# Supplementary material for: Brucella ceti in Common Dolphins (Delphinus delphis) in Portugal—Characterization of First Isolates
Source: Animals (Basel). 2025 Jan 28;15(3):374. doi: 10.3390/ani15030374 (PMC11816080; doi:10.3390/ani15030374)
Supplement: Supplementary file 1 [file animals-15-00374-s001.zip]

Archive with 6 entries (6 files):
- Supplementary Table S1_Metadata_R1.xlsx
- Supplementary Table S2_Genomes Analysis_R1.pptx
- Supplementary Table S3_Isolates_Genetic_variability_R1.xlsx
- Supplementary Table S4_VFdb_R1.xlsx
- Supplementary Table S5_ARG_R1.xlsx
- Supplementary Table S6_MLST&MLVA_R1.xlsx
