# Supplementary material for: Brucella ceti in Common Dolphins (Delphinus delphis) in Portugal—Characterization of First Isolates
Source: Animals (Basel). 2025 Jan 28;15(3):374. doi: 10.3390/ani15030374 (PMC11816080; doi:10.3390/ani15030374)
Supplement: Supplementary file 1 [file animals-15-00374-s001.zip › Supplementary Table S1_Metadata_R1.xlsx]

## Sheet: Sup.File Table S1
Animal Identification	Species	Sex/Age 1	Preservation status 2	Region	Year of stranding	Collected samples																			Brucella-positive samples	Brucella species	R/S 3 profile	CO2	H2S	Oxidase	Urease	anti-A	anti-M	Fuchsin 20 µg/ml	Thionin 20 µg/ml	Bruce-Ladder	RT-PCR result (Ct <38; bcsp31 and per genes)	RT-PCR-bcsp31 gene Ct values(sample) 4	RT-PCR-per gene Ct values(sample) 4
						Brain	spinal cord	Spleen	Liver	Lung	Testis	Uterus	Mammary Gland	Mesenteric lymph node	Pulmonary lymph node	Pancreatic lymph node	Genital lymph node	Colonic lymph node	Renal lymph node	Blood	Secretions	Abcessus	Vaginal/ Prepucial swabs	Lung Warms
																		cólico	cólico
DDE001	Delphinus delphis	F/Juvenile	2	Sintra	2022	x		x	x	x				x											Brain, spleen, liver, lung	Brucella ceti	S	-	-	+	+	+	-	+	+	Brucella ceti	Positive	32,6(B); 31,8(L,Lg,S); 35,3(LNm)	33,3(L,Lg,S); NA (B,LNm)
DDE002	Delphinus delphis	M/Juvenile	2	Setúbal	2023	x		x	x	x	x			x											Spleen, liver, lung, lymph nodes	Brucella ceti	S	-	-	+	+	+	-	+	+	Brucella ceti	Positive	19,8(B); 37,1(L,Lg,S); 32,6(LNm); 37,2(T)	35,6(LNm); 38,0(T); NA (B,S,L,Lg)
DDE003	Delphinus delphis	F/Adult	1	Sesimbra	2023	x		x	x	x		x	x							x			x		Brain, spleen, liver, lung, lymph nodes	Brucella ceti	S	-	-	+	+	+	-	+	+	Brucella ceti	Positive	35,8(B); 15,6(C); NA(L,Lg,S,LNm)	37,4(B); NA(C,S,L,Lg)
DDE004	Delphinus delphis	M/Juvenile	2	Sintra	2022	x		x	x	x				x												N	ND	ND	ND	ND	ND	ND	ND	ND	ND	ND	Negative	NA
DDE005	Delphinus delphis	F/Adult	4	Setúbal	2022	x		x	x	x				x						x						N	ND	ND	ND	ND	ND	ND	ND	ND	ND	ND	Positive	36,8(B); 34,9(L,Lg,S); NA(LNm)	34,2(L,Lg,S); NA(B,LNm)
DDE006	Delphinus delphis	M/Adult	1	Sintra	2022				x																	N	ND	ND	ND	ND	ND	ND	ND	ND	ND	ND	Negative	NA
DDE007	Delphinus delphis	M/Adult	4	Oeiras	2022				x	x																N	ND	ND	ND	ND	ND	ND	ND	ND	ND	ND	Negative	NA
DDE008	Delphinus delphis	M/Adult	2	Sesimbra	2022	x		x	x	x				x												N	ND	ND	ND	ND	ND	ND	ND	ND	ND	ND	Positive	32,5(B); 33,0(L,Lg,S)	33,4(B); 35,5(L,Lg,S)
DDE009	Delphinus delphis	M/Juvenile	2	Sintra	2022	x		x	x	x				x												N	ND	ND	ND	ND	ND	ND	ND	ND	ND	ND	Negative	NA
DDE010	Delphinus delphis	F/Calf	2	Cascais	2022	x		x	x	x				x												N	ND	ND	ND	ND	ND	ND	ND	ND	ND	ND	Negative	NA
DDE011	Delphinus delphis	M/Adult	2	Oeiras	2022			x	x	x				x												N	ND	ND	ND	ND	ND	ND	ND	ND	ND	ND	Negative	NA
DDE012	Delphinus delphis	M/Juvenile	2	Almada	2022	x		x	x	x				x												N	ND	ND	ND	ND	ND	ND	ND	ND	ND	ND	Negative	NA
DDE013	Delphinus delphis	M/Juvenile	2	Cascais	2022				x					x												N	ND	ND	ND	ND	ND	ND	ND	ND	ND	ND	Positive	24,8(L,Lg,S); 32,2(LNm); NA(B)	34,5(LNm); NA(B, L,Lg,S)
DDE014	Delphinus delphis	F/Juvenile	1	Torres Vedras	2022	x		x	x	x																N	ND	ND	ND	ND	ND	ND	ND	ND	ND	ND	Negative	NA
DDE015	Delphinus delphis	M/Juvenile	2	Cascais	2022	x		x	x	x				x	x					x						N	ND	ND	ND	ND	ND	ND	ND	ND	ND	ND	Negative	NA
SCO016	Stenella coeruleoalba	M/Adult	2	Almada	2023	x		x	x	x	x			x		x				x						N	ND	ND	ND	ND	ND	ND	ND	ND	ND	ND	Positive	31,3(B); NA(L,Lg,S, LNm)	33,4(B); NA(L,Lg,S, LNm)
DDE017	Delphinus delphis	M/Adult	2	Maceira	2023				x											x						N	ND	ND	ND	ND	ND	ND	ND	ND	ND	ND	Negative	NA
DDE018	Delphinus delphis	M/Adult	3	Sesimbra	2023	x		x	x	x	x			x						x						N	ND	ND	ND	ND	ND	ND	ND	ND	ND	ND	Negative	NA
DDE019	Delphinus delphis	M/Adult	2	Vedras	2023				x	x	x															N	ND	ND	ND	ND	ND	ND	ND	ND	ND	ND	Negative	NA
NI020	Unidentified	M/Adult	4	Sesimbra	2023			x	x	x		x	x	x	x						x			x		N	ND	ND	ND	ND	ND	ND	ND	ND	ND	ND	Negative	NA
DDE021	Delphinus delphis	M/Adult	2	Cascais	2023			x	x	x	x			x												N	ND	ND	ND	ND	ND	ND	ND	ND	ND	ND	Negative	NA
DDE022	Delphinus delphis	F/Adult	2	Cascais	2023			x	x	x	x			x		x	x							x		N	ND	ND	ND	ND	ND	ND	ND	ND	ND	ND	Negative	NA
DDE023	Delphinus delphis	M/Adult	4	Cascais	2023	x		x	x	x		x		x										x		N	ND	ND	ND	ND	ND	ND	ND	ND	ND	ND	Negative	NA
DDE024	Delphinus delphis	M/Juvenile	4	Cascais	2023				x	x	x			x						x		x	x			N	ND	ND	ND	ND	ND	ND	ND	ND	ND	ND	Negative	NA
DDE025	Delphinus delphis	F/Juvenile	3	Oceano	2023	x		x	x	x	x			x	x	x	x			x		x	x	x		N	ND	ND	ND	ND	ND	ND	ND	ND	ND	ND	Negative	NA
TTR026	Tursiops truncatus	M/Adult	4	Oceano	2023																					N	ND	ND	ND	ND	ND	ND	ND	ND	ND	ND	Negative	NA
DDE027	Delphinus delphis	M/Juvenile	2	Cascais	2023	x		x	x	x	x			x						x						N	ND	ND	ND	ND	ND	ND	ND	ND	ND	ND	Positive	37,4(L,Lg,S); 34,2(LNm); 26,2(T); NA(B)	38,1(LNm); 27,8(T); NA(B, L,Lg,S)
DDE028	Delphinus delphis	M/Adult	4	Sintra	2023			x	x	x																N	ND	ND	ND	ND	ND	ND	ND	ND	ND	ND	Negative	NA
DDE029	Delphinus delphis	M/Adult	2	Torres Vedras	2023	x	x	x	x	x	x			x	x			x					x	x		N	ND	ND	ND	ND	ND	ND	ND	ND	ND	ND	Negative	NA
SCO030	Stenella coeruleoalba	F/Adult	2	Sesimbra	2023								x													N	ND	ND	ND	ND	ND	ND	ND	ND	ND	ND	Negative	NA
DDE031	Delphinus delphis	M/Adult	2	Cascais	2023	x		x	x	x	x				x				x							N	ND	ND	ND	ND	ND	ND	ND	ND	ND	ND	Negative	NA
DDE032	Delphinus delphis	F/Juvenile	1	Torres Vedras	2023	x		x	x	x		x			x								x			N	ND	ND	ND	ND	ND	ND	ND	ND	ND	ND	Negative	NA
DDE033	Delphinus delphis	F/Adult	1	Cascais	2023	x		x	x	x		x	x		x					x			x			N	ND	ND	ND	ND	ND	ND	ND	ND	ND	ND	Positive	38,2(B); 37,2(Lg); 29,3(LNp); NA(L,S,MG,C)	37,9(B); 31,4(C); 10,3(Lg); 30,7(LNp); NA(L,S,MG)
SCO034	Stenella coeruleoalba	M/Adult	1	Lourinhã	2023	x		x	x	x	x			x						x						N	ND	ND	ND	ND	ND	ND	ND	ND	ND	ND	Negative	NA
PVI035	Phoca Vitulina	M/Juvenile	4	Cascais	2023	x		x	x	x	x												x			N	ND	ND	ND	ND	ND	ND	ND	ND	ND	ND	Positive	32,7(PS); 36,2(T); NA(B,L,Lg,S)	36,1(PS); 31,7(T); NA(B,L,Lg,S)
DDE036	Delphinus delphis	M/Adult	4	Cascais	2023			x	x	x	x			x												N	ND	ND	ND	ND	ND	ND	ND	ND	ND	ND	Positive	35,0(LNm); 32,5(L,Lg,S); NA(T)	26,7(LNm); 37,0(L,Lg,S); NA(T)
DDE037	Delphinus delphis	F/Adult	4	Cascais	2023					x		x		x												N	ND	ND	ND	ND	ND	ND	ND	ND	ND	ND	Positive	11,8(LNm); 35,5(T); NA(L,Lg,S)	22,5(LNm); 24,8(L,Lg,S); NA(T)
DDE038	Delphinus delphis	M/Adult	5	Cascais	2023			x	x	x	x															N	ND	ND	ND	ND	ND	ND	ND	ND	ND	ND	Negative	NA
DDE039	Delphinus delphis	M/Calf	2	Torres Vedras	2023	x		x	x	x	x			x	x											N	ND	ND	ND	ND	ND	ND	ND	ND	ND	ND	Negative	NA
DDE040	Delphinus delphis	M/Juvenile	2	Cascais	2023			x	x	x	x				x								x		Brain	Inconclusive	ND	ND	ND	ND	ND	ND	ND	ND	ND	Inconclusive	Positive	33,7(B); NA(L,Lg,LNm,PS,T)	37,4(B); 39,4(T); NA(L,Lg,LNm,PS)
DDE041	Delphinus delphis	F/Adult	3	Sintra	2023			x	x	x		x		x												N	ND	ND	ND	ND	ND	ND	ND	ND	ND	ND	Negative	NA
DDE042	Delphinus delphis	M/Adult	4	Cascais	2023																					N	ND	ND	ND	ND	ND	ND	ND	ND	ND	ND	Negative	NA
DDE043	Delphinus delphis	M/Juvenile	2	Cascais	2023	x		x	x	x	x			x						x			x			N	ND	ND	ND	ND	ND	ND	ND	ND	ND	ND	Positive	11,6(PS); NA(B,L,Lg,LNm,T)	26,5(PS); NA(B,L,Lg,LNm,T)
DDE044	Delphinus delphis	M/Adult	4	Cascais	2023			x	x	x	x															N	ND	ND	ND	ND	ND	ND	ND	ND	ND	ND	Negative	NA
DDE045	Delphinus delphis	M/Calf	2	Cascais	2023			x	x	x	x			x												N	ND	ND	ND	ND	ND	ND	ND	ND	ND	ND	Negative	NA
DDE046	Delphinus delphis	M/Juvenile	3	Cascais	2023			x	x	x	x			x												N	ND	ND	ND	ND	ND	ND	ND	ND	ND	ND	Negative	NA
DDE047	Delphinus delphis	M/Adult	2	Cascais	2023			x	x	x	x			x	x											N	ND	ND	ND	ND	ND	ND	ND	ND	ND	ND	Negative	NA
DDE048	Delphinus delphis	M/Adult	3	Cascais	2023			x	x	x																N	ND	ND	ND	ND	ND	ND	ND	ND	ND	ND	Negative	NA
DDE049	Delphinus delphis	F/Adult	2	Almada	2024															x						N	ND	ND	ND	ND	ND	ND	ND	ND	ND	ND	Negative	NA
DDE050	Delphinus delphis	F/Fetus	2	Almada	2024				x	x											stomach contents					N	ND	ND	ND	ND	ND	ND	ND	ND	ND	ND	Negative	NA
DDE051	Delphinus delphis	F/Juvenile	3	Sesimbra	2024	x		x	x	x				x				x								N	ND	ND	ND	ND	ND	ND	ND	ND	ND	ND	Negative	NA
TTR052	Delphinus delphis	F/Adult	4	Almada	2024				x	x										x				x		N	ND	ND	ND	ND	ND	ND	ND	ND	ND	ND	Negative	NA
DDE053	Delphinus delphis	F/Adult	3	Torres Vedras	2024	x		x	x	x				x	x					x				x		N	ND	ND	ND	ND	ND	ND	ND	ND	ND	ND	Negative	NA
PPH054	Phocoena phocoena	M/Juvenile	3	Sesimbra	2024	x		x	x	x				x												N	ND	ND	ND	ND	ND	ND	ND	ND	ND	ND	Negative	NA
SCO055	Stenella coeruleoalba	M/Adult	2	Almada	2024			x	x	x										x						N	ND	ND	ND	ND	ND	ND	ND	ND	ND	ND	Negative	NA
PPH056	Phocoena phocoena	M/Juvenile	2	Almada	2024	x		x	x	x				x						x				x		N	ND	ND	ND	ND	ND	ND	ND	ND	ND	ND	Negative	NA
BAC057	Balaenoptera acutorostrata	F/Juvenile	4	Almada	2024	x		x	x	x				x												N	ND	ND	ND	ND	ND	ND	ND	ND	ND	ND	Negative	NA
SCO058	Stenella coeruleoalba	M/Juvenile	3	Torres Vedras	2024	x		x	x	x										x		x				N	ND	ND	ND	ND	ND	ND	ND	ND	ND	ND	Negative	NA
TTR059	Tursiops truncatus	M/Juvenile	3	Sesimbra	2024			x	x	x	x			x												N	ND	ND	ND	ND	ND	ND	ND	ND	ND	ND	Negative	NA
1 A: adult; F: female; J: juvenil; M: male.
2 Carcasses’preservation status: 1 (just died), 2 (fresh carcass), 3 (moderate decomposition), 4 (advanced decomposition).
3 R/S: Normally occurring phase rough (R) or smooth (S): ND: not done
4 B: brain; C: cervix; L: liver; Lg: lung; LNm: mesenteric lymph nodes; LNp: pulmonary lymph nodes; MG: mammary gland; NA: no amplification; S: spleen; PS: prepucial swab; ; T: testis.
