# Supplementary material for: Brucella ceti in Common Dolphins (Delphinus delphis) in Portugal—Characterization of First Isolates
Source: Animals (Basel). 2025 Jan 28;15(3):374. doi: 10.3390/ani15030374 (PMC11816080; doi:10.3390/ani15030374)
Supplement: Supplementary file 1 [file animals-15-00374-s001.zip › Supplementary Table S3_Isolates_Genetic_variability_R1.xlsx]

## Sheet: All_Mutations
CHROM	POS	ID	REF	ALT	QUAL	FILTER	INFO	FORMAT	B_ceti_TE10759-12.fasta	B_ceti_M13_05_1.fasta	B_ceti_M644_93_1.fasta	DDE001.fasta	DDE002.fasta	DDE003.fasta	GENE	Product	GO_component	GO_function	GO_process
NC_022905	5091	ATTGTGTCGT.ACATGGCGCG	A	G	40	PASS	NA	GT	0	1	1	1	1	1	ID=gene-V910_RS00025;Name=V910_RS00025;gbkey=Gene;gene_biotype=protein_coding;locus_tag=V910_RS00025;old_locus_tag=V910_100005	thioredoxin domain-containing protein	-	-	-
NC_022905	7929	CCGGGCGAAT.TTGCACCGCT	T	C	40	PASS	NA	GT	0	1	1	1	1	1	ID=gene-V910_RS00035;Name=mnmG;gbkey=Gene;gene=mnmG;gene_biotype=protein_coding;locus_tag=V910_RS00035;old_locus_tag=V910_100008	tRNA uridine-5-carboxymethylaminomethyl(34)	-	-	GO:0008033 - tRNA processing [Evidence IEA]
NC_022905	9131	AGCCGATCGC.CTGATCGCGT	C	T	40	PASS	NA	GT	0	0	0	0	1	1	ID=gene-V910_RS00040;Name=rsmG;gbkey=Gene;gene=rsmG;gene_biotype=protein_coding;locus_tag=V910_RS00040;old_locus_tag=V910_100009	16S rRNA (guanine(527)-N(7))-methyltransferase	-	GO:0008168 - methyltransferase activity	GO:0046118 - 7-methylguanosine biosynthetic
NC_022905	50811	GTGATGATGG.CCGTGGACTG	C	T	40	PASS	NA	GT	0	1	1	1	1	1	.	.	-	-	-
NC_022905	68515	ATGATGATGA.TGAAGAAGGC	T	A	40	PASS	NA	GT	0	1	1	0	0	0	ID=gene-V910_RS00315;Name=aqpZ;gbkey=Gene;gene=aqpZ;gene_biotype=protein_coding;locus_tag=V910_RS00315;old_locus_tag=V910_100064	aquaporin Z	-	GO:0015250 - water channel activity	GO:0006833 - water transport [Evidence IEA]
NC_022905	85062	ACCAGCCAGT.CGGCAAGGTC	C	T	40	PASS	NA	GT	0	0	0	1	0	0	ID=gene-V910_RS00405;Name=argH;gbkey=Gene;gene=argH;gene_biotype=protein_coding;locus_tag=V910_RS00405;old_locus_tag=V910_100082	argininosuccinate lyase	-	GO:0004056 - argininosuccinate lyase	GO:0042450 - arginine biosynthetic process
NC_022905	90175	GGCGGTTCTG.TTTTAGAGCG	T	N	40	N:ALN	NA	GT	0	1	0	0	0	0	.	.	-	-	-
NC_022905	90176	GCGGTTCTGT.TTTAGAGCGC	T	N	40	N:ALN	NA	GT	0	1	0	0	0	0	.	.	-	-	-
NC_022905	90177	CGGTTCTGTT.TTAGAGCGCG	T	N	40	N:ALN	NA	GT	0	1	0	0	0	0	.	.	-	-	-
NC_022905	90178	GGTTCTGTTT.TAGAGCGCGT	T	N	40	N:ALN	NA	GT	0	1	0	0	0	0	.	.	-	-	-
NC_022905	90179	GTTCTGTTTT.AGAGCGCGTT	A	N	40	N:ALN	NA	GT	0	1	0	0	0	0	.	.	-	-	-
NC_022905	90180	TTCTGTTTTA.GAGCGCGTTT	G	N	40	N:ALN	NA	GT	0	1	0	0	0	0	.	.	-	-	-
NC_022905	90181	TCTGTTTTAG.AGCGCGTTTC	A	N	40	N:ALN	NA	GT	0	1	0	0	0	0	.	.	-	-	-
NC_022905	90182	CTGTTTTAGA.GCGCGTTTCG	G	N	40	N:ALN	NA	GT	0	1	0	0	0	0	.	.	-	-	-
NC_022905	90183	TGTTTTAGAG.CGCGTTTCGA	C	N	40	N:ALN	NA	GT	0	1	0	0	0	0	.	.	-	-	-
NC_022905	90184	GTTTTAGAGC.GCGTTTCGAT	G	N	40	N:ALN	NA	GT	0	1	0	0	0	0	.	.	-	-	-
NC_022905	90185	TTTTAGAGCG.CGTTTCGATC	C	N	40	N:ALN	NA	GT	0	1	0	0	0	0	.	.	-	-	-
NC_022905	90186	TTTAGAGCGC.GTTTCGATCT	G	N	40	N:ALN	NA	GT	0	1	0	0	0	0	.	.	-	-	-
NC_022905	90187	TTAGAGCGCG.TTTCGATCTG	T	N	40	N:ALN	NA	GT	0	1	0	0	0	0	.	.	-	-	-
NC_022905	90188	TAGAGCGCGT.TTCGATCTGA	T	N	40	N:ALN	NA	GT	0	1	0	0	0	0	.	.	-	-	-
NC_022905	90189	AGAGCGCGTT.TCGATCTGAT	T	N	40	N:ALN	NA	GT	0	1	0	0	0	0	.	.	-	-	-
NC_022905	90190	GAGCGCGTTT.CGATCTGATT	C	N	40	N:ALN	NA	GT	0	1	0	0	0	0	.	.	-	-	-
NC_022905	90191	AGCGCGTTTC.GATCTGATTG	G	N	40	N:ALN	NA	GT	0	1	0	0	0	0	.	.	-	-	-
NC_022905	90192	GCGCGTTTCG.ATCTGATTGA	A	N	40	N:ALN	NA	GT	0	1	0	0	0	0	.	.	-	-	-
NC_022905	90193	CGCGTTTCGA.TCTGATTGAA	T	N	40	N:ALN	NA	GT	0	1	0	0	0	0	.	.	-	-	-
NC_022905	90194	GCGTTTCGAT.CTGATTGAAT	C	N	40	N:ALN	NA	GT	0	1	0	0	0	0	.	.	-	-	-
NC_022905	90195	CGTTTCGATC.TGATTGAATC	T	N	40	N:ALN	NA	GT	0	1	0	0	0	0	.	.	-	-	-
NC_022905	90196	GTTTCGATCT.GATTGAATCA	G	N	40	N:ALN	NA	GT	0	1	0	0	0	0	.	.	-	-	-
NC_022905	90197	TTTCGATCTG.ATTGAATCAG	A	N	40	N:ALN	NA	GT	0	1	0	0	0	0	.	.	-	-	-
NC_022905	90198	TTCGATCTGA.TTGAATCAGA	T	N	40	N:ALN	NA	GT	0	1	0	0	0	0	.	.	-	-	-
NC_022905	90199	TCGATCTGAT.TGAATCAGAT	T	N	40	N:ALN	NA	GT	0	1	0	0	0	0	.	.	-	-	-
NC_022905	90200	CGATCTGATT.GAATCAGATC	G	N	40	N:ALN	NA	GT	0	1	0	0	0	0	.	.	-	-	-
NC_022905	90201	GATCTGATTG.AATCAGATCG	A	N	40	N:ALN	NA	GT	0	1	0	0	0	0	.	.	-	-	-
NC_022905	90202	ATCTGATTGA.ATCAGATCGG	A	N	40	N:ALN	NA	GT	0	1	0	0	0	0	.	.	-	-	-
NC_022905	90203	TCTGATTGAA.TCAGATCGGC	T	N	40	N:ALN	NA	GT	0	1	0	0	0	0	.	.	-	-	-
NC_022905	90204	CTGATTGAAT.CAGATCGGCG	C	N	40	N:ALN	NA	GT	0	1	0	0	0	0	.	.	-	-	-
NC_022905	90205	TGATTGAATC.AGATCGGCGC	A	N	40	N:ALN	NA	GT	0	1	0	0	0	0	.	.	-	-	-
NC_022905	90206	GATTGAATCA.GATCGGCGCT	G	N	40	N	NA	GT	0	1	0	0	0	0	.	.	-	-	-
NC_022905	90207	ATTGAATCAG.ATCGGCGCTC	A	N	40	N	NA	GT	0	1	0	0	0	0	.	.	-	-	-
NC_022905	90208	TTGAATCAGA.TCGGCGCTCT	T	N	40	N	NA	GT	0	1	0	0	0	0	.	.	-	-	-
NC_022905	90209	TGAATCAGAT.CGGCGCTCTA	C	N	40	N	NA	GT	0	1	0	0	0	0	.	.	-	-	-
NC_022905	90210	GAATCAGATC.GGCGCTCTAA	G	N	40	N	NA	GT	0	1	0	0	0	0	.	.	-	-	-
NC_022905	90211	AATCAGATCG.GCGCTCTAAT	G	N	40	N	NA	GT	0	1	0	0	0	0	.	.	-	-	-
NC_022905	90212	ATCAGATCGG.CGCTCTAATC	C	N	40	N	NA	GT	0	1	0	0	0	0	.	.	-	-	-
NC_022905	90213	TCAGATCGGC.GCTCTAATCC	G	N	40	N	NA	GT	0	1	0	0	0	0	.	.	-	-	-
NC_022905	90214	CAGATCGGCG.CTCTAATCCT	C	N	40	N	NA	GT	0	1	0	0	0	0	.	.	-	-	-
NC_022905	90215	AGATCGGCGC.TCTAATCCTT	T	N	40	N	NA	GT	0	1	0	0	0	0	.	.	-	-	-
NC_022905	90216	GATCGGCGCT.CTAATCCTTT	C	N	40	N	NA	GT	0	1	0	0	0	0	.	.	-	-	-
NC_022905	90217	ATCGGCGCTC.TAATCCTTTG	T	N	40	N	NA	GT	0	1	0	0	0	0	.	.	-	-	-
NC_022905	90218	TCGGCGCTCT.AATCCTTTGT	A	N	40	N	NA	GT	0	1	0	0	0	0	.	.	-	-	-
NC_022905	90219	CGGCGCTCTA.ATCCTTTGTT	A	N	40	N	NA	GT	0	1	0	0	0	0	.	.	-	-	-
NC_022905	90220	GGCGCTCTAA.TCCTTTGTTT	T	N	40	N	NA	GT	0	1	0	0	0	0	.	.	-	-	-
NC_022905	90221	GCGCTCTAAT.CCTTTGTTTT	C	N	40	N	NA	GT	0	1	0	0	0	0	.	.	-	-	-
NC_022905	90222	CGCTCTAATC.CTTTGTTTTG	C	N	40	N	NA	GT	0	1	0	0	0	0	.	.	-	-	-
NC_022905	90223	GCTCTAATCC.TTTGTTTTGA	T	N	40	N	NA	GT	0	1	0	0	0	0	.	.	-	-	-
NC_022905	90224	CTCTAATCCT.TTGTTTTGAC	T	N	40	N	NA	GT	0	1	0	0	0	0	.	.	-	-	-
NC_022905	90225	TCTAATCCTT.TGTTTTGACA	T	N	40	N	NA	GT	0	1	0	0	0	0	.	.	-	-	-
NC_022905	90226	CTAATCCTTT.GTTTTGACAC	G	N	40	N	NA	GT	0	1	0	0	0	0	.	.	-	-	-
NC_022905	90227	TAATCCTTTG.TTTTGACACG	T	N	40	N	NA	GT	0	1	0	0	0	0	.	.	-	-	-
NC_022905	90228	AATCCTTTGT.TTTGACACGC	T	N	40	N	NA	GT	0	1	0	0	0	0	.	.	-	-	-
NC_022905	90229	ATCCTTTGTT.TTGACACGCG	T	N	40	N	NA	GT	0	1	0	0	0	0	.	.	-	-	-
NC_022905	90230	TCCTTTGTTT.TGACACGCGT	T	N	40	N	NA	GT	0	1	0	0	0	0	.	.	-	-	-
NC_022905	90231	CCTTTGTTTT.GACACGCGTC	G	N	40	N	NA	GT	0	1	0	0	0	0	.	.	-	-	-
NC_022905	90232	CTTTGTTTTG.ACACGCGTCT	A	N	40	N	NA	GT	0	1	0	0	0	0	.	.	-	-	-
NC_022905	90233	TTTGTTTTGA.CACGCGTCTT	C	N	40	N	NA	GT	0	1	0	0	0	0	.	.	-	-	-
NC_022905	90234	TTGTTTTGAC.ACGCGTCTTT	A	N	40	N	NA	GT	0	1	0	0	0	0	.	.	-	-	-
NC_022905	90235	TGTTTTGACA.CGCGTCTTTT	C	N	40	N	NA	GT	0	1	0	0	0	0	.	.	-	-	-
NC_022905	90236	GTTTTGACAC.GCGTCTTTTC	G	N	40	N	NA	GT	0	1	0	0	0	0	.	.	-	-	-
NC_022905	90237	TTTTGACACG.CGTCTTTTCC	C	N	40	N	NA	GT	0	1	0	0	0	0	.	.	-	-	-
NC_022905	90238	TTTGACACGC.GTCTTTTCCG	G	N	40	N	NA	GT	0	1	0	0	0	0	.	.	-	-	-
NC_022905	90239	TTGACACGCG.TCTTTTCCGA	T	N	40	N	NA	GT	0	1	0	0	0	0	.	.	-	-	-
NC_022905	90240	TGACACGCGT.CTTTTCCGAA	C	N	40	N	NA	GT	0	1	0	0	0	0	.	.	-	-	-
NC_022905	90241	GACACGCGTC.TTTTCCGAAA	T	N	40	N	NA	GT	0	1	0	0	0	0	.	.	-	-	-
NC_022905	90242	ACACGCGTCT.TTTCCGAAAA	T	N	40	N	NA	GT	0	1	0	0	0	0	.	.	-	-	-
NC_022905	90243	CACGCGTCTT.TTCCGAAAAC	T	N	40	N	NA	GT	0	1	0	0	0	0	.	.	-	-	-
NC_022905	90244	ACGCGTCTTT.TCCGAAAACC	T	N	40	N	NA	GT	0	1	0	0	0	0	.	.	-	-	-
NC_022905	90245	CGCGTCTTTT.CCGAAAACCG	C	N	40	N	NA	GT	0	1	0	0	0	0	.	.	-	-	-
NC_022905	90246	GCGTCTTTTC.CGAAAACCGT	C	N	40	N	NA	GT	0	1	0	0	0	0	.	.	-	-	-
NC_022905	90247	CGTCTTTTCC.GAAAACCGTT	G	N	40	N	NA	GT	0	1	0	0	0	0	.	.	-	-	-
NC_022905	90248	GTCTTTTCCG.AAAACCGTTT	A	N	40	N	NA	GT	0	1	0	0	0	0	.	.	-	-	-
NC_022905	90249	TCTTTTCCGA.AAACCGTTTC	A	N	40	N	NA	GT	0	1	0	0	0	0	.	.	-	-	-
NC_022905	90250	CTTTTCCGAA.AACCGTTTCA	A	N	40	N	NA	GT	0	1	0	0	0	0	.	.	-	-	-
NC_022905	90251	TTTTCCGAAA.ACCGTTTCAC	A	N	40	N	NA	GT	0	1	0	0	0	0	.	.	-	-	-
NC_022905	90252	TTTCCGAAAA.CCGTTTCACA	C	N	40	N	NA	GT	0	1	0	0	0	0	.	.	-	-	-
NC_022905	90253	TTCCGAAAAC.CGTTTCACAC	C	N	40	N	NA	GT	0	1	0	0	0	0	.	.	-	-	-
NC_022905	90254	TCCGAAAACC.GTTTCACACT	G	N	40	N	NA	GT	0	1	0	0	0	0	.	.	-	-	-
NC_022905	90255	CCGAAAACCG.TTTCACACTT	T	N	40	N	NA	GT	0	1	0	0	0	0	.	.	-	-	-
NC_022905	90256	CGAAAACCGT.TTCACACTTT	T	N	40	N	NA	GT	0	1	0	0	0	0	.	.	-	-	-
NC_022905	90257	GAAAACCGTT.TCACACTTTT	T	N	40	N	NA	GT	0	1	0	0	0	0	.	.	-	-	-
NC_022905	90258	AAAACCGTTT.CACACTTTTC	C	N	40	N	NA	GT	0	1	0	0	0	0	.	.	-	-	-
NC_022905	90259	AAACCGTTTC.ACACTTTTCG	A	N	40	N	NA	GT	0	1	0	0	0	0	.	.	-	-	-
NC_022905	90260	AACCGTTTCA.CACTTTTCGG	C	N	40	N	NA	GT	0	1	0	0	0	0	.	.	-	-	-
NC_022905	90261	ACCGTTTCAC.ACTTTTCGGG	A	N	40	N	NA	GT	0	1	0	0	0	0	.	.	-	-	-
NC_022905	90262	CCGTTTCACA.CTTTTCGGGG	C	N	40	N	NA	GT	0	1	0	0	0	0	.	.	-	-	-
NC_022905	90263	CGTTTCACAC.TTTTCGGGGT	T	N	40	N	NA	GT	0	1	0	0	0	0	.	.	-	-	-
NC_022905	90264	GTTTCACACT.TTTCGGGGTG	T	N	40	N	NA	GT	0	1	0	0	0	0	.	.	-	-	-
NC_022905	90265	TTTCACACTT.TTCGGGGTGC	T	N	40	N	NA	GT	0	1	0	0	0	0	.	.	-	-	-
NC_022905	90266	TTCACACTTT.TCGGGGTGCG	T	N	40	N	NA	GT	0	1	0	0	0	0	.	.	-	-	-
NC_022905	90267	TCACACTTTT.CGGGGTGCGC	C	N	40	N	NA	GT	0	1	0	0	0	0	.	.	-	-	-
NC_022905	90268	CACACTTTTC.GGGGTGCGCT	G	N	40	N	NA	GT	0	1	0	0	0	0	.	.	-	-	-
NC_022905	90269	ACACTTTTCG.GGGTGCGCTC	G	N	40	N	NA	GT	0	1	0	0	0	0	.	.	-	-	-
NC_022905	90270	CACTTTTCGG.GGTGCGCTCT	G	N	40	N	NA	GT	0	1	0	0	0	0	.	.	-	-	-
NC_022905	90271	ACTTTTCGGG.GTGCGCTCTA	G	N	40	N	NA	GT	0	1	0	0	0	0	.	.	-	-	-
NC_022905	90272	CTTTTCGGGG.TGCGCTCTAG	T	N	40	N	NA	GT	0	1	0	0	0	0	.	.	-	-	-
NC_022905	90273	TTTTCGGGGT.GCGCTCTAGC	G	N	40	N	NA	GT	0	1	0	0	0	0	.	.	-	-	-
NC_022905	90274	TTTCGGGGTG.CGCTCTAGCC	C	N	40	N	NA	GT	0	1	0	0	0	0	.	.	-	-	-
NC_022905	90275	TTCGGGGTGC.GCTCTAGCCG	G	N	40	N	NA	GT	0	1	0	0	0	0	.	.	-	-	-
NC_022905	90276	TCGGGGTGCG.CTCTAGCCGG	C	N	40	N	NA	GT	0	1	0	0	0	0	.	.	-	-	-
NC_022905	90277	CGGGGTGCGC.TCTAGCCGGA	T	N	40	N	NA	GT	0	1	0	0	0	0	.	.	-	-	-
NC_022905	90278	GGGGTGCGCT.CTAGCCGGAA	C	N	40	N	NA	GT	0	1	0	0	0	0	.	.	-	-	-
NC_022905	90279	GGGTGCGCTC.TAGCCGGAAC	T	N	40	N	NA	GT	0	1	0	0	0	0	.	.	-	-	-
NC_022905	95286	CCGAAGACTT.CCCGGCTTTC	C	T	40	PASS	NA	GT	0	1	1	0	0	0	ID=gene-V910_RS00465;Name=V910_RS00465;gbkey=Gene;gene_biotype=protein_coding;locus_tag=V910_RS00465;old_locus_tag=V910_100094	3-hydroxybutyryl-CoA dehydrogenase	-	GO:0070403 - NAD+ binding [Evidence IEA]	GO:0006631 - fatty acid metabolic process
NC_022905	107683	CAGACCACTT.CACCCGCTGA	C	T	40	PASS	NA	GT	0	1	1	1	0	0	ID=gene-V910_RS00520;Name=V910_RS00520;gbkey=Gene;gene_biotype=protein_coding;locus_tag=V910_RS00520;old_locus_tag=V910_100105	amino acid ABC transporter ATP-binding protein	-	GO:0140359 - ABC-type transporter activity	-
NC_022905	107994	AGCTCCGCCA.CGGTGATGGT	C	T	40	PASS	NA	GT	0	1	1	1	0	0	ID=gene-V910_RS00525;Name=V910_RS00525;gbkey=Gene;gene_biotype=protein_coding;locus_tag=V910_RS00525;old_locus_tag=V910_100106	amino acid ABC transporter permease	-	GO:0140359 - ABC-type transporter activity	GO:0006865 - amino acid transport [Evidence
NC_022905	115088	CAATTGGCGC.TCGATGGCGA	T	C	40	PASS	NA	GT	0	1	1	1	1	1	ID=gene-V910_RS00565;Name=bspF;gbkey=Gene;gene=bspF;gene_biotype=protein_coding;locus_tag=V910_RS00565;old_locus_tag=V910_100113	type IV secretion system effector crotonyl	-	-	-
NC_022905	124075	GGCCTTCATC.GTCGGTTGCG	G	T	40	PASS	NA	GT	0	1	1	1	1	1	ID=gene-V910_RS00610;Name=V910_RS00610;gbkey=Gene;gene_biotype=protein_coding;locus_tag=V910_RS00610;old_locus_tag=V910_100120	hypothetical protein	-	-	-
NC_022905	138676	TCGATGAGCC.GCTGGTGGAG	G	A	40	PASS	NA	GT	0	0	0	0	1	1	ID=gene-V910_RS00670;Name=odhB;gbkey=Gene;gene=odhB;gene_biotype=protein_coding;locus_tag=V910_RS00670;old_locus_tag=V910_100132	2-oxoglutarate dehydrogenase complex	GO:0045252 - oxoglutarate dehydrogenase	GO:0004149 - dihydrolipoyllysine-residue	GO:0006099 - tricarboxylic acid cycle
NC_022905	143042	GGAAACCGTG.TGTGAATCGG	T	C	40	PASS	NA	GT	0	1	1	1	1	1	ID=gene-V910_RS00690;Name=lpdA;gbkey=Gene;gene=lpdA;gene_biotype=protein_coding;locus_tag=V910_RS00690;old_locus_tag=V910_100136	dihydrolipoyl dehydrogenase	-	GO:0050660 - flavin adenine dinucleotide	-
NC_022905	149387	GTGGAACCGG.AATTCACCGT	A	N	40	N	NA	GT	0	0	1	0	0	0	.	.	-	-	-
NC_022905	149388	TGGAACCGGA.ATTCACCGTT	A	N	40	N	NA	GT	0	0	1	0	0	0	.	.	-	-	-
NC_022905	149389	GGAACCGGAA.TTCACCGTTT	T	N	40	N	NA	GT	0	0	1	0	0	0	.	.	-	-	-
NC_022905	149390	GAACCGGAAT.TCACCGTTTT	T	N	40	N	NA	GT	0	0	1	0	0	0	.	.	-	-	-
NC_022905	149391	AACCGGAATT.CACCGTTTTC	C	N	40	N	NA	GT	0	0	1	0	0	0	.	.	-	-	-
NC_022905	149392	ACCGGAATTC.ACCGTTTTCC	A	N	40	N	NA	GT	0	0	1	0	0	0	.	.	-	-	-
NC_022905	163491	GCGAGATCAT.GACTGTCAAA	G	C	40	PASS	NA	GT	0	1	1	1	1	1	ID=gene-V910_RS00800;Name=V910_RS00800;gbkey=Gene;gene_biotype=protein_coding;locus_tag=V910_RS00800;old_locus_tag=V910_100159	DNA translocase FtsK	-	-	-
NC_022905	163493	GAGATCATGA.CTGTCAAACC	C	A	40	PASS	NA	GT	0	1	1	1	1	1	ID=gene-V910_RS00800;Name=V910_RS00800;gbkey=Gene;gene_biotype=protein_coding;locus_tag=V910_RS00800;old_locus_tag=V910_100159	DNA translocase FtsK	-	-	-
NC_022905	163878	TCTATCGCAT.CAAGCCGGAA	C	G	40	PASS	NA	GT	0	1	1	1	1	1	ID=gene-V910_RS00800;Name=V910_RS00800;gbkey=Gene;gene_biotype=protein_coding;locus_tag=V910_RS00800;old_locus_tag=V910_100159	DNA translocase FtsK	-	-	-
NC_022905	163880	TATCGCATCA.AGCCGGAAGA	A	C	40	PASS	NA	GT	0	1	1	1	1	1	ID=gene-V910_RS00800;Name=V910_RS00800;gbkey=Gene;gene_biotype=protein_coding;locus_tag=V910_RS00800;old_locus_tag=V910_100159	DNA translocase FtsK	-	-	-
NC_022905	163885	CATCAAGCCG.GAAGAATGCC	G	C	40	PASS	NA	GT	0	1	1	1	1	1	ID=gene-V910_RS00800;Name=V910_RS00800;gbkey=Gene;gene_biotype=protein_coding;locus_tag=V910_RS00800;old_locus_tag=V910_100159	DNA translocase FtsK	-	-	-
NC_022905	163887	TCAAGCCGGA.AGAATGCCGC	A	G	40	PASS	NA	GT	0	1	1	1	1	1	ID=gene-V910_RS00800;Name=V910_RS00800;gbkey=Gene;gene_biotype=protein_coding;locus_tag=V910_RS00800;old_locus_tag=V910_100159	DNA translocase FtsK	-	-	-
NC_022905	163932	TGGAGCTTTC.GATCTATGAC	G	C	40	PASS	NA	GT	0	1	1	1	1	1	ID=gene-V910_RS00800;Name=V910_RS00800;gbkey=Gene;gene_biotype=protein_coding;locus_tag=V910_RS00800;old_locus_tag=V910_100159	DNA translocase FtsK	-	-	-
NC_022905	163933	GGAGCTTTCG.ATCTATGACG	A	G	40	PASS	NA	GT	0	1	1	1	1	1	ID=gene-V910_RS00800;Name=V910_RS00800;gbkey=Gene;gene_biotype=protein_coding;locus_tag=V910_RS00800;old_locus_tag=V910_100159	DNA translocase FtsK	-	-	-
NC_022905	164307	GTGCGGCAGG.TATCCATCTC	T	C	40	PASS	NA	GT	0	1	1	1	1	1	ID=gene-V910_RS00800;Name=V910_RS00800;gbkey=Gene;gene_biotype=protein_coding;locus_tag=V910_RS00800;old_locus_tag=V910_100159	DNA translocase FtsK	-	-	-
NC_022905	164310	CGGCAGGTAT.CCATCTCATC	C	T	40	PASS	NA	GT	0	1	1	1	1	1	ID=gene-V910_RS00800;Name=V910_RS00800;gbkey=Gene;gene_biotype=protein_coding;locus_tag=V910_RS00800;old_locus_tag=V910_100159	DNA translocase FtsK	-	-	-
NC_022905	164313	CAGGTATCCA.TCTCATCATG	T	C	40	PASS	NA	GT	0	1	1	1	1	1	ID=gene-V910_RS00800;Name=V910_RS00800;gbkey=Gene;gene_biotype=protein_coding;locus_tag=V910_RS00800;old_locus_tag=V910_100159	DNA translocase FtsK	-	-	-
NC_022905	164314	AGGTATCCAT.CTCATCATGG	C	G	40	PASS	NA	GT	0	1	1	1	1	1	ID=gene-V910_RS00800;Name=V910_RS00800;gbkey=Gene;gene_biotype=protein_coding;locus_tag=V910_RS00800;old_locus_tag=V910_100159	DNA translocase FtsK	-	-	-
NC_022905	164478	ACATGCTGTT.TATGGCGGGC	T	C	40	PASS	NA	GT	0	1	1	1	1	1	ID=gene-V910_RS00800;Name=V910_RS00800;gbkey=Gene;gene_biotype=protein_coding;locus_tag=V910_RS00800;old_locus_tag=V910_100159	DNA translocase FtsK	-	-	-
NC_022905	205757	TTCCATGCCG.CGTGCGAAGA	C	T	40	PASS	NA	GT	0	0	0	1	0	0	ID=gene-V910_RS00985;Name=V910_RS00985;gbkey=Gene;gene_biotype=protein_coding;locus_tag=V910_RS00985	DUF6880 family protein	-	-	-
NC_022905	210283	CGCCATCGCG.GCACTTTGGC	G	A	40	PASS	NA	GT	0	0	0	0	1	1	ID=gene-V910_RS01015;Name=V910_RS01015;gbkey=Gene;gene_biotype=protein_coding;locus_tag=V910_RS01015;old_locus_tag=V910_100198	GNAT family N-acetyltransferase	-	GO:0016746 - acyltransferase activity	-
NC_022905	211949	CTGGGTGGAG.GCCGTGGACG	G	A	40	PASS	NA	GT	0	1	1	0	0	0	ID=gene-V910_RS01025;Name=obgE;gbkey=Gene;gene=obgE;gene_biotype=protein_coding;locus_tag=V910_RS01025;old_locus_tag=V910_100200	GTPase ObgE	-	GO:0005525 - GTP binding [Evidence IEA]	-
NC_022905	214811	TTGCGGGGCT.GCGGAAACGC	G	A	40	PASS	NA	GT	0	0	0	0	1	1	ID=gene-V910_RS01035;Name=V910_RS01035;gbkey=Gene;gene_biotype=protein_coding;locus_tag=V910_RS01035;old_locus_tag=V910_100202	glutamate-5-semialdehyde dehydrogenase	-	GO:0016620 - oxidoreductase activity, acting	GO:0006561 - proline biosynthetic process
NC_022905	217909	TGTGGATGCC.GACCTGTTGG	G	A	40	PASS	NA	GT	0	0	0	0	0	1	ID=gene-V910_RS01055;Name=V910_RS01055;gbkey=Gene;gene_biotype=protein_coding;locus_tag=V910_RS01055	hypothetical protein	-	-	-
NC_022905	223125	CTTCAAAGGC.GGGCTTCCAG	G	T	40	PASS	NA	GT	0	1	1	1	1	1	ID=gene-V910_RS01085;Name=V910_RS01085;gbkey=Gene;gene_biotype=protein_coding;locus_tag=V910_RS01085;old_locus_tag=V910_100212	LysR family transcriptional regulator	-	GO:0003700 - DNA-binding transcription	GO:0006355 - regulation of DNA-templated
NC_022905	233775	TCATCTGATC.GAACTTTGAG	G	A	40	PASS	NA	GT	0	1	1	1	0	0	ID=gene-V910_RS01140;Name=V910_RS01140;gbkey=Gene;gene_biotype=protein_coding;locus_tag=V910_RS01140	TPM domain-containing protein	-	-	-
NC_022905	280549	CGATTGTCGC.CGCCTGTCCG	C	T	40	PASS	NA	GT	0	1	1	0	0	0	ID=gene-V910_RS01315;Name=ispG;gbkey=Gene;gene=ispG;gene_biotype=protein_coding;gene_synonym=gcpE;locus_tag=V910_RS01315;old_locus_tag=V910_100258	flavodoxin-dependent	-	GO:0046429 - 4-hydroxy-3-methylbut-2-en-1-yl	GO:0008152 - metabolic process [Evidence
NC_022905	284671	ATCAATGACG.ATGCCGCAGC	A	G	40	PASS	NA	GT	0	1	1	1	1	1	ID=gene-V910_RS01340;Name=V910_RS01340;gbkey=Gene;gene_biotype=protein_coding;locus_tag=V910_RS01340;old_locus_tag=V910_100263	acetyl-CoA C-acetyltransferase	-	GO:0016747 - acyltransferase activity,	-
NC_022905	285072	CATGGGCGTG.ACCCTTTGTG	A	G	40	PASS	NA	GT	0	1	1	1	1	1	ID=gene-V910_RS01340;Name=V910_RS01340;gbkey=Gene;gene_biotype=protein_coding;locus_tag=V910_RS01340;old_locus_tag=V910_100263	acetyl-CoA C-acetyltransferase	-	GO:0016747 - acyltransferase activity,	-
NC_022905	286426	GTGGAGCTTT.ACCAGTCGGG	A	G	40	PASS	NA	GT	0	0	0	0	1	1	.	.	-	-	-
NC_022905	287083	CGTACCTGGA.CTTTCGTGTC	C	T	40	PASS	NA	GT	0	1	1	1	0	0	.	.	-	-	-
NC_022905	321378	GTTTCGATGC.CAGCGGCATG	C	T	40	PASS	NA	GT	0	0	0	0	1	1	ID=gene-V910_RS01520;Name=tkt;gbkey=Gene;gene=tkt;gene_biotype=protein_coding;locus_tag=V910_RS01520;old_locus_tag=V910_100302	transketolase	-	GO:0004802 - transketolase activity	-
NC_022905	328184	CCTGAAGCTG.ACGATGCCGA	A	G	40	PASS	NA	GT	0	1	1	1	1	1	ID=gene-V910_RS01565;Name=V910_RS01565;gbkey=Gene;gene_biotype=protein_coding;locus_tag=V910_RS01565;old_locus_tag=V910_100311	YebC/PmpR family DNA-binding transcriptional	-	-	-
NC_022905	337227	GCCGGGATAC.GCGCATTGAT	G	A	40	PASS	NA	GT	0	0	0	0	1	1	ID=gene-V910_RS01610;Name=V910_RS01610;gbkey=Gene;gene_biotype=protein_coding;locus_tag=V910_RS01610;old_locus_tag=V910_100321	OpgC family protein	-	-	-
NC_022905	341298	AGTTGCCCGC.CGTTCGCGCG	C	T	40	PASS	NA	GT	0	0	0	0	1	1	ID=gene-V910_RS01630;Name=ruvB;gbkey=Gene;gene=ruvB;gene_biotype=protein_coding;locus_tag=V910_RS01630;old_locus_tag=V910_100325	Holliday junction branch migration DNA helicase	-	GO:0009378 - four-way junction helicase	GO:0006310 - DNA recombination [Evidence
NC_022905	352486	TTATTAACGG.TAAAAAATTG	T	A	40	PASS	NA	GT	0	0	0	0	1	0	.	.	-	-	-
NC_022905	358920	AATCAATCTC.GACGCCGAGG	G	A	40	PASS	NA	GT	0	0	0	0	1	0	ID=gene-V910_RS01705;Name=serA;gbkey=Gene;gene=serA;gene_biotype=protein_coding;locus_tag=V910_RS01705;old_locus_tag=V910_100340	phosphoglycerate dehydrogenase	-	GO:0004617 - phosphoglycerate dehydrogenase	GO:0006564 - L-serine biosynthetic process
NC_022905	359345	GTGCTTGCCC.ATGACACTGA	A	G	40	PASS	NA	GT	0	1	1	1	1	1	ID=gene-V910_RS01710;Name=V910_RS01710;gbkey=Gene;gene_biotype=protein_coding;locus_tag=V910_RS01710;old_locus_tag=V910_100341	GNAT family N-acetyltransferase	-	GO:0016746 - acyltransferase activity	-
NC_022905	387027	CCTCACCCTG.GGGTGCGGAG	G	A	40	PASS	NA	GT	0	1	1	1	1	1	.	.	-	-	-
NC_022905	394750	TAAGGAGCGA.AGGGTCTTTC	A	C	40	PASS	NA	GT	0	0	0	1	0	0	ID=gene-V910_RS01900;Name=V910_RS01900;gbkey=Gene;gene_biotype=protein_coding;locus_tag=V910_RS01900;old_locus_tag=V910_100380	NAD-dependent succinate-semialdehyde	-	-	-
NC_022905	402961	AAACTGATCT.GGAGGTCCGC	G	T	40	PASS	NA	GT	0	1	1	0	0	0	ID=gene-V910_RS01945;Name=V910_RS01945;gbkey=Gene;gene_biotype=protein_coding;locus_tag=V910_RS01945;old_locus_tag=V910_100387	GMC family oxidoreductase	-	GO:0016491 - oxidoreductase activity	-
NC_022905	406723	GGCCACGATT.CTCTCGTTCT	C	T	40	PASS	NA	GT	0	0	0	1	0	0	ID=gene-V910_RS01960;Name=V910_RS01960;gbkey=Gene;gene_biotype=protein_coding;locus_tag=V910_RS01960;old_locus_tag=V910_100390	ABC transporter permease	GO:0005886 - plasma membrane [Evidence	GO:0022857 - transmembrane transporter	GO:0008643 - carbohydrate transport [Evidence
NC_022905	430475	ATCTGGTGAT.TGCGAGTTTC	T	C	40	PASS	NA	GT	0	0	0	0	1	1	ID=gene-V910_RS02070;Name=V910_RS02070;gbkey=Gene;gene_biotype=protein_coding;locus_tag=V910_RS02070;old_locus_tag=V910_100411	ABC transporter permease	GO:0055052 - ATP-binding cassette (ABC)	GO:0140359 - ABC-type transporter activity	GO:0055085 - transmembrane transport
NC_022905	449123	TCATTTCACG.TCGGCGTGGT	T	C	40	PASS	NA	GT	0	1	1	1	1	1	.	.	-	-	-
NC_022905	469908	CGCCGTTCGG.CCAATTCGCC	C	G	40	PASS	NA	GT	0	0	0	0	1	1	ID=gene-V910_RS02245;Name=leuA;gbkey=Gene;gene=leuA;gene_biotype=protein_coding;locus_tag=V910_RS02245;old_locus_tag=V910_100445	2-isopropylmalate synthase	-	GO:0003852 - 2-isopropylmalate synthase	GO:0009098 - L-leucine biosynthetic process
NC_022905	484019	GCACGCAAAG.CGATCTTGGA	C	T	40	PASS	NA	GT	0	1	1	1	0	0	ID=gene-V910_RS02305;Name=V910_RS02305;gbkey=Gene;gene_biotype=protein_coding;locus_tag=V910_RS02305;old_locus_tag=V910_100457	CCA tRNA nucleotidyltransferase	-	-	-
NC_022905	528917	GAGCAGAATG.CCACAAGGTC	C	T	40	PASS	NA	GT	0	0	0	1	0	0	.	.	-	-	-
NC_022905	545882	GTCGAAGAGC.GACACATGGG	G	A	40	PASS	NA	GT	0	0	0	0	1	0	ID=gene-V910_RS02630;Name=carA;gbkey=Gene;gene=carA;gene_biotype=protein_coding;locus_tag=V910_RS02630;old_locus_tag=V910_100520	glutamine-hydrolyzing carbamoyl-phosphate	-	GO:0004088 - carbamoyl-phosphate synthase	GO:0006541 - glutamine metabolic process
NC_022905	607496	TTGAGTATCG.ACGCGCGGCC	A	G	40	PASS	NA	GT	0	1	1	1	1	1	.	.	-	-	-
NC_022905	670893	TGGATCCCGG.CATTCCGGCG	C	T	40	PASS	NA	GT	0	1	1	1	0	0	.	.	-	-	-
NC_022905	671795	ACGGCACCCC.GGCTATAGAA	G	A	40	PASS	NA	GT	0	0	0	0	1	1	ID=gene-V910_RS18410;Name=V910_RS18410;gbkey=Gene;gene_biotype=protein_coding;locus_tag=V910_RS18410	hypothetical protein	-	-	-
NC_022905	711446	GCTGGAAATG.CTCTAAACGG	C	T	40	PASS	NA	GT	0	1	1	1	0	0	.	.	-	-	-
NC_022905	716118	CGCGTATCGG.CGATCATGAT	C	T	40	PASS	NA	GT	0	0	0	1	0	0	ID=gene-V910_RS03430;Name=V910_RS03430;gbkey=Gene;gene_biotype=protein_coding;locus_tag=V910_RS03430;old_locus_tag=V910_100684	cobyric acid synthase	-	GO:0003824 - catalytic activity [Evidence	GO:0009236 - cobalamin biosynthetic process
NC_022905	736094	TAAACCCATT.CGCCACCATC	C	T	40	PASS	NA	GT	0	0	0	0	1	1	ID=gene-V910_RS03540;Name=cobJ;gbkey=Gene;gene=cobJ;gene_biotype=protein_coding;locus_tag=V910_RS03540;old_locus_tag=V910_100707	precorrin-3B C(17)-methyltransferase	-	GO:0030789 - precorrin-3B	GO:0009236 - cobalamin biosynthetic process
NC_022905	755418	ACCATCAGGT.CGGCGGCGAT	C	T	40	PASS	NA	GT	0	0	0	0	0	1	ID=gene-V910_RS03635;Name=recJ;gbkey=Gene;gene=recJ;gene_biotype=protein_coding;locus_tag=V910_RS03635;old_locus_tag=V910_100726	single-stranded-DNA-specific exonuclease RecJ	-	GO:0008409 - 5'-3' exonuclease activity	GO:0006310 - DNA recombination [Evidence
NC_022905	763586	CATATAGTCG.CCGCAATCGC	C	T	40	PASS	NA	GT	0	1	1	1	1	1	ID=gene-V910_RS03680;Name=V910_RS03680;gbkey=Gene;gene_biotype=protein_coding;locus_tag=V910_RS03680;old_locus_tag=V910_100736	transglutaminase-like cysteine peptidase	-	-	-
NC_022905	782073	GCCGCCTTTC.GGGGCGGCCT	G	C	40	PASS	NA	GT	0	0	0	0	1	1	.	.	-	-	-
NC_022905	794297	ACCCGCGTGT.CGAAGCCTGG	C	T	40	PASS	NA	GT	0	0	0	0	1	0	ID=gene-V910_RS03870;Name=rpsH;gbkey=Gene;gene=rpsH;gene_biotype=protein_coding;locus_tag=V910_RS03870;old_locus_tag=V910_100774	30S ribosomal protein S8	GO:0005840 - ribosome [Evidence IEA]	GO:0003735 - structural constituent of	GO:0006412 - translation [Evidence IEA]
NC_022905	797527	GTATCGGCAA.CGGTATTTCG	C	T	40	PASS	NA	GT	0	1	1	1	0	0	ID=gene-V910_RS03900;Name=secY;gbkey=Gene;gene=secY;gene_biotype=protein_coding;locus_tag=V910_RS03900;old_locus_tag=V910_100780	preprotein translocase subunit SecY	GO:0016020 - membrane [Evidence IEA]	-	GO:0043952 - protein transport by the Sec
NC_022905	824644	GCGCGGCTGG.GTGACGAATT	G	A	40	PASS	NA	GT	0	1	1	1	0	0	ID=gene-V910_RS04010;Name=V910_RS04010;gbkey=Gene;gene_biotype=protein_coding;locus_tag=V910_RS04010;old_locus_tag=V910_100802	acetyl/propionyl/methylcrotonyl-CoA carboxylase	-	GO:0046872 - metal ion binding [Evidence	-
NC_022905	845423	GGAAGATGCC.GACCGGGTGG	G	A	40	PASS	NA	GT	0	0	0	0	0	1	ID=gene-V910_RS04120;Name=eipB;gbkey=Gene;gene=eipB;gene_biotype=protein_coding;locus_tag=V910_RS04120;old_locus_tag=V910_100824	cell envelope integrity protein EipB	-	-	-
NC_022905	848670	TTTTGGCATC.GACGTCTCGG	G	A	40	PASS	NA	GT	0	0	0	0	0	1	ID=gene-V910_RS04140;Name=pyrH;gbkey=Gene;gene=pyrH;gene_biotype=protein_coding;locus_tag=V910_RS04140;old_locus_tag=V910_100828	UMP kinase	GO:0005737 - cytoplasm [Evidence IEA]	GO:0033862 - UMP kinase activity [Evidence	GO:0015949 - nucleobase-containing small
NC_022905	863508	GGCAGCGCGG.GCAGCCTATG	G	A	40	PASS	NA	GT	0	1	1	1	1	1	.	.	-	-	-
NC_022905	893003	AGATACGCCC.TGATCTGCCC	T	C	40	PASS	NA	GT	0	1	1	1	1	1	ID=gene-V910_RS04345;Name=ntrC;gbkey=Gene;gene=ntrC;gene_biotype=protein_coding;locus_tag=V910_RS04345;old_locus_tag=V910_100870	nitrogen regulation protein NR(I)	-	GO:0005524 - ATP binding [Evidence IEA]	GO:0006808 - regulation of nitrogen
NC_022905	904280	TCCGCTCGCG.GCGAGAAGAC	G	A	40	PASS	NA	GT	0	0	0	1	0	0	ID=gene-V910_RS04385;Name=clpX;gbkey=Gene;gene=clpX;gene_biotype=protein_coding;locus_tag=V910_RS04385;old_locus_tag=V910_100878	ATP-dependent Clp protease ATP-binding subunit	-	GO:0046983 - protein dimerization activity	-
NC_022905	913185	CCATTTTAAC.GTACATTACT	G	A	40	PASS	NA	GT	0	0	0	0	1	0	.	.	-	-	-
NC_022905	915057	CGTTCTGCGG.ACAGCAGCAC	A	G	40	PASS	NA	GT	0	0	0	0	1	1	.	.	-	-	-
NC_022905	915492	CGGCGCCAGA.CCTGGCGGAT	C	T	40	PASS	NA	GT	0	1	1	1	0	0	.	.	-	-	-
NC_022905	924449	ACGCCGGGCA.CGGTGATCGC	C	T	40	PASS	NA	GT	0	1	1	0	0	0	ID=gene-V910_RS04470;Name=V910_RS04470;gbkey=Gene;gene_biotype=protein_coding;locus_tag=V910_RS04470;old_locus_tag=V910_100898	efflux RND transporter periplasmic adaptor	GO:0016020 - membrane [Evidence IEA]	GO:0042802 - identical protein binding	GO:0055085 - transmembrane transport
NC_022905	925577	ATTCTCGGTG.AGCAGGTCTA	A	G	40	PASS	NA	GT	0	1	1	1	1	1	ID=gene-V910_RS04475;Name=V910_RS04475;gbkey=Gene;gene_biotype=protein_coding;locus_tag=V910_RS04475;old_locus_tag=V910_100899	efflux RND transporter permease subunit	GO:0016020 - membrane [Evidence IEA]	GO:0022857 - transmembrane transporter	-
NC_022905	935666	AATACAGTAT.CCAGAATTGA	C	T	40	PASS	NA	GT	0	1	1	1	1	1	.	.	-	-	-
NC_022905	935761	CTAAGAGCGG.CTCTGGATAA	C	T	40	PASS	NA	GT	0	1	1	1	1	1	.	.	-	-	-
NC_022905	935762	TAAGAGCGGC.TCTGGATAAA	T	G	40	PASS	NA	GT	0	1	1	1	1	1	.	.	-	-	-
NC_022905	937191	TCACGCTGTG.CAGTTCACCG	C	T	40	PASS	NA	GT	0	1	1	1	1	1	ID=gene-V910_RS04520;Name=V910_RS04520;gbkey=Gene;gene_biotype=protein_coding;locus_tag=V910_RS04520	hypothetical protein	-	-	-
NC_022905	948527	GTGTCGGCCA.AAGCTTCGCC	A	G	40	PASS	NA	GT	0	1	1	1	1	1	ID=gene-V910_RS04580;Name=V910_RS04580;gbkey=Gene;gene_biotype=protein_coding;locus_tag=V910_RS04580	hypothetical protein	-	-	-
NC_022905	950106	TTCCGGCCCG.TGGGTAGAAT	T	G	40	PASS	NA	GT	0	0	0	0	1	0	ID=gene-V910_RS04585;Name=V910_RS04585;gbkey=Gene;gene_biotype=protein_coding;locus_tag=V910_RS04585;old_locus_tag=V910_100921	nitroreductase	-	-	-
NC_022905	952132	CCACCGTCTA.CGGCGACCCG	C	T	40	PASS	NA	GT	0	1	1	1	1	1	.	.	-	-	-
NC_022905	975124	GAGGAGAATG.GCGTTCCCTC	G	A	40	PASS	NA	GT	0	1	1	1	1	1	ID=gene-V910_RS04705;Name=V910_RS04705;gbkey=Gene;gene_biotype=protein_coding;locus_tag=V910_RS04705;old_locus_tag=V910_100947	vitamin B12-dependent ribonucleotide reductase	-	GO:0004748 - ribonucleoside-diphosphate	GO:0006260 - DNA replication [Evidence IEA]
NC_022905	980353	TCCGGCAAAG.TTACCCGACG	T	G	40	PASS	NA	GT	0	1	1	1	1	1	ID=gene-V910_RS04715;Name=V910_RS04715;gbkey=Gene;gene_biotype=protein_coding;locus_tag=V910_RS04715;old_locus_tag=V910_100949	serine hydrolase	-	GO:0016787 - hydrolase activity [Evidence	-
NC_022905	986870	AACAGAATCG.CCGAAGCTGC	C	T	40	PASS	NA	GT	0	1	1	1	1	1	.	.	-	-	-
NC_022905	986871	ACAGAATCGC.CGAAGCTGCT	C	T	40	PASS	NA	GT	0	1	1	1	1	1	.	.	-	-	-
NC_022905	986873	AGAATCGCCG.AAGCTGCTCT	A	G	40	PASS	NA	GT	0	1	1	1	1	1	.	.	-	-	-
NC_022905	986875	AATCGCCGAA.GCTGCTCTAA	G	A	40	PASS	NA	GT	0	1	1	1	1	1	.	.	-	-	-
NC_022905	988411	AAAACTGACC.AGTTTCAGCG	A	G	40	PASS	NA	GT	0	1	1	0	0	0	.	.	-	-	-
NC_022905	991026	CGTTGGAATC.GACAGTCCGG	G	A	40	PASS	NA	GT	0	0	0	1	1	1	.	.	-	-	-
NC_022905	1013340	GGCCGGACGT.GCCGTACCAG	G	A	40	PASS	NA	GT	0	0	0	1	0	0	ID=gene-V910_RS04855;Name=V910_RS04855;gbkey=Gene;gene_biotype=protein_coding;locus_tag=V910_RS04855;old_locus_tag=V910_100978	class II 3-deoxy-7-phosphoheptulonate synthase	-	GO:0003849 - 3-deoxy-7-phosphoheptulonate	GO:0009423 - chorismate biosynthetic process
NC_022905	1021473	CACGAAATTC.GACACGCTGG	G	A	40	PASS	NA	GT	0	0	0	0	0	1	ID=gene-V910_RS04895;Name=glnA;gbkey=Gene;gene=glnA;gene_biotype=protein_coding;locus_tag=V910_RS04895;old_locus_tag=V910_100986	type I glutamate--ammonia ligase	-	GO:0004356 - glutamine synthetase activity	GO:0006542 - glutamine biosynthetic process
NC_022905	1024529	TTGAAAAGCG.GTATACGCCG	G	A	40	PASS	NA	GT	0	1	1	0	0	0	ID=gene-V910_RS04910;Name=V910_RS04910;gbkey=Gene;gene_biotype=protein_coding;locus_tag=V910_RS04910;old_locus_tag=V910_100989	DMT family transporter	GO:0016020 - membrane [Evidence IEA]	GO:0022857 - transmembrane transporter	GO:0055085 - transmembrane transport
NC_022905	1039563	CAGCAGCCCC.CAAAAAAATC	C	A	40	PASS	NA	GT	0	0	0	0	0	1	ID=gene-V910_RS04975;Name=V910_RS04975;gbkey=Gene;gene_biotype=protein_coding;locus_tag=V910_RS04975;old_locus_tag=V910_101004	glycosyltransferase	-	GO:0016757 - glycosyltransferase activity	-
NC_022905	1050320	TGGGACGCCA.TGCATAATAC	T	A	40	ALN	NA	GT	0	1	1	1	1	1	ID=gene-V910_RS05065;Name=V910_RS05065;gbkey=Gene;gene_biotype=protein_coding;locus_tag=V910_RS05065	hypothetical protein	-	-	-
NC_022905	1050322	GGACGCCATG.CATAATACAC	C	A	40	ALN	NA	GT	0	1	1	1	1	1	ID=gene-V910_RS05065;Name=V910_RS05065;gbkey=Gene;gene_biotype=protein_coding;locus_tag=V910_RS05065	hypothetical protein	-	-	-
NC_022905	1050330	TGCATAATAC.ACTTCGTTTC	A	G	40	ALN	NA	GT	0	1	1	1	1	1	ID=gene-V910_RS05065;Name=V910_RS05065;gbkey=Gene;gene_biotype=protein_coding;locus_tag=V910_RS05065	hypothetical protein	-	-	-
NC_022905	1050334	TAATACACTT.CGTTTCACAA	C	T	40	ALN	NA	GT	0	1	1	1	1	1	ID=gene-V910_RS05065;Name=V910_RS05065;gbkey=Gene;gene_biotype=protein_coding;locus_tag=V910_RS05065	hypothetical protein	-	-	-
NC_022905	1050336	ATACACTTCG.TTTCACAAAG	T	C	40	ALN	NA	GT	0	1	1	1	1	1	ID=gene-V910_RS05065;Name=V910_RS05065;gbkey=Gene;gene_biotype=protein_coding;locus_tag=V910_RS05065	hypothetical protein	-	-	-
NC_022905	1050337	TACACTTCGT.TTCACAAAGG	T	G	40	ALN	NA	GT	0	1	1	1	1	1	ID=gene-V910_RS05065;Name=V910_RS05065;gbkey=Gene;gene_biotype=protein_coding;locus_tag=V910_RS05065	hypothetical protein	-	-	-
NC_022905	1050339	CACTTCGTTT.CACAAAGGCA	C	T	40	ALN	NA	GT	0	1	1	1	1	1	ID=gene-V910_RS05065;Name=V910_RS05065;gbkey=Gene;gene_biotype=protein_coding;locus_tag=V910_RS05065	hypothetical protein	-	-	-
NC_022905	1050341	CTTCGTTTCA.CAAAGGCAGA	C	A	40	ALN	NA	GT	0	1	1	1	1	1	ID=gene-V910_RS05065;Name=V910_RS05065;gbkey=Gene;gene_biotype=protein_coding;locus_tag=V910_RS05065	hypothetical protein	-	-	-
NC_022905	1050342	TTCGTTTCAC.AAAGGCAGAT	A	C	40	CID:ALN	NA	GT	0	1	1	1	1	1	ID=gene-V910_RS05065;Name=V910_RS05065;gbkey=Gene;gene_biotype=protein_coding;locus_tag=V910_RS05065	hypothetical protein	-	-	-
NC_022905	1050343	TCGTTTCACA.AAGGCAGATA	A	T	40	CID:ALN	NA	GT	0	1	1	1	1	1	ID=gene-V910_RS05065;Name=V910_RS05065;gbkey=Gene;gene_biotype=protein_coding;locus_tag=V910_RS05065	hypothetical protein	-	-	-
NC_022905	1050344	CGTTTCACAA.AGGCAGATAT	A	T	40	CID:ALN	NA	GT	0	1	1	1	1	1	ID=gene-V910_RS05065;Name=V910_RS05065;gbkey=Gene;gene_biotype=protein_coding;locus_tag=V910_RS05065	hypothetical protein	-	-	-
NC_022905	1050345	GTTTCACAAA.GGCAGATATT	G	T	40	CID:ALN	NA	GT	0	1	1	1	1	1	ID=gene-V910_RS05065;Name=V910_RS05065;gbkey=Gene;gene_biotype=protein_coding;locus_tag=V910_RS05065	hypothetical protein	-	-	-
NC_022905	1050347	TTCACAAAGG.CAGATATTAT	C	T	40	CID:ALN	NA	GT	0	1	1	1	1	1	ID=gene-V910_RS05065;Name=V910_RS05065;gbkey=Gene;gene_biotype=protein_coding;locus_tag=V910_RS05065	hypothetical protein	-	-	-
NC_022905	1050348	TCACAAAGGC.AGATATTATA	A	G	40	CID:ALN	NA	GT	0	1	1	1	1	1	ID=gene-V910_RS05065;Name=V910_RS05065;gbkey=Gene;gene_biotype=protein_coding;locus_tag=V910_RS05065	hypothetical protein	-	-	-
NC_022905	1050353	AAGGCAGATA.TTATAGCTCG	T	C	40	CID:ALN	NA	GT	0	1	1	1	1	1	ID=gene-V910_RS05065;Name=V910_RS05065;gbkey=Gene;gene_biotype=protein_coding;locus_tag=V910_RS05065	hypothetical protein	-	-	-
NC_022905	1050355	GGCAGATATT.ATAGCTCGTG	A	G	40	CID:ALN	NA	GT	0	1	1	1	1	1	ID=gene-V910_RS05065;Name=V910_RS05065;gbkey=Gene;gene_biotype=protein_coding;locus_tag=V910_RS05065	hypothetical protein	-	-	-
NC_022905	1050358	AGATATTATA.GCTCGTGCTG	G	A	40	CID:ALN	NA	GT	0	1	1	1	1	1	ID=gene-V910_RS05065;Name=V910_RS05065;gbkey=Gene;gene_biotype=protein_coding;locus_tag=V910_RS05065	hypothetical protein	-	-	-
NC_022905	1050362	ATTATAGCTC.GTGCTGCCTC	G	A	40	CID:ALN	NA	GT	0	1	1	1	1	1	ID=gene-V910_RS05065;Name=V910_RS05065;gbkey=Gene;gene_biotype=protein_coding;locus_tag=V910_RS05065	hypothetical protein	-	-	-
NC_022905	1050369	CTCGTGCTGC.CTCAGTAGCC	C	T	40	CID:ALN	NA	GT	0	1	1	1	1	1	ID=gene-V910_RS05065;Name=V910_RS05065;gbkey=Gene;gene_biotype=protein_coding;locus_tag=V910_RS05065	hypothetical protein	-	-	-
NC_022905	1050372	GTGCTGCCTC.AGTAGCCAAA	A	G	40	CID:ALN	NA	GT	0	1	1	1	1	1	ID=gene-V910_RS05065;Name=V910_RS05065;gbkey=Gene;gene_biotype=protein_coding;locus_tag=V910_RS05065	hypothetical protein	-	-	-
NC_022905	1050381	CAGTAGCCAA.AGACCTAGGT	A	T	40	CID:ALN	NA	GT	0	1	1	1	1	1	ID=gene-V910_RS05065;Name=V910_RS05065;gbkey=Gene;gene_biotype=protein_coding;locus_tag=V910_RS05065	hypothetical protein	-	-	-
NC_022905	1050383	GTAGCCAAAG.ACCTAGGTGT	A	C	40	CID:ALN	NA	GT	0	1	1	1	1	1	ID=gene-V910_RS05065;Name=V910_RS05065;gbkey=Gene;gene_biotype=protein_coding;locus_tag=V910_RS05065	hypothetical protein	-	-	-
NC_022905	1050387	CCAAAGACCT.AGGTGTCATG	A	T	40	CID:ALN	NA	GT	0	1	1	1	1	1	ID=gene-V910_RS05065;Name=V910_RS05065;gbkey=Gene;gene_biotype=protein_coding;locus_tag=V910_RS05065	hypothetical protein	-	-	-
NC_022905	1050388	CAAAGACCTA.GGTGTCATGC	G	A	40	CID:ALN	NA	GT	0	1	1	1	1	1	ID=gene-V910_RS05065;Name=V910_RS05065;gbkey=Gene;gene_biotype=protein_coding;locus_tag=V910_RS05065	hypothetical protein	-	-	-
NC_022905	1050390	AAGACCTAGG.TGTCATGCTT	T	C	40	CID:ALN	NA	GT	0	1	1	1	1	1	ID=gene-V910_RS05065;Name=V910_RS05065;gbkey=Gene;gene_biotype=protein_coding;locus_tag=V910_RS05065	hypothetical protein	-	-	-
NC_022905	1050391	AGACCTAGGT.GTCATGCTTA	G	T	40	CID:ALN	NA	GT	0	1	1	1	1	1	ID=gene-V910_RS05065;Name=V910_RS05065;gbkey=Gene;gene_biotype=protein_coding;locus_tag=V910_RS05065	hypothetical protein	-	-	-
NC_022905	1050392	GACCTAGGTG.TCATGCTTAA	T	C	40	CID:ALN	NA	GT	0	1	1	1	1	1	ID=gene-V910_RS05065;Name=V910_RS05065;gbkey=Gene;gene_biotype=protein_coding;locus_tag=V910_RS05065	hypothetical protein	-	-	-
NC_022905	1050393	ACCTAGGTGT.CATGCTTAAA	C	T	40	CID:ALN	NA	GT	0	1	1	1	1	1	ID=gene-V910_RS05065;Name=V910_RS05065;gbkey=Gene;gene_biotype=protein_coding;locus_tag=V910_RS05065	hypothetical protein	-	-	-
NC_022905	1050394	CCTAGGTGTC.ATGCTTAAAT	A	T	40	CID:ALN	NA	GT	0	1	1	1	1	1	ID=gene-V910_RS05065;Name=V910_RS05065;gbkey=Gene;gene_biotype=protein_coding;locus_tag=V910_RS05065	hypothetical protein	-	-	-
NC_022905	1050397	AGGTGTCATG.CTTAAATTAT	C	T	40	CID	NA	GT	0	1	1	1	1	1	ID=gene-V910_RS05065;Name=V910_RS05065;gbkey=Gene;gene_biotype=protein_coding;locus_tag=V910_RS05065	hypothetical protein	-	-	-
NC_022905	1050398	GGTGTCATGC.TTAAATTATG	T	C	40	PASS	NA	GT	0	1	1	1	1	1	ID=gene-V910_RS05065;Name=V910_RS05065;gbkey=Gene;gene_biotype=protein_coding;locus_tag=V910_RS05065	hypothetical protein	-	-	-
NC_022905	1050399	GTGTCATGCT.TAAATTATGC	T	C	40	PASS	NA	GT	0	1	1	1	1	1	ID=gene-V910_RS05065;Name=V910_RS05065;gbkey=Gene;gene_biotype=protein_coding;locus_tag=V910_RS05065	hypothetical protein	-	-	-
NC_022905	1050401	GTCATGCTTA.AATTATGCAC	A	G	40	PASS	NA	GT	0	1	1	1	1	1	ID=gene-V910_RS05065;Name=V910_RS05065;gbkey=Gene;gene_biotype=protein_coding;locus_tag=V910_RS05065	hypothetical protein	-	-	-
NC_022905	1050407	CTTAAATTAT.GCACCGATGG	G	C	40	PASS	NA	GT	0	1	1	1	1	1	ID=gene-V910_RS05065;Name=V910_RS05065;gbkey=Gene;gene_biotype=protein_coding;locus_tag=V910_RS05065	hypothetical protein	-	-	-
NC_022905	1050410	AAATTATGCA.CCGATGGGGC	C	T	40	PASS	NA	GT	0	1	1	1	1	1	ID=gene-V910_RS05065;Name=V910_RS05065;gbkey=Gene;gene_biotype=protein_coding;locus_tag=V910_RS05065	hypothetical protein	-	-	-
NC_022905	1050416	TGCACCGATG.GGGCGATCCT	G	A	40	PASS	NA	GT	0	1	1	1	1	1	ID=gene-V910_RS05065;Name=V910_RS05065;gbkey=Gene;gene_biotype=protein_coding;locus_tag=V910_RS05065	hypothetical protein	-	-	-
NC_022905	1050417	GCACCGATGG.GGCGATCCTG	G	C	40	PASS	NA	GT	0	1	1	1	1	1	ID=gene-V910_RS05065;Name=V910_RS05065;gbkey=Gene;gene_biotype=protein_coding;locus_tag=V910_RS05065	hypothetical protein	-	-	-
NC_022905	1050418	CACCGATGGG.GCGATCCTGA	G	C	40	PASS	NA	GT	0	1	1	1	1	1	ID=gene-V910_RS05065;Name=V910_RS05065;gbkey=Gene;gene_biotype=protein_coding;locus_tag=V910_RS05065	hypothetical protein	-	-	-
NC_022905	1050421	CGATGGGGCG.ATCCTGATTT	A	T	40	PASS	NA	GT	0	1	1	1	1	1	ID=gene-V910_RS05065;Name=V910_RS05065;gbkey=Gene;gene_biotype=protein_coding;locus_tag=V910_RS05065	hypothetical protein	-	-	-
NC_022905	1050424	TGGGGCGATC.CTGATTTATT	C	A	40	PASS	NA	GT	0	1	1	1	1	1	ID=gene-V910_RS05065;Name=V910_RS05065;gbkey=Gene;gene_biotype=protein_coding;locus_tag=V910_RS05065	hypothetical protein	-	-	-
NC_022905	1050426	GGGCGATCCT.GATTTATTCA	G	C	40	PASS	NA	GT	0	1	1	1	1	1	ID=gene-V910_RS05065;Name=V910_RS05065;gbkey=Gene;gene_biotype=protein_coding;locus_tag=V910_RS05065	hypothetical protein	-	-	-
NC_022905	1050430	GATCCTGATT.TATTCAGACA	T	G	40	PASS	NA	GT	0	1	1	1	1	1	ID=gene-V910_RS05065;Name=V910_RS05065;gbkey=Gene;gene_biotype=protein_coding;locus_tag=V910_RS05065	hypothetical protein	-	-	-
NC_022905	1050431	ATCCTGATTT.ATTCAGACAA	A	T	40	PASS	NA	GT	0	1	1	1	1	1	ID=gene-V910_RS05065;Name=V910_RS05065;gbkey=Gene;gene_biotype=protein_coding;locus_tag=V910_RS05065	hypothetical protein	-	-	-
NC_022905	1050432	TCCTGATTTA.TTCAGACAAT	T	C	40	CID	NA	GT	0	1	1	1	1	1	ID=gene-V910_RS05065;Name=V910_RS05065;gbkey=Gene;gene_biotype=protein_coding;locus_tag=V910_RS05065	hypothetical protein	-	-	-
NC_022905	1050434	CTGATTTATT.CAGACAATGA	C	G	40	PASS	NA	GT	0	1	1	1	1	1	ID=gene-V910_RS05065;Name=V910_RS05065;gbkey=Gene;gene_biotype=protein_coding;locus_tag=V910_RS05065	hypothetical protein	-	-	-
NC_022905	1050436	GATTTATTCA.GACAATGATG	G	A	40	CID	NA	GT	0	1	1	1	1	1	ID=gene-V910_RS05065;Name=V910_RS05065;gbkey=Gene;gene_biotype=protein_coding;locus_tag=V910_RS05065	hypothetical protein	-	-	-
NC_022905	1050437	ATTTATTCAG.ACAATGATGA	A	T	40	PASS	NA	GT	0	1	1	1	1	1	ID=gene-V910_RS05065;Name=V910_RS05065;gbkey=Gene;gene_biotype=protein_coding;locus_tag=V910_RS05065	hypothetical protein	-	-	-
NC_022905	1050438	TTTATTCAGA.CAATGATGAA	C	A	40	PASS	NA	GT	0	1	1	1	1	1	ID=gene-V910_RS05065;Name=V910_RS05065;gbkey=Gene;gene_biotype=protein_coding;locus_tag=V910_RS05065	hypothetical protein	-	-	-
NC_022905	1050442	TTCAGACAAT.GATGAACGGG	G	C	40	PASS	NA	GT	0	1	1	1	1	1	ID=gene-V910_RS05065;Name=V910_RS05065;gbkey=Gene;gene_biotype=protein_coding;locus_tag=V910_RS05065	hypothetical protein	-	-	-
NC_022905	1050444	CAGACAATGA.TGAACGGGTC	T	G	40	PASS	NA	GT	0	1	1	1	1	1	ID=gene-V910_RS05065;Name=V910_RS05065;gbkey=Gene;gene_biotype=protein_coding;locus_tag=V910_RS05065	hypothetical protein	-	-	-
NC_022905	1050447	ACAATGATGA.ACGGGTCATC	A	T	40	PASS	NA	GT	0	1	1	1	1	1	ID=gene-V910_RS05065;Name=V910_RS05065;gbkey=Gene;gene_biotype=protein_coding;locus_tag=V910_RS05065	hypothetical protein	-	-	-
NC_022905	1050450	ATGATGAACG.GGTCATCGAT	G	C	40	PASS	NA	GT	0	1	1	1	1	1	ID=gene-V910_RS05065;Name=V910_RS05065;gbkey=Gene;gene_biotype=protein_coding;locus_tag=V910_RS05065	hypothetical protein	-	-	-
NC_022905	1050451	TGATGAACGG.GTCATCGATC	G	C	40	PASS	NA	GT	0	1	1	1	1	1	ID=gene-V910_RS05065;Name=V910_RS05065;gbkey=Gene;gene_biotype=protein_coding;locus_tag=V910_RS05065	hypothetical protein	-	-	-
NC_022905	1050452	GATGAACGGG.TCATCGATCA	T	C	40	PASS	NA	GT	0	1	1	1	1	1	ID=gene-V910_RS05065;Name=V910_RS05065;gbkey=Gene;gene_biotype=protein_coding;locus_tag=V910_RS05065	hypothetical protein	-	-	-
NC_022905	1050458	CGGGTCATCG.ATCAGGATAG	A	G	40	PASS	NA	GT	0	1	1	1	1	1	ID=gene-V910_RS05065;Name=V910_RS05065;gbkey=Gene;gene_biotype=protein_coding;locus_tag=V910_RS05065	hypothetical protein	-	-	-
NC_022905	1050463	CATCGATCAG.GATAGCGATC	G	C	40	PASS	NA	GT	0	1	1	1	1	1	ID=gene-V910_RS05065;Name=V910_RS05065;gbkey=Gene;gene_biotype=protein_coding;locus_tag=V910_RS05065	hypothetical protein	-	-	-
NC_022905	1050472	GGATAGCGAT.CTGGACAAAG	C	T	40	PASS	NA	GT	0	1	1	1	1	1	ID=gene-V910_RS05065;Name=V910_RS05065;gbkey=Gene;gene_biotype=protein_coding;locus_tag=V910_RS05065	hypothetical protein	-	-	-
NC_022905	1050474	ATAGCGATCT.GGACAAAGAG	G	A	40	PASS	NA	GT	0	1	1	1	1	1	ID=gene-V910_RS05065;Name=V910_RS05065;gbkey=Gene;gene_biotype=protein_coding;locus_tag=V910_RS05065	hypothetical protein	-	-	-
NC_022905	1050475	TAGCGATCTG.GACAAAGAGC	G	A	40	PASS	NA	GT	0	1	1	1	1	1	ID=gene-V910_RS05065;Name=V910_RS05065;gbkey=Gene;gene_biotype=protein_coding;locus_tag=V910_RS05065	hypothetical protein	-	-	-
NC_022905	1050476	AGCGATCTGG.ACAAAGAGCT	A	G	40	CID	NA	GT	0	1	1	1	1	1	ID=gene-V910_RS05065;Name=V910_RS05065;gbkey=Gene;gene_biotype=protein_coding;locus_tag=V910_RS05065	hypothetical protein	-	-	-
NC_022905	1050479	GATCTGGACA.AAGAGCTAAG	A	T	40	CID:ALN	NA	GT	0	1	1	1	1	1	ID=gene-V910_RS05065;Name=V910_RS05065;gbkey=Gene;gene_biotype=protein_coding;locus_tag=V910_RS05065	hypothetical protein	-	-	-
NC_022905	1050480	ATCTGGACAA.AGAGCTAAGG	A	G	40	CID:ALN	NA	GT	0	1	1	1	1	1	ID=gene-V910_RS05065;Name=V910_RS05065;gbkey=Gene;gene_biotype=protein_coding;locus_tag=V910_RS05065	hypothetical protein	-	-	-
NC_022905	1050481	TCTGGACAAA.GAGCTAAGGG	G	A	40	CID:ALN	NA	GT	0	1	1	1	1	1	ID=gene-V910_RS05065;Name=V910_RS05065;gbkey=Gene;gene_biotype=protein_coding;locus_tag=V910_RS05065	hypothetical protein	-	-	-
NC_022905	1050482	CTGGACAAAG.AGCTAAGGGC	A	C	40	CID:ALN	NA	GT	0	1	1	1	1	1	ID=gene-V910_RS05065;Name=V910_RS05065;gbkey=Gene;gene_biotype=protein_coding;locus_tag=V910_RS05065	hypothetical protein	-	-	-
NC_022905	1050483	TGGACAAAGA.GCTAAGGGCA	G	A	40	CID:ALN	NA	GT	0	1	1	1	1	1	ID=gene-V910_RS05065;Name=V910_RS05065;gbkey=Gene;gene_biotype=protein_coding;locus_tag=V910_RS05065	hypothetical protein	-	-	-
NC_022905	1050485	GACAAAGAGC.TAAGGGCATT	T	C	40	CID:ALN	NA	GT	0	1	1	1	1	1	ID=gene-V910_RS05065;Name=V910_RS05065;gbkey=Gene;gene_biotype=protein_coding;locus_tag=V910_RS05065	hypothetical protein	-	-	-
NC_022905	1050486	ACAAAGAGCT.AAGGGCATTC	A	T	40	CID:ALN	NA	GT	0	1	1	1	1	1	ID=gene-V910_RS05065;Name=V910_RS05065;gbkey=Gene;gene_biotype=protein_coding;locus_tag=V910_RS05065	hypothetical protein	-	-	-
NC_022905	1050490	AGAGCTAAGG.GCATTCGAAG	G	T	40	CID:ALN	NA	GT	0	1	1	1	1	1	ID=gene-V910_RS05065;Name=V910_RS05065;gbkey=Gene;gene_biotype=protein_coding;locus_tag=V910_RS05065	hypothetical protein	-	-	-
NC_022905	1050492	AGCTAAGGGC.ATTCGAAGCA	A	T	40	CID:ALN	NA	GT	0	1	1	1	1	1	ID=gene-V910_RS05065;Name=V910_RS05065;gbkey=Gene;gene_biotype=protein_coding;locus_tag=V910_RS05065	hypothetical protein	-	-	-
NC_022905	1050495	TAAGGGCATT.CGAAGCAAAG	C	T	40	CID:ALN	NA	GT	0	1	1	1	1	1	ID=gene-V910_RS05065;Name=V910_RS05065;gbkey=Gene;gene_biotype=protein_coding;locus_tag=V910_RS05065	hypothetical protein	-	-	-
NC_022905	1050498	GGGCATTCGA.AGCAAAGCAT	A	G	40	CID:ALN	NA	GT	0	1	1	1	1	1	ID=gene-V910_RS05065;Name=V910_RS05065;gbkey=Gene;gene_biotype=protein_coding;locus_tag=V910_RS05065	hypothetical protein	-	-	-
NC_022905	1050507	AAGCAAAGCA.TGGTTACAGT	T	C	40	CID:ALN	NA	GT	0	1	1	1	1	1	ID=gene-V910_RS05065;Name=V910_RS05065;gbkey=Gene;gene_biotype=protein_coding;locus_tag=V910_RS05065	hypothetical protein	-	-	-
NC_022905	1050510	CAAAGCATGG.TTACAGTTGA	T	C	40	CID:ALN	NA	GT	0	1	1	1	1	1	ID=gene-V910_RS05065;Name=V910_RS05065;gbkey=Gene;gene_biotype=protein_coding;locus_tag=V910_RS05065	hypothetical protein	-	-	-
NC_022905	1050513	AGCATGGTTA.CAGTTGATTT	C	T	40	CID:ALN	NA	GT	0	1	1	1	1	1	ID=gene-V910_RS05065;Name=V910_RS05065;gbkey=Gene;gene_biotype=protein_coding;locus_tag=V910_RS05065	hypothetical protein	-	-	-
NC_022905	1050515	CATGGTTACA.GTTGATTTGA	G	A	40	CID:ALN	NA	GT	0	1	1	1	1	1	ID=gene-V910_RS05065;Name=V910_RS05065;gbkey=Gene;gene_biotype=protein_coding;locus_tag=V910_RS05065	hypothetical protein	-	-	-
NC_022905	1050533	GAAAGGCATC.CACAAAGTTA	C	T	40	ALN	NA	GT	0	1	1	1	1	1	.	.	-	-	-
NC_022905	1050534	AAAGGCATCC.ACAAAGTTAA	A	G	40	ALN	NA	GT	0	1	1	1	1	1	.	.	-	-	-
NC_022905	1050536	AGGCATCCAC.AAAGTTAACG	A	C	40	ALN	NA	GT	0	1	1	1	1	1	.	.	-	-	-
NC_022905	1050542	CCACAAAGTT.AACGCAAAGG	A	T	40	ALN	NA	GT	0	1	1	1	1	1	.	.	-	-	-
NC_022905	1050543	CACAAAGTTA.ACGCAAAGGG	A	G	40	ALN	NA	GT	0	1	1	1	1	1	.	.	-	-	-
NC_022905	1050544	ACAAAGTTAA.CGCAAAGGGC	C	T	40	ALN	NA	GT	0	1	1	1	1	1	.	.	-	-	-
NC_022905	1050546	AAAGTTAACG.CAAAGGGCCG	C	A	40	ALN	NA	GT	0	1	1	1	1	1	.	.	-	-	-
NC_022905	1050549	GTTAACGCAA.AGGGCCGCAA	A	C	40	ALN	NA	GT	0	1	1	1	1	1	.	.	-	-	-
NC_022905	1052913	TCCCTTCACA.TCGGAGGGGT	T	C	40	PASS	NA	GT	0	1	1	1	1	1	ID=gene-V910_RS05090;Name=V910_RS05090;gbkey=Gene;gene_biotype=tRNA;locus_tag=V910_RS05090;old_locus_tag=V910_101027	tRNA-Val	-	-	-
NC_022905	1052914	CCCTTCACAT.CGGAGGGGTC	C	G	40	PASS	NA	GT	0	1	1	1	1	1	ID=gene-V910_RS05090;Name=V910_RS05090;gbkey=Gene;gene_biotype=tRNA;locus_tag=V910_RS05090;old_locus_tag=V910_101027	tRNA-Val	-	-	-
NC_022905	1055504	TTCAAGGGGC.AGGAAGTCCT	A	G	40	PASS	NA	GT	0	1	1	0	0	0	ID=gene-V910_RS05100;Name=V910_RS05100;gbkey=Gene;gene_biotype=protein_coding;locus_tag=V910_RS05100;old_locus_tag=V910_101029	fumarate hydratase	-	GO:0051539 - 4 iron, 4 sulfur cluster	GO:0006099 - tricarboxylic acid cycle
NC_022905	1057995	GTTTATGTTT.GGGCGACACT	G	A	40	PASS	NA	GT	0	1	0	0	0	0	ID=gene-V910_RS05105;Name=V910_RS05105;gbkey=Gene;gene_biotype=protein_coding;locus_tag=V910_RS05105;old_locus_tag=V910_101030	NAD(P)/FAD-dependent oxidoreductase	-	-	-
NC_022905	1078426	CCTGCACATC.GACCGGCAGG	G	A	40	PASS	NA	GT	0	0	0	0	1	0	ID=gene-V910_RS05215;Name=V910_RS05215;gbkey=Gene;gene_biotype=protein_coding;locus_tag=V910_RS05215;old_locus_tag=V910_101052	cysteine desulfurase	-	GO:0031071 - cysteine desulfurase activity	GO:0006534 - cysteine metabolic process
NC_022905	1079287	CTTCATTTTC.GGGGATGCCA	G	A	40	PASS	NA	GT	0	0	0	1	0	0	ID=gene-V910_RS05220;Name=sufD;gbkey=Gene;gene=sufD;gene_biotype=protein_coding;locus_tag=V910_RS05220;old_locus_tag=V910_101053	Fe-S cluster assembly protein SufD	-	-	GO:0016226 - iron-sulfur cluster assembly
NC_022905	1092841	CGCATGTGGC.CGTGGGCGCA	C	T	40	PASS	NA	GT	0	0	0	0	1	1	ID=gene-V910_RS05270;Name=V910_RS05270;gbkey=Gene;gene_biotype=protein_coding;locus_tag=V910_RS05270	ferritin-like domain-containing protein	-	-	-
NC_022905	1093281	ATTTTGCGCT.ACGGCCATGG	A	G	40	PASS	NA	GT	0	1	1	1	1	1	ID=gene-V910_RS05275;Name=V910_RS05275;gbkey=Gene;gene_biotype=protein_coding;locus_tag=V910_RS05275;old_locus_tag=V910_101064	hypothetical protein	-	-	-
NC_022905	1106644	CCCGAATGGC.GACGTGACGG	G	A	40	PASS	NA	GT	0	0	0	0	0	1	ID=gene-V910_RS05325;Name=V910_RS05325;gbkey=Gene;gene_biotype=protein_coding;locus_tag=V910_RS05325;old_locus_tag=V910_101073	DsbA family protein	-	-	-
NC_022905	1122070	GACCACCAGT.ACCGCCAGAA	A	G	40	PASS	NA	GT	0	1	1	1	1	1	ID=gene-V910_RS05410;Name=secDF;gbkey=Gene;gene=secDF;gene_biotype=protein_coding;locus_tag=V910_RS05410	protein translocase subunit SecDF	-	-	-
NC_022905	1141666	CCCCGCACGA.GCGCATAATC	G	A	40	PASS	NA	GT	0	0	0	0	0	1	.	.	-	-	-
NC_022905	1146183	ATGATCGATG.GCTTCCGGGT	G	A	40	PASS	NA	GT	0	1	1	1	0	0	ID=gene-V910_RS05530;Name=cobT;gbkey=Gene;gene=cobT;gene_biotype=protein_coding;locus_tag=V910_RS05530;old_locus_tag=V910_101113	nicotinate-nucleotide--dimethylbenzimidazole	-	GO:0008939 -	GO:0009236 - cobalamin biosynthetic process
NC_022905	1153469	ACGGCGCTTT.CATGGTTGCG	C	T	40	PASS	NA	GT	0	0	0	1	0	0	ID=gene-V910_RS05570;Name=V910_RS05570;gbkey=Gene;gene_biotype=protein_coding;locus_tag=V910_RS05570;old_locus_tag=V910_101120	DUF1045 domain-containing protein	-	-	-
NC_022905	1165534	AAACTCTCCA.CGGCGCGGCG	C	T	40	PASS	NA	GT	0	0	0	1	0	0	ID=gene-V910_RS05630;Name=V910_RS05630;gbkey=Gene;gene_biotype=protein_coding;locus_tag=V910_RS05630;old_locus_tag=V910_101132	alpha/beta hydrolase	-	GO:0016787 - hydrolase activity [Evidence	-
NC_022905	1166203	CTTGCCGGCT.ACTGCGGCCT	A	G	40	PASS	NA	GT	0	1	1	1	1	1	ID=gene-V910_RS05635;Name=V910_RS05635;gbkey=Gene;gene_biotype=protein_coding;locus_tag=V910_RS05635;old_locus_tag=V910_101133	HpcH/HpaI aldolase/citrate lyase family protein	-	-	-
NC_022905	1166659	GCCGAGGCTG.CGCAGAATGC	C	T	40	PASS	NA	GT	0	0	0	0	1	1	ID=gene-V910_RS05635;Name=V910_RS05635;gbkey=Gene;gene_biotype=protein_coding;locus_tag=V910_RS05635;old_locus_tag=V910_101133	HpcH/HpaI aldolase/citrate lyase family protein	-	-	-
NC_022905	1179905	TCTTGATCAG.GGTTGCCACG	G	A	40	PASS	NA	GT	0	0	0	1	0	0	.	.	-	-	-
NC_022905	1196394	CCGTGATGGC.GACCGTACCG	G	A	40	PASS	NA	GT	0	1	1	1	0	0	ID=gene-V910_RS05770;Name=nuoL;gbkey=Gene;gene=nuoL;gene_biotype=protein_coding;locus_tag=V910_RS05770;old_locus_tag=V910_101162	NADH-quinone oxidoreductase subunit L	-	GO:0008137 - NADH dehydrogenase (ubiquinone)	GO:0042773 - ATP synthesis coupled electron
NC_022905	1203545	GCCCGGCTCC.GATTCGTCGG	G	A	40	PASS	NA	GT	0	0	0	1	0	0	ID=gene-V910_RS05800;Name=nuoF;gbkey=Gene;gene=nuoF;gene_biotype=protein_coding;locus_tag=V910_RS05800;old_locus_tag=V910_101168	NADH-quinone oxidoreductase subunit NuoF	-	GO:0051539 - 4 iron, 4 sulfur cluster	-
NC_022905	1205331	AAAGCGGCGG.CGTCAGCGCG	C	G	40	PASS	NA	GT	0	1	1	1	0	0	ID=gene-V910_RS05810;Name=V910_RS05810;gbkey=Gene;gene_biotype=protein_coding;locus_tag=V910_RS05810;old_locus_tag=V910_101170	NADH-quinone oxidoreductase subunit D	-	GO:0051287 - NAD binding [Evidence IEA]	-
NC_022905	1209416	CTTTCTACCC.GACTCTATGA	G	A	40	PASS	NA	GT	0	0	0	1	0	0	.	.	-	-	-
NC_022905	1216579	AATCCTGAAA.CGCACCAATG	C	A	40	PASS	NA	GT	0	0	0	0	1	1	ID=gene-V910_RS05900;Name=speB;gbkey=Gene;gene=speB;gene_biotype=protein_coding;locus_tag=V910_RS05900;old_locus_tag=V910_101188	agmatinase	-	GO:0008783 - agmatinase activity [Evidence	GO:0008295 - spermidine biosynthetic process
NC_022905	1237599	ACCGCATCGT.CGGTGTTCCA	C	T	40	PASS	NA	GT	0	0	0	0	1	0	ID=gene-V910_RS06020;Name=V910_RS06020;gbkey=Gene;gene_biotype=protein_coding;locus_tag=V910_RS06020;old_locus_tag=V910_101212	murein L,D-transpeptidase	-	-	-
NC_022905	1294002	TTGAAACCGT.CGAGATAATG	C	T	40	PASS	NA	GT	0	1	1	1	1	1	ID=gene-V910_RS06285;Name=V910_RS06285;gbkey=Gene;gene_biotype=protein_coding;locus_tag=V910_RS06285;old_locus_tag=V910_101265	molybdopterin oxidoreductase family protein	-	-	-
NC_022905	1312872	TTTCGGATTC.GACGCACTGG	G	A	40	PASS	NA	GT	0	0	0	1	0	0	.	.	-	-	-
NC_022905	1327033	ACCAGCCGGT.CGATCATGGC	C	T	40	PASS	NA	GT	0	0	0	1	0	0	ID=gene-V910_RS06435;Name=cysS;gbkey=Gene;gene=cysS;gene_biotype=protein_coding;locus_tag=V910_RS06435;old_locus_tag=V910_101298	cysteine--tRNA ligase	GO:0005737 - cytoplasm [Evidence IEA]	GO:0005524 - ATP binding [Evidence IEA]	GO:0006423 - cysteinyl-tRNA aminoacylation
NC_022905	1337984	CTTCCGTCAC.ATCCGGATTG	A	C	40	PASS	NA	GT	0	0	0	0	1	1	ID=gene-V910_RS06510;Name=lepB;gbkey=Gene;gene=lepB;gene_biotype=protein_coding;locus_tag=V910_RS06510;old_locus_tag=V910_101313	signal peptidase I	GO:0016020 - membrane [Evidence IEA]	GO:0004252 - serine-type endopeptidase	GO:0009306 - protein secretion [Evidence
NC_022905	1345062	ATGGGGCCGA.GATCGGCCGC	G	A	40	PASS	NA	GT	0	0	0	1	0	0	ID=gene-V910_RS06545;Name=pyrE;gbkey=Gene;gene=pyrE;gene_biotype=protein_coding;locus_tag=V910_RS06545;old_locus_tag=V910_101321	orotate phosphoribosyltransferase	-	GO:0004588 - orotate	GO:0019856 - pyrimidine nucleobase
NC_022905	1347591	TCACGATCCT.TGAGCAATCT	T	C	40	PASS	NA	GT	0	0	0	0	1	0	.	.	-	-	-
NC_022905	1347911	CTTCAGGCTC.ATCCACTTCA	A	G	40	PASS	NA	GT	0	0	0	0	1	1	ID=gene-V910_RS06555;Name=rpoZ;gbkey=Gene;gene=rpoZ;gene_biotype=protein_coding;locus_tag=V910_RS06555;old_locus_tag=V910_101323	DNA-directed RNA polymerase subunit omega	-	GO:0003899 - DNA-directed 5'-3' RNA	GO:0006351 - DNA-templated transcription
NC_022905	1354799	ACCAAAACCG.ACCAAAAAGT	A	G	40	PASS	NA	GT	0	1	1	1	1	1	ID=gene-V910_RS06590;Name=V910_RS06590;gbkey=Gene;gene_biotype=protein_coding;locus_tag=V910_RS06590	hypothetical protein	-	-	-
NC_022905	1358857	TGTGAGAATC.GATTCTTCCG	G	A	40	PASS	NA	GT	0	0	0	1	1	0	.	.	-	-	-
NC_022905	1367773	GCGCGGTTTT.TGGGGTGGCA	T	C	40	PASS	NA	GT	0	1	1	1	1	1	ID=gene-V910_RS06665;Name=V910_RS06665;gbkey=Gene;gene_biotype=protein_coding;locus_tag=V910_RS06665;old_locus_tag=V910_101345	endonuclease/exonuclease/phosphatase family	-	-	-
NC_022905	1368283	ATAGAAGCCG.CCTTATTCAG	C	T	40	PASS	NA	GT	0	1	1	0	0	0	.	.	-	-	-
NC_022905	1368284	TAGAAGCCGC.CTTATTCAGT	C	T	40	PASS	NA	GT	0	1	1	0	0	0	.	.	-	-	-
NC_022905	1379401	TCACAAACGT.AATATTAAAT	A	G	40	PASS	NA	GT	0	0	0	0	1	1	.	.	-	-	-
NC_022905	1391022	GAGCGGCGGA.TGCCAGAACG	T	C	40	PASS	NA	GT	0	0	0	0	1	1	ID=gene-V910_RS06730;Name=V910_RS06730;gbkey=Gene;gene_biotype=protein_coding;locus_tag=V910_RS06730;old_locus_tag=V910_101358	heme lyase CcmF/NrfE family subunit	-	-	-
NC_022905	1394293	GCATTGATGA.AAATGCTGCC	A	G	40	PASS	NA	GT	0	1	1	1	1	1	ID=gene-V910_RS06750;Name=V910_RS06750;gbkey=Gene;gene_biotype=protein_coding;locus_tag=V910_RS06750;old_locus_tag=V910_101362	ATP-binding protein	-	-	-
NC_022905	1400438	TCACGCCGCA.CCATATACCG	C	T	40	PASS	NA	GT	0	1	1	1	0	0	ID=gene-V910_RS06780;Name=V910_RS06780;gbkey=Gene;gene_biotype=protein_coding;locus_tag=V910_RS06780;old_locus_tag=V910_101368	NlpC/P60 family protein	-	-	-
NC_022905	1402600	ACCTTTCAGC.GCCGAATTGA	G	A	40	PASS	NA	GT	0	0	0	1	0	0	ID=gene-V910_RS06795;Name=V910_RS06795;gbkey=Gene;gene_biotype=protein_coding;locus_tag=V910_RS06795;old_locus_tag=V910_101371	phage tail tape measure protein	-	-	-
NC_022905	1412315	TATTGATGCC.GAACCACTGG	G	A	40	PASS	NA	GT	0	0	0	1	0	0	ID=gene-V910_RS06855;Name=V910_RS06855;gbkey=Gene;gene_biotype=protein_coding;locus_tag=V910_RS06855;old_locus_tag=V910_101385	DUF2336 domain-containing protein	-	-	-
NC_022905	1429260	GGAAATCTCC.GGCGTTGCCA	G	A	40	PASS	NA	GT	0	1	1	0	0	0	ID=gene-V910_RS06945;Name=V910_RS06945;gbkey=Gene;gene_biotype=protein_coding;locus_tag=V910_RS06945	hypothetical protein	-	-	-
NC_022905	1433463	GGCACGGAAA.GTTCCGCCGT	G	A	40	PASS	NA	GT	0	0	0	0	1	1	ID=gene-V910_RS06975;Name=V910_RS06975;gbkey=Gene;gene_biotype=protein_coding;locus_tag=V910_RS06975;old_locus_tag=V910_101409	GreA/GreB family elongation factor	-	GO:0003677 - DNA binding [Evidence IEA]	GO:0032784 - regulation of DNA-templated
NC_022905	1436971	AAAATGGGGG.TGGTTGACGA	T	C	40	PASS	NA	GT	0	1	1	1	1	1	ID=gene-V910_RS06990;Name=betA;gbkey=Gene;gene=betA;gene_biotype=protein_coding;locus_tag=V910_RS06990;old_locus_tag=V910_101412	choline dehydrogenase	-	GO:0008812 - choline dehydrogenase activity	GO:0019285 - glycine betaine biosynthetic
NC_022905	1441409	ACCCGCAGGT.CGAAAAACTG	C	T	40	PASS	NA	GT	0	0	0	0	0	1	ID=gene-V910_RS07005;Name=V910_RS07005;gbkey=Gene;gene_biotype=protein_coding;locus_tag=V910_RS07005;old_locus_tag=V910_101415	LacI family DNA-binding transcriptional	-	-	-
NC_022905	1442594	GGAAAGTGCG.GTCCATGCCT	G	A	40	PASS	NA	GT	0	1	1	0	0	0	ID=gene-V910_RS07010;Name=xylB;gbkey=Gene;gene=xylB;gene_biotype=protein_coding;locus_tag=V910_RS07010;old_locus_tag=V910_101416	xylulokinase	-	GO:0004856 - D-xylulokinase activity	GO:0005997 - xylulose metabolic process
NC_022905	1445005	ACCTGGCTGC.ACCAGAGCAT	A	G	40	PASS	NA	GT	0	0	0	0	1	1	ID=gene-V910_RS07020;Name=V910_RS07020;gbkey=Gene;gene_biotype=protein_coding;locus_tag=V910_RS07020;old_locus_tag=V910_101418	Gfo/Idh/MocA family protein	-	GO:0016651 - oxidoreductase activity, acting	-
NC_022905	1449560	GCAAACCGAC.GATTCCTTCC	G	A	40	PASS	NA	GT	0	0	0	1	0	0	ID=gene-V910_RS07040;Name=V910_RS07040;gbkey=Gene;gene_biotype=protein_coding;locus_tag=V910_RS07040;old_locus_tag=V910_101422	sugar ABC transporter ATP-binding protein	-	GO:0140359 - ABC-type transporter activity	-
NC_022905	1459224	CTGCCCTTCG.CTCAGAAGCA	C	T	40	PASS	NA	GT	0	0	0	1	0	0	ID=gene-V910_RS16480;Name=V910_RS16480;gbkey=Gene;gene_biotype=protein_coding;locus_tag=V910_RS16480	IS5 family transposase	-	GO:0004803 - transposase activity [Evidence	-
NC_022905	1463541	CCATTCGTGG.TCAGTTAGTT	T	G	40	LCB	NA	GT	0	1	1	1	1	1	.	.	-	-	-
NC_022905	1497007	CGGCTTCCGC.GGCGGCCTGT	G	A	40	PASS	NA	GT	0	0	0	0	1	1	ID=gene-V910_RS07275;Name=V910_RS07275;gbkey=Gene;gene_biotype=protein_coding;locus_tag=V910_RS07275;old_locus_tag=V910_101471	chloride channel protein	GO:0016020 - membrane [Evidence IEA]	GO:0005247 - voltage-gated chloride channel	GO:0055085 - transmembrane transport
NC_022905	1528003	TGCCGCCCGG.ACAGCCATCC	A	C	40	PASS	NA	GT	0	1	1	1	0	0	.	.	-	-	-
NC_022905	1541850	ACCGTGGCGT.CGGAGGGCAG	C	T	40	PASS	NA	GT	0	0	0	1	0	0	ID=gene-V910_RS07490;Name=V910_RS07490;gbkey=Gene;gene_biotype=protein_coding;locus_tag=V910_RS07490;old_locus_tag=V910_101515	phosphatidylserine decarboxylase	-	-	-
NC_022905	1563135	CCAATGGATA.GACTCGTTTT	G	A	40	PASS	NA	GT	0	0	0	1	1	0	.	.	-	-	-
NC_022905	1563747	TTAATGTGCA.GATTATGGCT	G	T	40	PASS	NA	GT	0	0	0	1	0	0	.	.	-	-	-
NC_022905	1583827	AACCGATATC.GCCTTTGCGC	G	C	40	PASS	NA	GT	0	0	0	1	0	0	ID=gene-V910_RS07700;Name=nhaA;gbkey=Gene;gene=nhaA;gene_biotype=protein_coding;locus_tag=V910_RS07700;old_locus_tag=V910_101557	Na+/H+ antiporter NhaA	GO:0016020 - membrane [Evidence IEA]	GO:0015385 - sodium:proton antiporter	GO:0006885 - regulation of pH [Evidence IEA]
NC_022905	1598278	GTTTGCGGCC.GACGAGGCGG	G	A	40	PASS	NA	GT	0	0	0	1	0	0	ID=gene-V910_RS07775;Name=der;gbkey=Gene;gene=der;gene_biotype=protein_coding;locus_tag=V910_RS07775;old_locus_tag=V910_101572	ribosome biogenesis GTPase Der	GO:0005737 - cytoplasm [Evidence IEA]	GO:0043022 - ribosome binding [Evidence	GO:0042254 - ribosome biogenesis [Evidence
NC_022905	1622423	ACCGTCATCA.ACACACGTTC	A	G	40	PASS	NA	GT	0	1	1	1	1	1	ID=gene-V910_RS07895;Name=xdhB;gbkey=Gene;gene=xdhB;gene_biotype=protein_coding;locus_tag=V910_RS07895;old_locus_tag=V910_101597	xanthine dehydrogenase molybdopterin binding	-	GO:0030151 - molybdenum ion binding	GO:0009115 - xanthine catabolic process
NC_022905	1629183	CACGCGGAAC.CACTCGAAGC	C	T	40	PASS	NA	GT	0	0	0	0	1	1	ID=gene-V910_RS07920;Name=V910_RS07920;gbkey=Gene;gene_biotype=protein_coding;locus_tag=V910_RS07920;old_locus_tag=V910_101602	TRAP transporter substrate-binding protein	-	-	-
NC_022905	1631095	ACCGCCTTCC.ATCGGCGTGG	A	G	40	PASS	NA	GT	0	1	1	1	1	1	ID=gene-V910_RS07925;Name=V910_RS07925;gbkey=Gene;gene_biotype=protein_coding;locus_tag=V910_RS07925;old_locus_tag=V910_101603	TRAP transporter large permease subunit	-	-	-
NC_022905	1646210	AAGCCCGCCC.GAAGCCGATA	G	A	40	PASS	NA	GT	0	0	0	0	1	1	.	.	-	-	-
NC_022905	1661207	GATCTATCGC.GGCCCCGGCC	G	A	40	PASS	NA	GT	0	1	1	1	0	0	ID=gene-V910_RS08070;Name=V910_RS08070;gbkey=Gene;gene_biotype=protein_coding;locus_tag=V910_RS08070;old_locus_tag=V910_101632	quinone-dependent dihydroorotate dehydrogenase	GO:0016020 - membrane [Evidence IEA]	GO:0004152 - dihydroorotate dehydrogenase	GO:0006207 - 'de novo' pyrimidine nucleobase
NC_022905	1680974	GCACGACGAG.CATGATAGCC	C	G	40	PASS	NA	GT	0	1	1	1	1	1	ID=gene-V910_RS08160;Name=bepE;gbkey=Gene;gene=bepE;gene_biotype=protein_coding;locus_tag=V910_RS08160;old_locus_tag=V910_101651	multidrug efflux RND transporter permease	-	-	-
NC_022905	1684203	AATTGGGAAA.GACTCTCGAC	G	A	40	PASS	NA	GT	0	0	0	1	0	0	.	.	-	-	-
NC_022905	1684210	AAAGACTCTC.GACTCTTTTT	G	A	40	PASS	NA	GT	0	0	0	1	1	0	.	.	-	-	-
NC_022905	1695615	AGCAATCTCA.GAGTCAATGG	G	A	40	PASS	NA	GT	0	0	0	1	0	0	ID=gene-V910_RS08230;Name=V910_RS08230;gbkey=Gene;gene_biotype=protein_coding;locus_tag=V910_RS08230;old_locus_tag=V910_101665	Zn-dependent hydrolase	-	-	-
NC_022905	1712894	ACCAGAATGA.GTCTCTACGG	G	C	40	LCB	NA	GT	0	1	1	1	1	1	.	.	-	-	-
NC_022905	1712915	GATCCTGAGA.GGAAATAGGG	G	A	40	LCB	NA	GT	0	1	1	1	1	1	.	.	-	-	-
NC_022905	1712928	AATAGGGAGC.ATTGAAGAAC	A	G	40	LCB	NA	GT	0	1	1	1	1	1	.	.	-	-	-
NC_022905	1712949	CAGAGCGGTG.AACATGTCGA	A	G	40	LCB	NA	GT	0	1	1	1	1	1	.	.	-	-	-
NC_022905	1736239	GTTGAGATAT.CTCAATGCCG	C	T	40	PASS	NA	GT	0	1	0	0	0	0	ID=gene-V910_RS08465;Name=V910_RS08465;gbkey=Gene;gene_biotype=protein_coding;locus_tag=V910_RS08465;old_locus_tag=V910_101716	hypothetical protein	-	-	-
NC_022905	1770103	TGGATGAGCC.AGGCCATGAA	A	G	40	PASS	NA	GT	0	1	1	1	1	1	ID=gene-V910_RS08640;Name=V910_RS08640;gbkey=Gene;gene_biotype=protein_coding;locus_tag=V910_RS08640;old_locus_tag=V910_101753	ABC transporter ATP-binding protein	-	GO:0140359 - ABC-type transporter activity	-
NC_022905	1791365	CATAGCTCCC.TGGCGGCGTG	T	A	40	PASS	NA	GT	0	1	1	1	0	0	ID=gene-V910_RS08730;Name=adh;gbkey=Gene;gene=adh;gene_biotype=protein_coding;locus_tag=V910_RS08730;old_locus_tag=V910_101773	aldehyde dehydrogenase	-	-	-
NC_022905	1855592	TAGCCAGCCA.GCGCACACGC	G	C	40	PASS	NA	GT	0	0	0	0	1	1	ID=gene-V910_RS09050;Name=V910_RS09050;gbkey=Gene;gene_biotype=protein_coding;locus_tag=V910_RS09050;old_locus_tag=V910_101840	ActS/PrrB/RegB family redox-sensitive histidine	-	GO:0000155 - phosphorelay sensor kinase	GO:0007165 - signal transduction [Evidence
NC_022905	1856907	CTTCGGCGAG.GGCCGGTTTC	G	A	40	PASS	NA	GT	0	1	1	0	0	0	ID=gene-V910_RS09055;Name=hrpB;gbkey=Gene;gene=hrpB;gene_biotype=protein_coding;locus_tag=V910_RS09055;old_locus_tag=V910_101841	ATP-dependent helicase HrpB	-	GO:0004386 - helicase activity [Evidence	-
NC_022905	1879659	GACCGAAGCG.GAAATCGGCC	G	A	40	PASS	NA	GT	0	1	1	0	0	0	ID=gene-V910_RS09140;Name=V910_RS09140;gbkey=Gene;gene_biotype=protein_coding;locus_tag=V910_RS09140;old_locus_tag=V910_101858	PhzF family phenazine biosynthesis protein	GO:0005737 - cytoplasm [Evidence IEA]	GO:0016853 - isomerase activity [Evidence	GO:0009058 - biosynthetic process [Evidence
NC_022905	1882646	CAGCTTGCGC.CCCTCAAGGA	C	G	40	PASS	NA	GT	0	0	0	1	0	0	ID=gene-V910_RS09150;Name=cgs;gbkey=Gene;gene=cgs;gene_biotype=protein_coding;locus_tag=V910_RS09150;old_locus_tag=V910_101860	cyclic beta 1-2 glucan synthetase Cgs	-	-	-
NC_022905	1882992	ACCATCAGGT.CGAAGGCGGG	C	T	40	PASS	NA	GT	0	0	0	1	0	0	ID=gene-V910_RS09150;Name=cgs;gbkey=Gene;gene=cgs;gene_biotype=protein_coding;locus_tag=V910_RS09150;old_locus_tag=V910_101860	cyclic beta 1-2 glucan synthetase Cgs	-	-	-
NC_022905	1890410	ATACCACCGC.TGGTAAACAA	T	C	40	PASS	NA	GT	0	1	1	1	1	1	.	.	-	-	-
NC_022905	1898985	CGGGGAAATC.AGCCCATTGG	A	G	40	PASS	NA	GT	0	0	0	1	0	0	.	.	-	-	-
NC_022905	1899788	CCGCCTGCCC.GACCTGTGGG	G	A	40	PASS	NA	GT	0	0	0	1	0	0	ID=gene-V910_RS09205;Name=ilvD;gbkey=Gene;gene=ilvD;gene_biotype=protein_coding;locus_tag=V910_RS09205;old_locus_tag=V910_101871	dihydroxy-acid dehydratase	-	GO:0004160 - dihydroxy-acid dehydratase	GO:0009082 - branched-chain amino acid
NC_022905	1906112	ATTCCGGTCC.GTTGCCGGCC	G	A	40	PASS	NA	GT	0	0	0	1	0	0	ID=gene-V910_RS09235;Name=acnA;gbkey=Gene;gene=acnA;gene_biotype=protein_coding;locus_tag=V910_RS09235;old_locus_tag=V910_101877	aconitate hydratase AcnA	-	GO:0003994 - aconitate hydratase activity	GO:0006099 - tricarboxylic acid cycle
NC_022905	1916649	TCAAGGATTT.CAGCACCGCC	C	T	40	PASS	NA	GT	0	1	1	0	0	0	ID=gene-V910_RS09285;Name=V910_RS09285;gbkey=Gene;gene_biotype=protein_coding;locus_tag=V910_RS09285;old_locus_tag=V910_101887	4a-hydroxytetrahydrobiopterin dehydratase	-	GO:0008124 -	GO:0006729 - tetrahydrobiopterin biosynthetic
NC_022905	1948854	ACCGCACCGT.CGAGAATGCG	C	T	40	PASS	NA	GT	0	0	0	0	0	1	ID=gene-V910_RS09440;Name=V910_RS09440;gbkey=Gene;gene_biotype=protein_coding;locus_tag=V910_RS09440;old_locus_tag=V910_101917	translocation/assembly module TamB	GO:0005886 - plasma membrane [Evidence	-	GO:0009306 - protein secretion [Evidence
NC_022905	1962051	GCCGCCGATC.TCTACGGCCT	T	C	40	PASS	NA	GT	0	1	1	0	0	0	ID=gene-V910_RS09490;Name=V910_RS09490;gbkey=Gene;gene_biotype=protein_coding;locus_tag=V910_RS09490;old_locus_tag=V910_101927	prephenate dehydratase	-	GO:0004664 - prephenate dehydratase activity	GO:0009094 - L-phenylalanine biosynthetic
NC_022905	1964975	TGTGGGCGCC.GACCCTTCGG	G	A	40	PASS	NA	GT	0	0	0	0	1	0	ID=gene-V910_RS09505;Name=V910_RS09505;gbkey=Gene;gene_biotype=protein_coding;locus_tag=V910_RS09505;old_locus_tag=V910_101930	DNA polymerase III subunit gamma/tau	-	GO:0003887 - DNA-directed DNA polymerase	GO:0006260 - DNA replication [Evidence IEA]
NC_022905	2003364	GGCGGCAGCC.GATTCTGCGA	G	A	40	PASS	NA	GT	0	0	0	1	0	0	ID=gene-V910_RS09665;Name=dnaA;gbkey=Gene;gene=dnaA;gene_biotype=protein_coding;locus_tag=V910_RS09665;old_locus_tag=V910_101961	chromosomal replication initiator protein DnaA	-	GO:0005524 - ATP binding [Evidence IEA]	GO:0006275 - regulation of DNA replication
NC_022905	2019912	CTGTTCCGCC.GACATTTCGG	G	A	40	PASS	NA	GT	0	0	0	0	0	1	ID=gene-V910_RS09750;Name=pnp;gbkey=Gene;gene=pnp;gene_biotype=protein_coding;locus_tag=V910_RS09750;old_locus_tag=V910_101980	polyribonucleotide nucleotidyltransferase	-	GO:0004654 - polyribonucleotide	GO:0006402 - mRNA catabolic process [Evidence
NC_022905	2060943	GAAGGTCTGC.GACTTCTTGG	G	A	40	PASS	NA	GT	0	0	0	0	0	1	ID=gene-V910_RS09945;Name=dnaK;gbkey=Gene;gene=dnaK;gene_biotype=protein_coding;locus_tag=V910_RS09945;old_locus_tag=V910_102019	molecular chaperone DnaK	-	GO:0016887 - ATP hydrolysis activity	GO:0006457 - protein folding [Evidence IEA]
NC_022905	2064894	TTCGATCAGC.ACATCGACCG	A	G	40	PASS	NA	GT	0	0	0	0	1	0	ID=gene-V910_RS09955;Name=pheT;gbkey=Gene;gene=pheT;gene_biotype=protein_coding;locus_tag=V910_RS09955;old_locus_tag=V910_102021	phenylalanine--tRNA ligase subunit beta	-	GO:0005524 - ATP binding [Evidence IEA]	GO:0006432 - phenylalanyl-tRNA aminoacylation
NC_022905	2069133	AAACGCGGCA.CCTTGGCACA	C	A	40	PASS	NA	GT	0	0	0	0	0	1	ID=gene-V910_RS09980;Name=V910_RS09980;gbkey=Gene;gene_biotype=protein_coding;locus_tag=V910_RS09980;old_locus_tag=V910_102026	isoprenylcysteine carboxylmethyltransferase	-	GO:0008168 - methyltransferase activity	-
NC_022905	2080128	TCTATCTGGC.AGGTGAAGTC	A	G	40	PASS	NA	GT	0	1	1	1	1	1	ID=gene-V910_RS10045;Name=V910_RS10045;gbkey=Gene;gene_biotype=protein_coding;locus_tag=V910_RS10045;old_locus_tag=V910_102039	folylpolyglutamate synthase/dihydrofolate	-	GO:0046872 - metal ion binding [Evidence	GO:0006730 - one-carbon metabolic process
NC_022905	2094078	AAATGCGCGC.GCCCTTCAGC	G	C	40	PASS	NA	GT	0	1	1	0	0	0	ID=gene-V910_RS10080;Name=ahcY;gbkey=Gene;gene=ahcY;gene_biotype=protein_coding;locus_tag=V910_RS10080;old_locus_tag=V910_102046	adenosylhomocysteinase	-	GO:0004013 - adenosylhomocysteinase activity	GO:0006730 - one-carbon metabolic process
NC_022905	2094829	GCGTGAAGCC.TCCGCTTGTT	T	C	40	PASS	NA	GT	0	1	1	1	1	1	ID=gene-V910_RS10085;Name=V910_RS10085;gbkey=Gene;gene_biotype=protein_coding;locus_tag=V910_RS10085;old_locus_tag=V910_102047	HPr family phosphocarrier protein	-	-	-
NC_022905	2109626	CAATCTCTTC.CGTCAGATGT	C	T	40	PASS	NA	GT	0	0	0	1	0	0	ID=gene-V910_RS10170;Name=V910_RS10170;gbkey=Gene;gene_biotype=protein_coding;locus_tag=V910_RS10170;old_locus_tag=V910_102064	helix-turn-helix domain-containing protein	-	GO:0003677 - DNA binding [Evidence IEA]	-
NC_022905	2115080	CGGCGCTATA.GACCGGCACA	G	A	40	PASS	NA	GT	0	0	0	0	1	1	ID=gene-V910_RS10205;Name=coaE;gbkey=Gene;gene=coaE;gene_biotype=protein_coding;locus_tag=V910_RS10205;old_locus_tag=V910_102071	dephospho-CoA kinase	GO:0005737 - cytoplasm [Evidence IEA]	GO:0005524 - ATP binding [Evidence IEA]	GO:0015937 - coenzyme A biosynthetic process
NC_022906	48468	GATTTTCGAG.CACCGGAGCG	C	T	40	PASS	NA	GT	0	1	1	1	1	1	.	.	-	-	-
NC_022906	52456	TACGTTGACA.CCGTAGGGGT	C	T	40	PASS	NA	GT	0	1	1	1	1	1	ID=gene-V910_RS10470;Name=V910_RS10470;gbkey=Gene;gene_biotype=tRNA;locus_tag=V910_RS10470;old_locus_tag=V910_200049	tRNA-Val	-	-	-
NC_022906	64444	CGGCAACACC.GGCATTGTTC	G	A	40	PASS	NA	GT	0	1	1	0	0	0	ID=gene-V910_RS10525;Name=V910_RS10525;gbkey=Gene;gene_biotype=protein_coding;locus_tag=V910_RS10525;old_locus_tag=V910_200061	SDR family NAD(P)-dependent oxidoreductase	-	GO:0070403 - NAD+ binding [Evidence IEA]	-
NC_022906	71640	CCGTACGCCT.AAAGACCTGA	A	G	40	PASS	NA	GT	0	1	1	1	1	1	ID=gene-V910_RS10565;Name=V910_RS10565;gbkey=Gene;gene_biotype=protein_coding;locus_tag=V910_RS10565;old_locus_tag=V910_200069	FadR/GntR family transcriptional regulator	-	GO:0003700 - DNA-binding transcription	-
NC_022906	73694	CGCCGGTCCT.CTCCCCGGCG	C	T	40	PASS	NA	GT	0	1	1	0	0	0	.	.	-	-	-
NC_022906	95721	GCAGAGCTTC.GACCCCAAGG	G	A	40	PASS	NA	GT	0	0	0	1	0	0	ID=gene-V910_RS10685;Name=hemN;gbkey=Gene;gene=hemN;gene_biotype=protein_coding;locus_tag=V910_RS10685;old_locus_tag=V910_200094	oxygen-independent coproporphyrinogen III	GO:0005737 - cytoplasm [Evidence IEA]	GO:0004109 - coproporphyrinogen oxidase	GO:0006779 - porphyrin-containing compound
NC_022906	176719	GTTTTTAAGA.GCGTAGCCTT	G	A	40	PASS	NA	GT	0	0	0	0	1	1	.	.	-	-	-
NC_022906	187483	TTGCCTTTGC.GACTCAGCAC	G	A	40	PASS	NA	GT	0	0	0	1	0	0	ID=gene-V910_RS11080;Name=V910_RS11080;gbkey=Gene;gene_biotype=protein_coding;locus_tag=V910_RS11080;old_locus_tag=V910_200177	Rrf2 family transcriptional regulator	-	GO:0003700 - DNA-binding transcription	-
NC_022906	187628	CTTTCAGGCC.GTATTTGCCC	G	A	40	PASS	NA	GT	0	0	0	0	1	1	ID=gene-V910_RS11080;Name=V910_RS11080;gbkey=Gene;gene_biotype=protein_coding;locus_tag=V910_RS11080;old_locus_tag=V910_200177	Rrf2 family transcriptional regulator	-	GO:0003700 - DNA-binding transcription	-
NC_022906	187910	AAACCCACTA.GATTCATAAA	G	A	40	PASS	NA	GT	0	0	0	1	0	0	.	.	-	-	-
NC_022906	196150	GCCGTGACAG.GGACATATGG	G	A	40	PASS	NA	GT	0	1	1	1	1	1	ID=gene-V910_RS11120;Name=V910_RS11120;gbkey=Gene;gene_biotype=protein_coding;locus_tag=V910_RS11120;old_locus_tag=V910_200182	IS3 family transposase	-	GO:0004803 - transposase activity [Evidence	-
NC_022906	212932	ACCAGATCGT.CGGTACGAAC	C	T	40	PASS	NA	GT	0	0	0	1	0	1	ID=gene-V910_RS11200;Name=V910_RS11200;gbkey=Gene;gene_biotype=protein_coding;locus_tag=V910_RS11200;old_locus_tag=V910_200201	ABC transporter ATP-binding protein	-	GO:0140359 - ABC-type transporter activity	-
NC_022906	259630	CCCGACGAGA.CCGACAAGCG	C	N	40	N	NA	GT	0	1	0	0	0	0	ID=gene-V910_RS11410;Name=V910_RS11410;gbkey=Gene;gene_biotype=protein_coding;locus_tag=V910_RS11410;old_locus_tag=V910_200244	ABC transporter ATP-binding protein	GO:0055052 - ATP-binding cassette (ABC)	GO:0140359 - ABC-type transporter activity	-
NC_022906	259631	CCGACGAGAC.CGACAAGCGA	C	N	40	N	NA	GT	0	1	0	0	0	0	ID=gene-V910_RS11410;Name=V910_RS11410;gbkey=Gene;gene_biotype=protein_coding;locus_tag=V910_RS11410;old_locus_tag=V910_200244	ABC transporter ATP-binding protein	GO:0055052 - ATP-binding cassette (ABC)	GO:0140359 - ABC-type transporter activity	-
NC_022906	259632	CGACGAGACC.GACAAGCGAA	G	N	40	N	NA	GT	0	1	0	0	0	0	ID=gene-V910_RS11410;Name=V910_RS11410;gbkey=Gene;gene_biotype=protein_coding;locus_tag=V910_RS11410;old_locus_tag=V910_200244	ABC transporter ATP-binding protein	GO:0055052 - ATP-binding cassette (ABC)	GO:0140359 - ABC-type transporter activity	-
NC_022906	259633	GACGAGACCG.ACAAGCGAAA	A	N	40	N	NA	GT	0	1	0	0	0	0	ID=gene-V910_RS11410;Name=V910_RS11410;gbkey=Gene;gene_biotype=protein_coding;locus_tag=V910_RS11410;old_locus_tag=V910_200244	ABC transporter ATP-binding protein	GO:0055052 - ATP-binding cassette (ABC)	GO:0140359 - ABC-type transporter activity	-
NC_022906	259634	ACGAGACCGA.CAAGCGAAAT	C	N	40	N	NA	GT	0	1	0	0	0	0	ID=gene-V910_RS11410;Name=V910_RS11410;gbkey=Gene;gene_biotype=protein_coding;locus_tag=V910_RS11410;old_locus_tag=V910_200244	ABC transporter ATP-binding protein	GO:0055052 - ATP-binding cassette (ABC)	GO:0140359 - ABC-type transporter activity	-
NC_022906	259635	CGAGACCGAC.AAGCGAAATG	A	N	40	N	NA	GT	0	1	0	0	0	0	ID=gene-V910_RS11410;Name=V910_RS11410;gbkey=Gene;gene_biotype=protein_coding;locus_tag=V910_RS11410;old_locus_tag=V910_200244	ABC transporter ATP-binding protein	GO:0055052 - ATP-binding cassette (ABC)	GO:0140359 - ABC-type transporter activity	-
NC_022906	259636	GAGACCGACA.AGCGAAATGA	A	N	40	N	NA	GT	0	1	0	0	0	0	ID=gene-V910_RS11410;Name=V910_RS11410;gbkey=Gene;gene_biotype=protein_coding;locus_tag=V910_RS11410;old_locus_tag=V910_200244	ABC transporter ATP-binding protein	GO:0055052 - ATP-binding cassette (ABC)	GO:0140359 - ABC-type transporter activity	-
NC_022906	259637	AGACCGACAA.GCGAAATGAA	G	N	40	N	NA	GT	0	1	0	0	0	0	ID=gene-V910_RS11410;Name=V910_RS11410;gbkey=Gene;gene_biotype=protein_coding;locus_tag=V910_RS11410;old_locus_tag=V910_200244	ABC transporter ATP-binding protein	GO:0055052 - ATP-binding cassette (ABC)	GO:0140359 - ABC-type transporter activity	-
NC_022906	259638	GACCGACAAG.CGAAATGAAA	C	N	40	N	NA	GT	0	1	0	0	0	0	ID=gene-V910_RS11410;Name=V910_RS11410;gbkey=Gene;gene_biotype=protein_coding;locus_tag=V910_RS11410;old_locus_tag=V910_200244	ABC transporter ATP-binding protein	GO:0055052 - ATP-binding cassette (ABC)	GO:0140359 - ABC-type transporter activity	-
NC_022906	259639	ACCGACAAGC.GAAATGAAAT	G	N	40	N	NA	GT	0	1	0	0	0	0	ID=gene-V910_RS11410;Name=V910_RS11410;gbkey=Gene;gene_biotype=protein_coding;locus_tag=V910_RS11410;old_locus_tag=V910_200244	ABC transporter ATP-binding protein	GO:0055052 - ATP-binding cassette (ABC)	GO:0140359 - ABC-type transporter activity	-
NC_022906	259640	CCGACAAGCG.AAATGAAATC	A	N	40	N	NA	GT	0	1	0	0	0	0	ID=gene-V910_RS11410;Name=V910_RS11410;gbkey=Gene;gene_biotype=protein_coding;locus_tag=V910_RS11410;old_locus_tag=V910_200244	ABC transporter ATP-binding protein	GO:0055052 - ATP-binding cassette (ABC)	GO:0140359 - ABC-type transporter activity	-
NC_022906	259641	CGACAAGCGA.AATGAAATCG	A	N	40	N	NA	GT	0	1	0	0	0	0	ID=gene-V910_RS11410;Name=V910_RS11410;gbkey=Gene;gene_biotype=protein_coding;locus_tag=V910_RS11410;old_locus_tag=V910_200244	ABC transporter ATP-binding protein	GO:0055052 - ATP-binding cassette (ABC)	GO:0140359 - ABC-type transporter activity	-
NC_022906	259642	GACAAGCGAA.ATGAAATCGC	A	N	40	N	NA	GT	0	1	0	0	0	0	ID=gene-V910_RS11410;Name=V910_RS11410;gbkey=Gene;gene_biotype=protein_coding;locus_tag=V910_RS11410;old_locus_tag=V910_200244	ABC transporter ATP-binding protein	GO:0055052 - ATP-binding cassette (ABC)	GO:0140359 - ABC-type transporter activity	-
NC_022906	259643	ACAAGCGAAA.TGAAATCGCG	T	N	40	N	NA	GT	0	1	0	0	0	0	ID=gene-V910_RS11410;Name=V910_RS11410;gbkey=Gene;gene_biotype=protein_coding;locus_tag=V910_RS11410;old_locus_tag=V910_200244	ABC transporter ATP-binding protein	GO:0055052 - ATP-binding cassette (ABC)	GO:0140359 - ABC-type transporter activity	-
NC_022906	259644	CAAGCGAAAT.GAAATCGCGC	G	N	40	N	NA	GT	0	1	0	0	0	0	ID=gene-V910_RS11410;Name=V910_RS11410;gbkey=Gene;gene_biotype=protein_coding;locus_tag=V910_RS11410;old_locus_tag=V910_200244	ABC transporter ATP-binding protein	GO:0055052 - ATP-binding cassette (ABC)	GO:0140359 - ABC-type transporter activity	-
NC_022906	259645	AAGCGAAATG.AAATCGCGCG	A	N	40	N	NA	GT	0	1	0	0	0	0	ID=gene-V910_RS11410;Name=V910_RS11410;gbkey=Gene;gene_biotype=protein_coding;locus_tag=V910_RS11410;old_locus_tag=V910_200244	ABC transporter ATP-binding protein	GO:0055052 - ATP-binding cassette (ABC)	GO:0140359 - ABC-type transporter activity	-
NC_022906	259646	AGCGAAATGA.AATCGCGCGC	A	N	40	N	NA	GT	0	1	0	0	0	0	ID=gene-V910_RS11410;Name=V910_RS11410;gbkey=Gene;gene_biotype=protein_coding;locus_tag=V910_RS11410;old_locus_tag=V910_200244	ABC transporter ATP-binding protein	GO:0055052 - ATP-binding cassette (ABC)	GO:0140359 - ABC-type transporter activity	-
NC_022906	259647	GCGAAATGAA.ATCGCGCGCA	A	N	40	N	NA	GT	0	1	0	0	0	0	ID=gene-V910_RS11410;Name=V910_RS11410;gbkey=Gene;gene_biotype=protein_coding;locus_tag=V910_RS11410;old_locus_tag=V910_200244	ABC transporter ATP-binding protein	GO:0055052 - ATP-binding cassette (ABC)	GO:0140359 - ABC-type transporter activity	-
NC_022906	259648	CGAAATGAAA.TCGCGCGCAA	T	N	40	N	NA	GT	0	1	0	0	0	0	ID=gene-V910_RS11410;Name=V910_RS11410;gbkey=Gene;gene_biotype=protein_coding;locus_tag=V910_RS11410;old_locus_tag=V910_200244	ABC transporter ATP-binding protein	GO:0055052 - ATP-binding cassette (ABC)	GO:0140359 - ABC-type transporter activity	-
NC_022906	259649	GAAATGAAAT.CGCGCGCAAT	C	N	40	N	NA	GT	0	1	0	0	0	0	ID=gene-V910_RS11410;Name=V910_RS11410;gbkey=Gene;gene_biotype=protein_coding;locus_tag=V910_RS11410;old_locus_tag=V910_200244	ABC transporter ATP-binding protein	GO:0055052 - ATP-binding cassette (ABC)	GO:0140359 - ABC-type transporter activity	-
NC_022906	259650	AAATGAAATC.GCGCGCAATC	G	N	40	N	NA	GT	0	1	0	0	0	0	ID=gene-V910_RS11410;Name=V910_RS11410;gbkey=Gene;gene_biotype=protein_coding;locus_tag=V910_RS11410;old_locus_tag=V910_200244	ABC transporter ATP-binding protein	GO:0055052 - ATP-binding cassette (ABC)	GO:0140359 - ABC-type transporter activity	-
NC_022906	259651	AATGAAATCG.CGCGCAATCG	C	N	40	N	NA	GT	0	1	0	0	0	0	ID=gene-V910_RS11410;Name=V910_RS11410;gbkey=Gene;gene_biotype=protein_coding;locus_tag=V910_RS11410;old_locus_tag=V910_200244	ABC transporter ATP-binding protein	GO:0055052 - ATP-binding cassette (ABC)	GO:0140359 - ABC-type transporter activity	-
NC_022906	259652	ATGAAATCGC.GCGCAATCGA	G	N	40	N	NA	GT	0	1	0	0	0	0	ID=gene-V910_RS11410;Name=V910_RS11410;gbkey=Gene;gene_biotype=protein_coding;locus_tag=V910_RS11410;old_locus_tag=V910_200244	ABC transporter ATP-binding protein	GO:0055052 - ATP-binding cassette (ABC)	GO:0140359 - ABC-type transporter activity	-
NC_022906	259653	TGAAATCGCG.CGCAATCGAC	C	N	40	N	NA	GT	0	1	0	0	0	0	ID=gene-V910_RS11410;Name=V910_RS11410;gbkey=Gene;gene_biotype=protein_coding;locus_tag=V910_RS11410;old_locus_tag=V910_200244	ABC transporter ATP-binding protein	GO:0055052 - ATP-binding cassette (ABC)	GO:0140359 - ABC-type transporter activity	-
NC_022906	259654	GAAATCGCGC.GCAATCGACG	G	N	40	N	NA	GT	0	1	0	0	0	0	ID=gene-V910_RS11410;Name=V910_RS11410;gbkey=Gene;gene_biotype=protein_coding;locus_tag=V910_RS11410;old_locus_tag=V910_200244	ABC transporter ATP-binding protein	GO:0055052 - ATP-binding cassette (ABC)	GO:0140359 - ABC-type transporter activity	-
NC_022906	259655	AAATCGCGCG.CAATCGACGA	C	N	40	N	NA	GT	0	1	0	0	0	0	ID=gene-V910_RS11410;Name=V910_RS11410;gbkey=Gene;gene_biotype=protein_coding;locus_tag=V910_RS11410;old_locus_tag=V910_200244	ABC transporter ATP-binding protein	GO:0055052 - ATP-binding cassette (ABC)	GO:0140359 - ABC-type transporter activity	-
NC_022906	259656	AATCGCGCGC.AATCGACGAG	A	N	40	N	NA	GT	0	1	0	0	0	0	ID=gene-V910_RS11410;Name=V910_RS11410;gbkey=Gene;gene_biotype=protein_coding;locus_tag=V910_RS11410;old_locus_tag=V910_200244	ABC transporter ATP-binding protein	GO:0055052 - ATP-binding cassette (ABC)	GO:0140359 - ABC-type transporter activity	-
NC_022906	259657	ATCGCGCGCA.ATCGACGAGA	A	N	40	N	NA	GT	0	1	0	0	0	0	ID=gene-V910_RS11410;Name=V910_RS11410;gbkey=Gene;gene_biotype=protein_coding;locus_tag=V910_RS11410;old_locus_tag=V910_200244	ABC transporter ATP-binding protein	GO:0055052 - ATP-binding cassette (ABC)	GO:0140359 - ABC-type transporter activity	-
NC_022906	259658	TCGCGCGCAA.TCGACGAGAT	T	N	40	N	NA	GT	0	1	0	0	0	0	ID=gene-V910_RS11410;Name=V910_RS11410;gbkey=Gene;gene_biotype=protein_coding;locus_tag=V910_RS11410;old_locus_tag=V910_200244	ABC transporter ATP-binding protein	GO:0055052 - ATP-binding cassette (ABC)	GO:0140359 - ABC-type transporter activity	-
NC_022906	259659	CGCGCGCAAT.CGACGAGATG	C	N	40	N	NA	GT	0	1	0	0	0	0	ID=gene-V910_RS11410;Name=V910_RS11410;gbkey=Gene;gene_biotype=protein_coding;locus_tag=V910_RS11410;old_locus_tag=V910_200244	ABC transporter ATP-binding protein	GO:0055052 - ATP-binding cassette (ABC)	GO:0140359 - ABC-type transporter activity	-
NC_022906	259660	GCGCGCAATC.GACGAGATGG	G	N	40	N	NA	GT	0	1	0	0	0	0	ID=gene-V910_RS11410;Name=V910_RS11410;gbkey=Gene;gene_biotype=protein_coding;locus_tag=V910_RS11410;old_locus_tag=V910_200244	ABC transporter ATP-binding protein	GO:0055052 - ATP-binding cassette (ABC)	GO:0140359 - ABC-type transporter activity	-
NC_022906	259661	CGCGCAATCG.ACGAGATGGT	A	N	40	N	NA	GT	0	1	0	0	0	0	ID=gene-V910_RS11410;Name=V910_RS11410;gbkey=Gene;gene_biotype=protein_coding;locus_tag=V910_RS11410;old_locus_tag=V910_200244	ABC transporter ATP-binding protein	GO:0055052 - ATP-binding cassette (ABC)	GO:0140359 - ABC-type transporter activity	-
NC_022906	259662	GCGCAATCGA.CGAGATGGTC	C	N	40	N	NA	GT	0	1	0	0	0	0	ID=gene-V910_RS11410;Name=V910_RS11410;gbkey=Gene;gene_biotype=protein_coding;locus_tag=V910_RS11410;old_locus_tag=V910_200244	ABC transporter ATP-binding protein	GO:0055052 - ATP-binding cassette (ABC)	GO:0140359 - ABC-type transporter activity	-
NC_022906	259663	CGCAATCGAC.GAGATGGTCA	G	N	40	N	NA	GT	0	1	0	0	0	0	ID=gene-V910_RS11410;Name=V910_RS11410;gbkey=Gene;gene_biotype=protein_coding;locus_tag=V910_RS11410;old_locus_tag=V910_200244	ABC transporter ATP-binding protein	GO:0055052 - ATP-binding cassette (ABC)	GO:0140359 - ABC-type transporter activity	-
NC_022906	259664	GCAATCGACG.AGATGGTCAT	A	N	40	N	NA	GT	0	1	0	0	0	0	ID=gene-V910_RS11410;Name=V910_RS11410;gbkey=Gene;gene_biotype=protein_coding;locus_tag=V910_RS11410;old_locus_tag=V910_200244	ABC transporter ATP-binding protein	GO:0055052 - ATP-binding cassette (ABC)	GO:0140359 - ABC-type transporter activity	-
NC_022906	259665	CAATCGACGA.GATGGTCATG	G	N	40	N	NA	GT	0	1	0	0	0	0	ID=gene-V910_RS11410;Name=V910_RS11410;gbkey=Gene;gene_biotype=protein_coding;locus_tag=V910_RS11410;old_locus_tag=V910_200244	ABC transporter ATP-binding protein	GO:0055052 - ATP-binding cassette (ABC)	GO:0140359 - ABC-type transporter activity	-
NC_022906	259666	AATCGACGAG.ATGGTCATGT	A	N	40	N	NA	GT	0	1	0	0	0	0	ID=gene-V910_RS11410;Name=V910_RS11410;gbkey=Gene;gene_biotype=protein_coding;locus_tag=V910_RS11410;old_locus_tag=V910_200244	ABC transporter ATP-binding protein	GO:0055052 - ATP-binding cassette (ABC)	GO:0140359 - ABC-type transporter activity	-
NC_022906	259667	ATCGACGAGA.TGGTCATGTT	T	N	40	N	NA	GT	0	1	0	0	0	0	ID=gene-V910_RS11410;Name=V910_RS11410;gbkey=Gene;gene_biotype=protein_coding;locus_tag=V910_RS11410;old_locus_tag=V910_200244	ABC transporter ATP-binding protein	GO:0055052 - ATP-binding cassette (ABC)	GO:0140359 - ABC-type transporter activity	-
NC_022906	259668	TCGACGAGAT.GGTCATGTTG	G	N	40	N	NA	GT	0	1	0	0	0	0	ID=gene-V910_RS11410;Name=V910_RS11410;gbkey=Gene;gene_biotype=protein_coding;locus_tag=V910_RS11410;old_locus_tag=V910_200244	ABC transporter ATP-binding protein	GO:0055052 - ATP-binding cassette (ABC)	GO:0140359 - ABC-type transporter activity	-
NC_022906	259669	CGACGAGATG.GTCATGTTGA	G	N	40	N	NA	GT	0	1	0	0	0	0	ID=gene-V910_RS11410;Name=V910_RS11410;gbkey=Gene;gene_biotype=protein_coding;locus_tag=V910_RS11410;old_locus_tag=V910_200244	ABC transporter ATP-binding protein	GO:0055052 - ATP-binding cassette (ABC)	GO:0140359 - ABC-type transporter activity	-
NC_022906	259670	GACGAGATGG.TCATGTTGAG	T	N	40	N	NA	GT	0	1	0	0	0	0	ID=gene-V910_RS11410;Name=V910_RS11410;gbkey=Gene;gene_biotype=protein_coding;locus_tag=V910_RS11410;old_locus_tag=V910_200244	ABC transporter ATP-binding protein	GO:0055052 - ATP-binding cassette (ABC)	GO:0140359 - ABC-type transporter activity	-
NC_022906	259671	ACGAGATGGT.CATGTTGAGA	C	N	40	N	NA	GT	0	1	0	0	0	0	ID=gene-V910_RS11410;Name=V910_RS11410;gbkey=Gene;gene_biotype=protein_coding;locus_tag=V910_RS11410;old_locus_tag=V910_200244	ABC transporter ATP-binding protein	GO:0055052 - ATP-binding cassette (ABC)	GO:0140359 - ABC-type transporter activity	-
NC_022906	259672	CGAGATGGTC.ATGTTGAGAA	A	N	40	N	NA	GT	0	1	0	0	0	0	ID=gene-V910_RS11410;Name=V910_RS11410;gbkey=Gene;gene_biotype=protein_coding;locus_tag=V910_RS11410;old_locus_tag=V910_200244	ABC transporter ATP-binding protein	GO:0055052 - ATP-binding cassette (ABC)	GO:0140359 - ABC-type transporter activity	-
NC_022906	259673	GAGATGGTCA.TGTTGAGAAG	T	N	40	N	NA	GT	0	1	0	0	0	0	ID=gene-V910_RS11410;Name=V910_RS11410;gbkey=Gene;gene_biotype=protein_coding;locus_tag=V910_RS11410;old_locus_tag=V910_200244	ABC transporter ATP-binding protein	GO:0055052 - ATP-binding cassette (ABC)	GO:0140359 - ABC-type transporter activity	-
NC_022906	259674	AGATGGTCAT.GTTGAGAAGA	G	N	40	N	NA	GT	0	1	0	0	0	0	ID=gene-V910_RS11410;Name=V910_RS11410;gbkey=Gene;gene_biotype=protein_coding;locus_tag=V910_RS11410;old_locus_tag=V910_200244	ABC transporter ATP-binding protein	GO:0055052 - ATP-binding cassette (ABC)	GO:0140359 - ABC-type transporter activity	-
NC_022906	259675	GATGGTCATG.TTGAGAAGAT	T	N	40	N	NA	GT	0	1	0	0	0	0	ID=gene-V910_RS11410;Name=V910_RS11410;gbkey=Gene;gene_biotype=protein_coding;locus_tag=V910_RS11410;old_locus_tag=V910_200244	ABC transporter ATP-binding protein	GO:0055052 - ATP-binding cassette (ABC)	GO:0140359 - ABC-type transporter activity	-
NC_022906	259676	ATGGTCATGT.TGAGAAGATC	T	N	40	N	NA	GT	0	1	0	0	0	0	ID=gene-V910_RS11410;Name=V910_RS11410;gbkey=Gene;gene_biotype=protein_coding;locus_tag=V910_RS11410;old_locus_tag=V910_200244	ABC transporter ATP-binding protein	GO:0055052 - ATP-binding cassette (ABC)	GO:0140359 - ABC-type transporter activity	-
NC_022906	259677	TGGTCATGTT.GAGAAGATCG	G	N	40	N	NA	GT	0	1	0	0	0	0	ID=gene-V910_RS11410;Name=V910_RS11410;gbkey=Gene;gene_biotype=protein_coding;locus_tag=V910_RS11410;old_locus_tag=V910_200244	ABC transporter ATP-binding protein	GO:0055052 - ATP-binding cassette (ABC)	GO:0140359 - ABC-type transporter activity	-
NC_022906	259678	GGTCATGTTG.AGAAGATCGC	A	N	40	N	NA	GT	0	1	0	0	0	0	ID=gene-V910_RS11410;Name=V910_RS11410;gbkey=Gene;gene_biotype=protein_coding;locus_tag=V910_RS11410;old_locus_tag=V910_200244	ABC transporter ATP-binding protein	GO:0055052 - ATP-binding cassette (ABC)	GO:0140359 - ABC-type transporter activity	-
NC_022906	259679	GTCATGTTGA.GAAGATCGCG	G	N	40	N	NA	GT	0	1	0	0	0	0	ID=gene-V910_RS11410;Name=V910_RS11410;gbkey=Gene;gene_biotype=protein_coding;locus_tag=V910_RS11410;old_locus_tag=V910_200244	ABC transporter ATP-binding protein	GO:0055052 - ATP-binding cassette (ABC)	GO:0140359 - ABC-type transporter activity	-
NC_022906	259680	TCATGTTGAG.AAGATCGCGA	A	N	40	N	NA	GT	0	1	0	0	0	0	ID=gene-V910_RS11410;Name=V910_RS11410;gbkey=Gene;gene_biotype=protein_coding;locus_tag=V910_RS11410;old_locus_tag=V910_200244	ABC transporter ATP-binding protein	GO:0055052 - ATP-binding cassette (ABC)	GO:0140359 - ABC-type transporter activity	-
NC_022906	259681	CATGTTGAGA.AGATCGCGAA	A	N	40	N	NA	GT	0	1	0	0	0	0	ID=gene-V910_RS11410;Name=V910_RS11410;gbkey=Gene;gene_biotype=protein_coding;locus_tag=V910_RS11410;old_locus_tag=V910_200244	ABC transporter ATP-binding protein	GO:0055052 - ATP-binding cassette (ABC)	GO:0140359 - ABC-type transporter activity	-
NC_022906	259682	ATGTTGAGAA.GATCGCGAAT	G	N	40	N	NA	GT	0	1	0	0	0	0	ID=gene-V910_RS11410;Name=V910_RS11410;gbkey=Gene;gene_biotype=protein_coding;locus_tag=V910_RS11410;old_locus_tag=V910_200244	ABC transporter ATP-binding protein	GO:0055052 - ATP-binding cassette (ABC)	GO:0140359 - ABC-type transporter activity	-
NC_022906	259683	TGTTGAGAAG.ATCGCGAATG	A	N	40	N	NA	GT	0	1	0	0	0	0	ID=gene-V910_RS11410;Name=V910_RS11410;gbkey=Gene;gene_biotype=protein_coding;locus_tag=V910_RS11410;old_locus_tag=V910_200244	ABC transporter ATP-binding protein	GO:0055052 - ATP-binding cassette (ABC)	GO:0140359 - ABC-type transporter activity	-
NC_022906	259684	GTTGAGAAGA.TCGCGAATGC	T	N	40	N	NA	GT	0	1	0	0	0	0	ID=gene-V910_RS11410;Name=V910_RS11410;gbkey=Gene;gene_biotype=protein_coding;locus_tag=V910_RS11410;old_locus_tag=V910_200244	ABC transporter ATP-binding protein	GO:0055052 - ATP-binding cassette (ABC)	GO:0140359 - ABC-type transporter activity	-
NC_022906	259685	TTGAGAAGAT.CGCGAATGCC	C	N	40	N	NA	GT	0	1	0	0	0	0	ID=gene-V910_RS11410;Name=V910_RS11410;gbkey=Gene;gene_biotype=protein_coding;locus_tag=V910_RS11410;old_locus_tag=V910_200244	ABC transporter ATP-binding protein	GO:0055052 - ATP-binding cassette (ABC)	GO:0140359 - ABC-type transporter activity	-
NC_022906	259686	TGAGAAGATC.GCGAATGCCG	G	N	40	N	NA	GT	0	1	0	0	0	0	ID=gene-V910_RS11410;Name=V910_RS11410;gbkey=Gene;gene_biotype=protein_coding;locus_tag=V910_RS11410;old_locus_tag=V910_200244	ABC transporter ATP-binding protein	GO:0055052 - ATP-binding cassette (ABC)	GO:0140359 - ABC-type transporter activity	-
NC_022906	259687	GAGAAGATCG.CGAATGCCGG	C	N	40	N	NA	GT	0	1	0	0	0	0	ID=gene-V910_RS11410;Name=V910_RS11410;gbkey=Gene;gene_biotype=protein_coding;locus_tag=V910_RS11410;old_locus_tag=V910_200244	ABC transporter ATP-binding protein	GO:0055052 - ATP-binding cassette (ABC)	GO:0140359 - ABC-type transporter activity	-
NC_022906	259688	AGAAGATCGC.GAATGCCGGC	G	N	40	N	NA	GT	0	1	0	0	0	0	ID=gene-V910_RS11410;Name=V910_RS11410;gbkey=Gene;gene_biotype=protein_coding;locus_tag=V910_RS11410;old_locus_tag=V910_200244	ABC transporter ATP-binding protein	GO:0055052 - ATP-binding cassette (ABC)	GO:0140359 - ABC-type transporter activity	-
NC_022906	259689	GAAGATCGCG.AATGCCGGCA	A	N	40	N	NA	GT	0	1	0	0	0	0	ID=gene-V910_RS11410;Name=V910_RS11410;gbkey=Gene;gene_biotype=protein_coding;locus_tag=V910_RS11410;old_locus_tag=V910_200244	ABC transporter ATP-binding protein	GO:0055052 - ATP-binding cassette (ABC)	GO:0140359 - ABC-type transporter activity	-
NC_022906	259690	AAGATCGCGA.ATGCCGGCAA	A	N	40	N	NA	GT	0	1	0	0	0	0	ID=gene-V910_RS11410;Name=V910_RS11410;gbkey=Gene;gene_biotype=protein_coding;locus_tag=V910_RS11410;old_locus_tag=V910_200244	ABC transporter ATP-binding protein	GO:0055052 - ATP-binding cassette (ABC)	GO:0140359 - ABC-type transporter activity	-
NC_022906	259691	AGATCGCGAA.TGCCGGCAAC	T	N	40	N	NA	GT	0	1	0	0	0	0	ID=gene-V910_RS11410;Name=V910_RS11410;gbkey=Gene;gene_biotype=protein_coding;locus_tag=V910_RS11410;old_locus_tag=V910_200244	ABC transporter ATP-binding protein	GO:0055052 - ATP-binding cassette (ABC)	GO:0140359 - ABC-type transporter activity	-
NC_022906	259692	GATCGCGAAT.GCCGGCAACA	G	N	40	N	NA	GT	0	1	0	0	0	0	ID=gene-V910_RS11410;Name=V910_RS11410;gbkey=Gene;gene_biotype=protein_coding;locus_tag=V910_RS11410;old_locus_tag=V910_200244	ABC transporter ATP-binding protein	GO:0055052 - ATP-binding cassette (ABC)	GO:0140359 - ABC-type transporter activity	-
NC_022906	259693	ATCGCGAATG.CCGGCAACAT	C	N	40	N	NA	GT	0	1	0	0	0	0	ID=gene-V910_RS11410;Name=V910_RS11410;gbkey=Gene;gene_biotype=protein_coding;locus_tag=V910_RS11410;old_locus_tag=V910_200244	ABC transporter ATP-binding protein	GO:0055052 - ATP-binding cassette (ABC)	GO:0140359 - ABC-type transporter activity	-
NC_022906	259694	TCGCGAATGC.CGGCAACATT	C	N	40	N	NA	GT	0	1	0	0	0	0	ID=gene-V910_RS11410;Name=V910_RS11410;gbkey=Gene;gene_biotype=protein_coding;locus_tag=V910_RS11410;old_locus_tag=V910_200244	ABC transporter ATP-binding protein	GO:0055052 - ATP-binding cassette (ABC)	GO:0140359 - ABC-type transporter activity	-
NC_022906	259695	CGCGAATGCC.GGCAACATTC	G	N	40	N	NA	GT	0	1	0	0	0	0	ID=gene-V910_RS11410;Name=V910_RS11410;gbkey=Gene;gene_biotype=protein_coding;locus_tag=V910_RS11410;old_locus_tag=V910_200244	ABC transporter ATP-binding protein	GO:0055052 - ATP-binding cassette (ABC)	GO:0140359 - ABC-type transporter activity	-
NC_022906	259696	GCGAATGCCG.GCAACATTCT	G	N	40	N	NA	GT	0	1	0	0	0	0	ID=gene-V910_RS11410;Name=V910_RS11410;gbkey=Gene;gene_biotype=protein_coding;locus_tag=V910_RS11410;old_locus_tag=V910_200244	ABC transporter ATP-binding protein	GO:0055052 - ATP-binding cassette (ABC)	GO:0140359 - ABC-type transporter activity	-
NC_022906	259697	CGAATGCCGG.CAACATTCTG	C	N	40	N	NA	GT	0	1	0	0	0	0	ID=gene-V910_RS11410;Name=V910_RS11410;gbkey=Gene;gene_biotype=protein_coding;locus_tag=V910_RS11410;old_locus_tag=V910_200244	ABC transporter ATP-binding protein	GO:0055052 - ATP-binding cassette (ABC)	GO:0140359 - ABC-type transporter activity	-
NC_022906	259698	GAATGCCGGC.AACATTCTGG	A	N	40	N	NA	GT	0	1	0	0	0	0	ID=gene-V910_RS11410;Name=V910_RS11410;gbkey=Gene;gene_biotype=protein_coding;locus_tag=V910_RS11410;old_locus_tag=V910_200244	ABC transporter ATP-binding protein	GO:0055052 - ATP-binding cassette (ABC)	GO:0140359 - ABC-type transporter activity	-
NC_022906	259699	AATGCCGGCA.ACATTCTGGT	A	N	40	N	NA	GT	0	1	0	0	0	0	ID=gene-V910_RS11410;Name=V910_RS11410;gbkey=Gene;gene_biotype=protein_coding;locus_tag=V910_RS11410;old_locus_tag=V910_200244	ABC transporter ATP-binding protein	GO:0055052 - ATP-binding cassette (ABC)	GO:0140359 - ABC-type transporter activity	-
NC_022906	259700	ATGCCGGCAA.CATTCTGGTT	C	N	40	N	NA	GT	0	1	0	0	0	0	ID=gene-V910_RS11410;Name=V910_RS11410;gbkey=Gene;gene_biotype=protein_coding;locus_tag=V910_RS11410;old_locus_tag=V910_200244	ABC transporter ATP-binding protein	GO:0055052 - ATP-binding cassette (ABC)	GO:0140359 - ABC-type transporter activity	-
NC_022906	259701	TGCCGGCAAC.ATTCTGGTTG	A	N	40	N	NA	GT	0	1	0	0	0	0	ID=gene-V910_RS11410;Name=V910_RS11410;gbkey=Gene;gene_biotype=protein_coding;locus_tag=V910_RS11410;old_locus_tag=V910_200244	ABC transporter ATP-binding protein	GO:0055052 - ATP-binding cassette (ABC)	GO:0140359 - ABC-type transporter activity	-
NC_022906	259702	GCCGGCAACA.TTCTGGTTGA	T	N	40	N	NA	GT	0	1	0	0	0	0	ID=gene-V910_RS11410;Name=V910_RS11410;gbkey=Gene;gene_biotype=protein_coding;locus_tag=V910_RS11410;old_locus_tag=V910_200244	ABC transporter ATP-binding protein	GO:0055052 - ATP-binding cassette (ABC)	GO:0140359 - ABC-type transporter activity	-
NC_022906	259703	CCGGCAACAT.TCTGGTTGAT	T	N	40	N	NA	GT	0	1	0	0	0	0	ID=gene-V910_RS11410;Name=V910_RS11410;gbkey=Gene;gene_biotype=protein_coding;locus_tag=V910_RS11410;old_locus_tag=V910_200244	ABC transporter ATP-binding protein	GO:0055052 - ATP-binding cassette (ABC)	GO:0140359 - ABC-type transporter activity	-
NC_022906	259704	CGGCAACATT.CTGGTTGATT	C	N	40	N	NA	GT	0	1	0	0	0	0	ID=gene-V910_RS11410;Name=V910_RS11410;gbkey=Gene;gene_biotype=protein_coding;locus_tag=V910_RS11410;old_locus_tag=V910_200244	ABC transporter ATP-binding protein	GO:0055052 - ATP-binding cassette (ABC)	GO:0140359 - ABC-type transporter activity	-
NC_022906	259705	GGCAACATTC.TGGTTGATTT	T	N	40	N	NA	GT	0	1	0	0	0	0	ID=gene-V910_RS11410;Name=V910_RS11410;gbkey=Gene;gene_biotype=protein_coding;locus_tag=V910_RS11410;old_locus_tag=V910_200244	ABC transporter ATP-binding protein	GO:0055052 - ATP-binding cassette (ABC)	GO:0140359 - ABC-type transporter activity	-
NC_022906	259706	GCAACATTCT.GGTTGATTTG	G	N	40	N	NA	GT	0	1	0	0	0	0	ID=gene-V910_RS11410;Name=V910_RS11410;gbkey=Gene;gene_biotype=protein_coding;locus_tag=V910_RS11410;old_locus_tag=V910_200244	ABC transporter ATP-binding protein	GO:0055052 - ATP-binding cassette (ABC)	GO:0140359 - ABC-type transporter activity	-
NC_022906	259707	CAACATTCTG.GTTGATTTGC	G	N	40	N	NA	GT	0	1	0	0	0	0	ID=gene-V910_RS11410;Name=V910_RS11410;gbkey=Gene;gene_biotype=protein_coding;locus_tag=V910_RS11410;old_locus_tag=V910_200244	ABC transporter ATP-binding protein	GO:0055052 - ATP-binding cassette (ABC)	GO:0140359 - ABC-type transporter activity	-
NC_022906	259708	AACATTCTGG.TTGATTTGCG	T	N	40	N	NA	GT	0	1	0	0	0	0	ID=gene-V910_RS11410;Name=V910_RS11410;gbkey=Gene;gene_biotype=protein_coding;locus_tag=V910_RS11410;old_locus_tag=V910_200244	ABC transporter ATP-binding protein	GO:0055052 - ATP-binding cassette (ABC)	GO:0140359 - ABC-type transporter activity	-
NC_022906	259709	ACATTCTGGT.TGATTTGCGC	T	N	40	N	NA	GT	0	1	0	0	0	0	ID=gene-V910_RS11410;Name=V910_RS11410;gbkey=Gene;gene_biotype=protein_coding;locus_tag=V910_RS11410;old_locus_tag=V910_200244	ABC transporter ATP-binding protein	GO:0055052 - ATP-binding cassette (ABC)	GO:0140359 - ABC-type transporter activity	-
NC_022906	259710	CATTCTGGTT.GATTTGCGCC	G	N	40	N	NA	GT	0	1	0	0	0	0	ID=gene-V910_RS11410;Name=V910_RS11410;gbkey=Gene;gene_biotype=protein_coding;locus_tag=V910_RS11410;old_locus_tag=V910_200244	ABC transporter ATP-binding protein	GO:0055052 - ATP-binding cassette (ABC)	GO:0140359 - ABC-type transporter activity	-
NC_022906	259711	ATTCTGGTTG.ATTTGCGCCG	A	N	40	N	NA	GT	0	1	0	0	0	0	ID=gene-V910_RS11410;Name=V910_RS11410;gbkey=Gene;gene_biotype=protein_coding;locus_tag=V910_RS11410;old_locus_tag=V910_200244	ABC transporter ATP-binding protein	GO:0055052 - ATP-binding cassette (ABC)	GO:0140359 - ABC-type transporter activity	-
NC_022906	259712	TTCTGGTTGA.TTTGCGCCGC	T	N	40	N	NA	GT	0	1	0	0	0	0	ID=gene-V910_RS11410;Name=V910_RS11410;gbkey=Gene;gene_biotype=protein_coding;locus_tag=V910_RS11410;old_locus_tag=V910_200244	ABC transporter ATP-binding protein	GO:0055052 - ATP-binding cassette (ABC)	GO:0140359 - ABC-type transporter activity	-
NC_022906	259713	TCTGGTTGAT.TTGCGCCGCC	T	N	40	N	NA	GT	0	1	0	0	0	0	ID=gene-V910_RS11410;Name=V910_RS11410;gbkey=Gene;gene_biotype=protein_coding;locus_tag=V910_RS11410;old_locus_tag=V910_200244	ABC transporter ATP-binding protein	GO:0055052 - ATP-binding cassette (ABC)	GO:0140359 - ABC-type transporter activity	-
NC_022906	259714	CTGGTTGATT.TGCGCCGCCA	T	N	40	N	NA	GT	0	1	0	0	0	0	ID=gene-V910_RS11410;Name=V910_RS11410;gbkey=Gene;gene_biotype=protein_coding;locus_tag=V910_RS11410;old_locus_tag=V910_200244	ABC transporter ATP-binding protein	GO:0055052 - ATP-binding cassette (ABC)	GO:0140359 - ABC-type transporter activity	-
NC_022906	259715	TGGTTGATTT.GCGCCGCCAG	G	N	40	N	NA	GT	0	1	0	0	0	0	ID=gene-V910_RS11410;Name=V910_RS11410;gbkey=Gene;gene_biotype=protein_coding;locus_tag=V910_RS11410;old_locus_tag=V910_200244	ABC transporter ATP-binding protein	GO:0055052 - ATP-binding cassette (ABC)	GO:0140359 - ABC-type transporter activity	-
NC_022906	259716	GGTTGATTTG.CGCCGCCAGA	C	N	40	N	NA	GT	0	1	0	0	0	0	ID=gene-V910_RS11410;Name=V910_RS11410;gbkey=Gene;gene_biotype=protein_coding;locus_tag=V910_RS11410;old_locus_tag=V910_200244	ABC transporter ATP-binding protein	GO:0055052 - ATP-binding cassette (ABC)	GO:0140359 - ABC-type transporter activity	-
NC_022906	259717	GTTGATTTGC.GCCGCCAGAT	G	N	40	N	NA	GT	0	1	0	0	0	0	ID=gene-V910_RS11410;Name=V910_RS11410;gbkey=Gene;gene_biotype=protein_coding;locus_tag=V910_RS11410;old_locus_tag=V910_200244	ABC transporter ATP-binding protein	GO:0055052 - ATP-binding cassette (ABC)	GO:0140359 - ABC-type transporter activity	-
NC_022906	259718	TTGATTTGCG.CCGCCAGATG	C	N	40	N	NA	GT	0	1	0	0	0	0	ID=gene-V910_RS11410;Name=V910_RS11410;gbkey=Gene;gene_biotype=protein_coding;locus_tag=V910_RS11410;old_locus_tag=V910_200244	ABC transporter ATP-binding protein	GO:0055052 - ATP-binding cassette (ABC)	GO:0140359 - ABC-type transporter activity	-
NC_022906	259719	TGATTTGCGC.CGCCAGATGG	C	N	40	N	NA	GT	0	1	0	0	0	0	ID=gene-V910_RS11410;Name=V910_RS11410;gbkey=Gene;gene_biotype=protein_coding;locus_tag=V910_RS11410;old_locus_tag=V910_200244	ABC transporter ATP-binding protein	GO:0055052 - ATP-binding cassette (ABC)	GO:0140359 - ABC-type transporter activity	-
NC_022906	259720	GATTTGCGCC.GCCAGATGGC	G	N	40	N	NA	GT	0	1	0	0	0	0	ID=gene-V910_RS11410;Name=V910_RS11410;gbkey=Gene;gene_biotype=protein_coding;locus_tag=V910_RS11410;old_locus_tag=V910_200244	ABC transporter ATP-binding protein	GO:0055052 - ATP-binding cassette (ABC)	GO:0140359 - ABC-type transporter activity	-
NC_022906	259721	ATTTGCGCCG.CCAGATGGCC	C	N	40	N	NA	GT	0	1	0	0	0	0	ID=gene-V910_RS11410;Name=V910_RS11410;gbkey=Gene;gene_biotype=protein_coding;locus_tag=V910_RS11410;old_locus_tag=V910_200244	ABC transporter ATP-binding protein	GO:0055052 - ATP-binding cassette (ABC)	GO:0140359 - ABC-type transporter activity	-
NC_022906	259722	TTTGCGCCGC.CAGATGGCCG	C	N	40	N	NA	GT	0	1	0	0	0	0	ID=gene-V910_RS11410;Name=V910_RS11410;gbkey=Gene;gene_biotype=protein_coding;locus_tag=V910_RS11410;old_locus_tag=V910_200244	ABC transporter ATP-binding protein	GO:0055052 - ATP-binding cassette (ABC)	GO:0140359 - ABC-type transporter activity	-
NC_022906	259723	TTGCGCCGCC.AGATGGCCGG	A	N	40	N	NA	GT	0	1	0	0	0	0	ID=gene-V910_RS11410;Name=V910_RS11410;gbkey=Gene;gene_biotype=protein_coding;locus_tag=V910_RS11410;old_locus_tag=V910_200244	ABC transporter ATP-binding protein	GO:0055052 - ATP-binding cassette (ABC)	GO:0140359 - ABC-type transporter activity	-
NC_022906	259724	TGCGCCGCCA.GATGGCCGGA	G	N	40	N	NA	GT	0	1	0	0	0	0	ID=gene-V910_RS11410;Name=V910_RS11410;gbkey=Gene;gene_biotype=protein_coding;locus_tag=V910_RS11410;old_locus_tag=V910_200244	ABC transporter ATP-binding protein	GO:0055052 - ATP-binding cassette (ABC)	GO:0140359 - ABC-type transporter activity	-
NC_022906	259725	GCGCCGCCAG.ATGGCCGGAG	A	N	40	N	NA	GT	0	1	0	0	0	0	ID=gene-V910_RS11410;Name=V910_RS11410;gbkey=Gene;gene_biotype=protein_coding;locus_tag=V910_RS11410;old_locus_tag=V910_200244	ABC transporter ATP-binding protein	GO:0055052 - ATP-binding cassette (ABC)	GO:0140359 - ABC-type transporter activity	-
NC_022906	259726	CGCCGCCAGA.TGGCCGGAGC	T	N	40	N	NA	GT	0	1	0	0	0	0	ID=gene-V910_RS11410;Name=V910_RS11410;gbkey=Gene;gene_biotype=protein_coding;locus_tag=V910_RS11410;old_locus_tag=V910_200244	ABC transporter ATP-binding protein	GO:0055052 - ATP-binding cassette (ABC)	GO:0140359 - ABC-type transporter activity	-
NC_022906	259727	GCCGCCAGAT.GGCCGGAGCG	G	N	40	N	NA	GT	0	1	0	0	0	0	ID=gene-V910_RS11410;Name=V910_RS11410;gbkey=Gene;gene_biotype=protein_coding;locus_tag=V910_RS11410;old_locus_tag=V910_200244	ABC transporter ATP-binding protein	GO:0055052 - ATP-binding cassette (ABC)	GO:0140359 - ABC-type transporter activity	-
NC_022906	259728	CCGCCAGATG.GCCGGAGCGC	G	N	40	N	NA	GT	0	1	0	0	0	0	ID=gene-V910_RS11410;Name=V910_RS11410;gbkey=Gene;gene_biotype=protein_coding;locus_tag=V910_RS11410;old_locus_tag=V910_200244	ABC transporter ATP-binding protein	GO:0055052 - ATP-binding cassette (ABC)	GO:0140359 - ABC-type transporter activity	-
NC_022906	259729	CGCCAGATGG.CCGGAGCGCG	C	N	40	N	NA	GT	0	1	0	0	0	0	ID=gene-V910_RS11410;Name=V910_RS11410;gbkey=Gene;gene_biotype=protein_coding;locus_tag=V910_RS11410;old_locus_tag=V910_200244	ABC transporter ATP-binding protein	GO:0055052 - ATP-binding cassette (ABC)	GO:0140359 - ABC-type transporter activity	-
NC_022906	259730	GCCAGATGGC.CGGAGCGCGT	C	N	40	N	NA	GT	0	1	0	0	0	0	ID=gene-V910_RS11410;Name=V910_RS11410;gbkey=Gene;gene_biotype=protein_coding;locus_tag=V910_RS11410;old_locus_tag=V910_200244	ABC transporter ATP-binding protein	GO:0055052 - ATP-binding cassette (ABC)	GO:0140359 - ABC-type transporter activity	-
NC_022906	259731	CCAGATGGCC.GGAGCGCGTG	G	N	40	N	NA	GT	0	1	0	0	0	0	ID=gene-V910_RS11410;Name=V910_RS11410;gbkey=Gene;gene_biotype=protein_coding;locus_tag=V910_RS11410;old_locus_tag=V910_200244	ABC transporter ATP-binding protein	GO:0055052 - ATP-binding cassette (ABC)	GO:0140359 - ABC-type transporter activity	-
NC_022906	259732	CAGATGGCCG.GAGCGCGTGT	G	N	40	N	NA	GT	0	1	0	0	0	0	ID=gene-V910_RS11410;Name=V910_RS11410;gbkey=Gene;gene_biotype=protein_coding;locus_tag=V910_RS11410;old_locus_tag=V910_200244	ABC transporter ATP-binding protein	GO:0055052 - ATP-binding cassette (ABC)	GO:0140359 - ABC-type transporter activity	-
NC_022906	259733	AGATGGCCGG.AGCGCGTGTC	A	N	40	N	NA	GT	0	1	0	0	0	0	ID=gene-V910_RS11410;Name=V910_RS11410;gbkey=Gene;gene_biotype=protein_coding;locus_tag=V910_RS11410;old_locus_tag=V910_200244	ABC transporter ATP-binding protein	GO:0055052 - ATP-binding cassette (ABC)	GO:0140359 - ABC-type transporter activity	-
NC_022906	259734	GATGGCCGGA.GCGCGTGTCG	G	N	40	N	NA	GT	0	1	0	0	0	0	ID=gene-V910_RS11410;Name=V910_RS11410;gbkey=Gene;gene_biotype=protein_coding;locus_tag=V910_RS11410;old_locus_tag=V910_200244	ABC transporter ATP-binding protein	GO:0055052 - ATP-binding cassette (ABC)	GO:0140359 - ABC-type transporter activity	-
NC_022906	259735	ATGGCCGGAG.CGCGTGTCGT	C	N	40	N	NA	GT	0	1	0	0	0	0	ID=gene-V910_RS11410;Name=V910_RS11410;gbkey=Gene;gene_biotype=protein_coding;locus_tag=V910_RS11410;old_locus_tag=V910_200244	ABC transporter ATP-binding protein	GO:0055052 - ATP-binding cassette (ABC)	GO:0140359 - ABC-type transporter activity	-
NC_022906	259736	TGGCCGGAGC.GCGTGTCGTT	G	N	40	N	NA	GT	0	1	0	0	0	0	ID=gene-V910_RS11410;Name=V910_RS11410;gbkey=Gene;gene_biotype=protein_coding;locus_tag=V910_RS11410;old_locus_tag=V910_200244	ABC transporter ATP-binding protein	GO:0055052 - ATP-binding cassette (ABC)	GO:0140359 - ABC-type transporter activity	-
NC_022906	259737	GGCCGGAGCG.CGTGTCGTTA	C	N	40	N	NA	GT	0	1	0	0	0	0	ID=gene-V910_RS11410;Name=V910_RS11410;gbkey=Gene;gene_biotype=protein_coding;locus_tag=V910_RS11410;old_locus_tag=V910_200244	ABC transporter ATP-binding protein	GO:0055052 - ATP-binding cassette (ABC)	GO:0140359 - ABC-type transporter activity	-
NC_022906	259738	GCCGGAGCGC.GTGTCGTTAT	G	N	40	N	NA	GT	0	1	0	0	0	0	ID=gene-V910_RS11410;Name=V910_RS11410;gbkey=Gene;gene_biotype=protein_coding;locus_tag=V910_RS11410;old_locus_tag=V910_200244	ABC transporter ATP-binding protein	GO:0055052 - ATP-binding cassette (ABC)	GO:0140359 - ABC-type transporter activity	-
NC_022906	259739	CCGGAGCGCG.TGTCGTTATA	T	N	40	N	NA	GT	0	1	0	0	0	0	ID=gene-V910_RS11410;Name=V910_RS11410;gbkey=Gene;gene_biotype=protein_coding;locus_tag=V910_RS11410;old_locus_tag=V910_200244	ABC transporter ATP-binding protein	GO:0055052 - ATP-binding cassette (ABC)	GO:0140359 - ABC-type transporter activity	-
NC_022906	259740	CGGAGCGCGT.GTCGTTATAG	G	N	40	N	NA	GT	0	1	0	0	0	0	ID=gene-V910_RS11410;Name=V910_RS11410;gbkey=Gene;gene_biotype=protein_coding;locus_tag=V910_RS11410;old_locus_tag=V910_200244	ABC transporter ATP-binding protein	GO:0055052 - ATP-binding cassette (ABC)	GO:0140359 - ABC-type transporter activity	-
NC_022906	259741	GGAGCGCGTG.TCGTTATAGA	T	N	40	N	NA	GT	0	1	0	0	0	0	ID=gene-V910_RS11410;Name=V910_RS11410;gbkey=Gene;gene_biotype=protein_coding;locus_tag=V910_RS11410;old_locus_tag=V910_200244	ABC transporter ATP-binding protein	GO:0055052 - ATP-binding cassette (ABC)	GO:0140359 - ABC-type transporter activity	-
NC_022906	259742	GAGCGCGTGT.CGTTATAGAA	C	N	40	N	NA	GT	0	1	0	0	0	0	ID=gene-V910_RS11410;Name=V910_RS11410;gbkey=Gene;gene_biotype=protein_coding;locus_tag=V910_RS11410;old_locus_tag=V910_200244	ABC transporter ATP-binding protein	GO:0055052 - ATP-binding cassette (ABC)	GO:0140359 - ABC-type transporter activity	-
NC_022906	259743	AGCGCGTGTC.GTTATAGAAG	G	N	40	N	NA	GT	0	1	0	0	0	0	ID=gene-V910_RS11410;Name=V910_RS11410;gbkey=Gene;gene_biotype=protein_coding;locus_tag=V910_RS11410;old_locus_tag=V910_200244	ABC transporter ATP-binding protein	GO:0055052 - ATP-binding cassette (ABC)	GO:0140359 - ABC-type transporter activity	-
NC_022906	259744	GCGCGTGTCG.TTATAGAAGT	T	N	40	N	NA	GT	0	1	0	0	0	0	ID=gene-V910_RS11410;Name=V910_RS11410;gbkey=Gene;gene_biotype=protein_coding;locus_tag=V910_RS11410;old_locus_tag=V910_200244	ABC transporter ATP-binding protein	GO:0055052 - ATP-binding cassette (ABC)	GO:0140359 - ABC-type transporter activity	-
NC_022906	259745	CGCGTGTCGT.TATAGAAGTC	T	N	40	N	NA	GT	0	1	0	0	0	0	ID=gene-V910_RS11410;Name=V910_RS11410;gbkey=Gene;gene_biotype=protein_coding;locus_tag=V910_RS11410;old_locus_tag=V910_200244	ABC transporter ATP-binding protein	GO:0055052 - ATP-binding cassette (ABC)	GO:0140359 - ABC-type transporter activity	-
NC_022906	259746	GCGTGTCGTT.ATAGAAGTCG	A	N	40	N	NA	GT	0	1	0	0	0	0	ID=gene-V910_RS11410;Name=V910_RS11410;gbkey=Gene;gene_biotype=protein_coding;locus_tag=V910_RS11410;old_locus_tag=V910_200244	ABC transporter ATP-binding protein	GO:0055052 - ATP-binding cassette (ABC)	GO:0140359 - ABC-type transporter activity	-
NC_022906	259747	CGTGTCGTTA.TAGAAGTCGA	T	N	40	N	NA	GT	0	1	0	0	0	0	ID=gene-V910_RS11410;Name=V910_RS11410;gbkey=Gene;gene_biotype=protein_coding;locus_tag=V910_RS11410;old_locus_tag=V910_200244	ABC transporter ATP-binding protein	GO:0055052 - ATP-binding cassette (ABC)	GO:0140359 - ABC-type transporter activity	-
NC_022906	259748	GTGTCGTTAT.AGAAGTCGAG	A	N	40	N	NA	GT	0	1	0	0	0	0	ID=gene-V910_RS11410;Name=V910_RS11410;gbkey=Gene;gene_biotype=protein_coding;locus_tag=V910_RS11410;old_locus_tag=V910_200244	ABC transporter ATP-binding protein	GO:0055052 - ATP-binding cassette (ABC)	GO:0140359 - ABC-type transporter activity	-
NC_022906	259749	TGTCGTTATA.GAAGTCGAGG	G	N	40	N	NA	GT	0	1	0	0	0	0	ID=gene-V910_RS11410;Name=V910_RS11410;gbkey=Gene;gene_biotype=protein_coding;locus_tag=V910_RS11410;old_locus_tag=V910_200244	ABC transporter ATP-binding protein	GO:0055052 - ATP-binding cassette (ABC)	GO:0140359 - ABC-type transporter activity	-
NC_022906	259750	GTCGTTATAG.AAGTCGAGGC	A	N	40	N	NA	GT	0	1	0	0	0	0	ID=gene-V910_RS11410;Name=V910_RS11410;gbkey=Gene;gene_biotype=protein_coding;locus_tag=V910_RS11410;old_locus_tag=V910_200244	ABC transporter ATP-binding protein	GO:0055052 - ATP-binding cassette (ABC)	GO:0140359 - ABC-type transporter activity	-
NC_022906	259751	TCGTTATAGA.AGTCGAGGCC	A	N	40	N	NA	GT	0	1	0	0	0	0	ID=gene-V910_RS11410;Name=V910_RS11410;gbkey=Gene;gene_biotype=protein_coding;locus_tag=V910_RS11410;old_locus_tag=V910_200244	ABC transporter ATP-binding protein	GO:0055052 - ATP-binding cassette (ABC)	GO:0140359 - ABC-type transporter activity	-
NC_022906	259752	CGTTATAGAA.GTCGAGGCCG	G	N	40	N	NA	GT	0	1	0	0	0	0	ID=gene-V910_RS11410;Name=V910_RS11410;gbkey=Gene;gene_biotype=protein_coding;locus_tag=V910_RS11410;old_locus_tag=V910_200244	ABC transporter ATP-binding protein	GO:0055052 - ATP-binding cassette (ABC)	GO:0140359 - ABC-type transporter activity	-
NC_022906	259753	GTTATAGAAG.TCGAGGCCGA	T	N	40	N	NA	GT	0	1	0	0	0	0	ID=gene-V910_RS11410;Name=V910_RS11410;gbkey=Gene;gene_biotype=protein_coding;locus_tag=V910_RS11410;old_locus_tag=V910_200244	ABC transporter ATP-binding protein	GO:0055052 - ATP-binding cassette (ABC)	GO:0140359 - ABC-type transporter activity	-
NC_022906	259754	TTATAGAAGT.CGAGGCCGAG	C	N	40	N	NA	GT	0	1	0	0	0	0	ID=gene-V910_RS11410;Name=V910_RS11410;gbkey=Gene;gene_biotype=protein_coding;locus_tag=V910_RS11410;old_locus_tag=V910_200244	ABC transporter ATP-binding protein	GO:0055052 - ATP-binding cassette (ABC)	GO:0140359 - ABC-type transporter activity	-
NC_022906	259755	TATAGAAGTC.GAGGCCGAGC	G	N	40	N	NA	GT	0	1	0	0	0	0	ID=gene-V910_RS11410;Name=V910_RS11410;gbkey=Gene;gene_biotype=protein_coding;locus_tag=V910_RS11410;old_locus_tag=V910_200244	ABC transporter ATP-binding protein	GO:0055052 - ATP-binding cassette (ABC)	GO:0140359 - ABC-type transporter activity	-
NC_022906	259756	ATAGAAGTCG.AGGCCGAGCT	A	N	40	N	NA	GT	0	1	0	0	0	0	ID=gene-V910_RS11410;Name=V910_RS11410;gbkey=Gene;gene_biotype=protein_coding;locus_tag=V910_RS11410;old_locus_tag=V910_200244	ABC transporter ATP-binding protein	GO:0055052 - ATP-binding cassette (ABC)	GO:0140359 - ABC-type transporter activity	-
NC_022906	259757	TAGAAGTCGA.GGCCGAGCTT	G	N	40	N	NA	GT	0	1	0	0	0	0	ID=gene-V910_RS11410;Name=V910_RS11410;gbkey=Gene;gene_biotype=protein_coding;locus_tag=V910_RS11410;old_locus_tag=V910_200244	ABC transporter ATP-binding protein	GO:0055052 - ATP-binding cassette (ABC)	GO:0140359 - ABC-type transporter activity	-
NC_022906	259758	AGAAGTCGAG.GCCGAGCTTC	G	N	40	N	NA	GT	0	1	0	0	0	0	ID=gene-V910_RS11410;Name=V910_RS11410;gbkey=Gene;gene_biotype=protein_coding;locus_tag=V910_RS11410;old_locus_tag=V910_200244	ABC transporter ATP-binding protein	GO:0055052 - ATP-binding cassette (ABC)	GO:0140359 - ABC-type transporter activity	-
NC_022906	259759	GAAGTCGAGG.CCGAGCTTCA	C	N	40	N	NA	GT	0	1	0	0	0	0	ID=gene-V910_RS11410;Name=V910_RS11410;gbkey=Gene;gene_biotype=protein_coding;locus_tag=V910_RS11410;old_locus_tag=V910_200244	ABC transporter ATP-binding protein	GO:0055052 - ATP-binding cassette (ABC)	GO:0140359 - ABC-type transporter activity	-
NC_022906	259760	AAGTCGAGGC.CGAGCTTCAT	C	N	40	N	NA	GT	0	1	0	0	0	0	ID=gene-V910_RS11410;Name=V910_RS11410;gbkey=Gene;gene_biotype=protein_coding;locus_tag=V910_RS11410;old_locus_tag=V910_200244	ABC transporter ATP-binding protein	GO:0055052 - ATP-binding cassette (ABC)	GO:0140359 - ABC-type transporter activity	-
NC_022906	259761	AGTCGAGGCC.GAGCTTCATC	G	N	40	N	NA	GT	0	1	0	0	0	0	ID=gene-V910_RS11410;Name=V910_RS11410;gbkey=Gene;gene_biotype=protein_coding;locus_tag=V910_RS11410;old_locus_tag=V910_200244	ABC transporter ATP-binding protein	GO:0055052 - ATP-binding cassette (ABC)	GO:0140359 - ABC-type transporter activity	-
NC_022906	259762	GTCGAGGCCG.AGCTTCATCA	A	N	40	N	NA	GT	0	1	0	0	0	0	ID=gene-V910_RS11410;Name=V910_RS11410;gbkey=Gene;gene_biotype=protein_coding;locus_tag=V910_RS11410;old_locus_tag=V910_200244	ABC transporter ATP-binding protein	GO:0055052 - ATP-binding cassette (ABC)	GO:0140359 - ABC-type transporter activity	-
NC_022906	259763	TCGAGGCCGA.GCTTCATCAA	G	N	40	N	NA	GT	0	1	0	0	0	0	ID=gene-V910_RS11410;Name=V910_RS11410;gbkey=Gene;gene_biotype=protein_coding;locus_tag=V910_RS11410;old_locus_tag=V910_200244	ABC transporter ATP-binding protein	GO:0055052 - ATP-binding cassette (ABC)	GO:0140359 - ABC-type transporter activity	-
NC_022906	259764	CGAGGCCGAG.CTTCATCAAG	C	N	40	N	NA	GT	0	1	0	0	0	0	ID=gene-V910_RS11410;Name=V910_RS11410;gbkey=Gene;gene_biotype=protein_coding;locus_tag=V910_RS11410;old_locus_tag=V910_200244	ABC transporter ATP-binding protein	GO:0055052 - ATP-binding cassette (ABC)	GO:0140359 - ABC-type transporter activity	-
NC_022906	259765	GAGGCCGAGC.TTCATCAAGT	T	N	40	N	NA	GT	0	1	0	0	0	0	ID=gene-V910_RS11410;Name=V910_RS11410;gbkey=Gene;gene_biotype=protein_coding;locus_tag=V910_RS11410;old_locus_tag=V910_200244	ABC transporter ATP-binding protein	GO:0055052 - ATP-binding cassette (ABC)	GO:0140359 - ABC-type transporter activity	-
NC_022906	259766	AGGCCGAGCT.TCATCAAGTG	T	N	40	N	NA	GT	0	1	0	0	0	0	ID=gene-V910_RS11410;Name=V910_RS11410;gbkey=Gene;gene_biotype=protein_coding;locus_tag=V910_RS11410;old_locus_tag=V910_200244	ABC transporter ATP-binding protein	GO:0055052 - ATP-binding cassette (ABC)	GO:0140359 - ABC-type transporter activity	-
NC_022906	259767	GGCCGAGCTT.CATCAAGTGG	C	N	40	N	NA	GT	0	1	0	0	0	0	ID=gene-V910_RS11410;Name=V910_RS11410;gbkey=Gene;gene_biotype=protein_coding;locus_tag=V910_RS11410;old_locus_tag=V910_200244	ABC transporter ATP-binding protein	GO:0055052 - ATP-binding cassette (ABC)	GO:0140359 - ABC-type transporter activity	-
NC_022906	259768	GCCGAGCTTC.ATCAAGTGGT	A	N	40	N	NA	GT	0	1	0	0	0	0	ID=gene-V910_RS11410;Name=V910_RS11410;gbkey=Gene;gene_biotype=protein_coding;locus_tag=V910_RS11410;old_locus_tag=V910_200244	ABC transporter ATP-binding protein	GO:0055052 - ATP-binding cassette (ABC)	GO:0140359 - ABC-type transporter activity	-
NC_022906	259769	CCGAGCTTCA.TCAAGTGGTC	T	N	40	N	NA	GT	0	1	0	0	0	0	ID=gene-V910_RS11410;Name=V910_RS11410;gbkey=Gene;gene_biotype=protein_coding;locus_tag=V910_RS11410;old_locus_tag=V910_200244	ABC transporter ATP-binding protein	GO:0055052 - ATP-binding cassette (ABC)	GO:0140359 - ABC-type transporter activity	-
NC_022906	259770	CGAGCTTCAT.CAAGTGGTCG	C	N	40	N	NA	GT	0	1	0	0	0	0	ID=gene-V910_RS11410;Name=V910_RS11410;gbkey=Gene;gene_biotype=protein_coding;locus_tag=V910_RS11410;old_locus_tag=V910_200244	ABC transporter ATP-binding protein	GO:0055052 - ATP-binding cassette (ABC)	GO:0140359 - ABC-type transporter activity	-
NC_022906	259771	GAGCTTCATC.AAGTGGTCGA	A	N	40	N	NA	GT	0	1	0	0	0	0	ID=gene-V910_RS11410;Name=V910_RS11410;gbkey=Gene;gene_biotype=protein_coding;locus_tag=V910_RS11410;old_locus_tag=V910_200244	ABC transporter ATP-binding protein	GO:0055052 - ATP-binding cassette (ABC)	GO:0140359 - ABC-type transporter activity	-
NC_022906	259772	AGCTTCATCA.AGTGGTCGAA	A	N	40	N	NA	GT	0	1	0	0	0	0	ID=gene-V910_RS11410;Name=V910_RS11410;gbkey=Gene;gene_biotype=protein_coding;locus_tag=V910_RS11410;old_locus_tag=V910_200244	ABC transporter ATP-binding protein	GO:0055052 - ATP-binding cassette (ABC)	GO:0140359 - ABC-type transporter activity	-
NC_022906	259773	GCTTCATCAA.GTGGTCGAAA	G	N	40	N	NA	GT	0	1	0	0	0	0	ID=gene-V910_RS11410;Name=V910_RS11410;gbkey=Gene;gene_biotype=protein_coding;locus_tag=V910_RS11410;old_locus_tag=V910_200244	ABC transporter ATP-binding protein	GO:0055052 - ATP-binding cassette (ABC)	GO:0140359 - ABC-type transporter activity	-
NC_022906	259774	CTTCATCAAG.TGGTCGAAAA	T	N	40	N	NA	GT	0	1	0	0	0	0	ID=gene-V910_RS11410;Name=V910_RS11410;gbkey=Gene;gene_biotype=protein_coding;locus_tag=V910_RS11410;old_locus_tag=V910_200244	ABC transporter ATP-binding protein	GO:0055052 - ATP-binding cassette (ABC)	GO:0140359 - ABC-type transporter activity	-
NC_022906	259775	TTCATCAAGT.GGTCGAAAAT	G	N	40	N	NA	GT	0	1	0	0	0	0	ID=gene-V910_RS11410;Name=V910_RS11410;gbkey=Gene;gene_biotype=protein_coding;locus_tag=V910_RS11410;old_locus_tag=V910_200244	ABC transporter ATP-binding protein	GO:0055052 - ATP-binding cassette (ABC)	GO:0140359 - ABC-type transporter activity	-
NC_022906	259776	TCATCAAGTG.GTCGAAAATG	G	N	40	N	NA	GT	0	1	0	0	0	0	ID=gene-V910_RS11410;Name=V910_RS11410;gbkey=Gene;gene_biotype=protein_coding;locus_tag=V910_RS11410;old_locus_tag=V910_200244	ABC transporter ATP-binding protein	GO:0055052 - ATP-binding cassette (ABC)	GO:0140359 - ABC-type transporter activity	-
NC_022906	259777	CATCAAGTGG.TCGAAAATGC	T	N	40	N	NA	GT	0	1	0	0	0	0	ID=gene-V910_RS11410;Name=V910_RS11410;gbkey=Gene;gene_biotype=protein_coding;locus_tag=V910_RS11410;old_locus_tag=V910_200244	ABC transporter ATP-binding protein	GO:0055052 - ATP-binding cassette (ABC)	GO:0140359 - ABC-type transporter activity	-
NC_022906	259778	ATCAAGTGGT.CGAAAATGCG	C	N	40	N	NA	GT	0	1	0	0	0	0	ID=gene-V910_RS11410;Name=V910_RS11410;gbkey=Gene;gene_biotype=protein_coding;locus_tag=V910_RS11410;old_locus_tag=V910_200244	ABC transporter ATP-binding protein	GO:0055052 - ATP-binding cassette (ABC)	GO:0140359 - ABC-type transporter activity	-
NC_022906	259779	TCAAGTGGTC.GAAAATGCGT	G	N	40	N	NA	GT	0	1	0	0	0	0	ID=gene-V910_RS11410;Name=V910_RS11410;gbkey=Gene;gene_biotype=protein_coding;locus_tag=V910_RS11410;old_locus_tag=V910_200244	ABC transporter ATP-binding protein	GO:0055052 - ATP-binding cassette (ABC)	GO:0140359 - ABC-type transporter activity	-
NC_022906	259780	CAAGTGGTCG.AAAATGCGTT	A	N	40	N	NA	GT	0	1	0	0	0	0	ID=gene-V910_RS11410;Name=V910_RS11410;gbkey=Gene;gene_biotype=protein_coding;locus_tag=V910_RS11410;old_locus_tag=V910_200244	ABC transporter ATP-binding protein	GO:0055052 - ATP-binding cassette (ABC)	GO:0140359 - ABC-type transporter activity	-
NC_022906	259781	AAGTGGTCGA.AAATGCGTTT	A	N	40	N	NA	GT	0	1	0	0	0	0	ID=gene-V910_RS11410;Name=V910_RS11410;gbkey=Gene;gene_biotype=protein_coding;locus_tag=V910_RS11410;old_locus_tag=V910_200244	ABC transporter ATP-binding protein	GO:0055052 - ATP-binding cassette (ABC)	GO:0140359 - ABC-type transporter activity	-
NC_022906	259782	AGTGGTCGAA.AATGCGTTTC	A	N	40	N	NA	GT	0	1	0	0	0	0	ID=gene-V910_RS11410;Name=V910_RS11410;gbkey=Gene;gene_biotype=protein_coding;locus_tag=V910_RS11410;old_locus_tag=V910_200244	ABC transporter ATP-binding protein	GO:0055052 - ATP-binding cassette (ABC)	GO:0140359 - ABC-type transporter activity	-
NC_022906	259783	GTGGTCGAAA.ATGCGTTTCT	A	N	40	N	NA	GT	0	1	0	0	0	0	ID=gene-V910_RS11410;Name=V910_RS11410;gbkey=Gene;gene_biotype=protein_coding;locus_tag=V910_RS11410;old_locus_tag=V910_200244	ABC transporter ATP-binding protein	GO:0055052 - ATP-binding cassette (ABC)	GO:0140359 - ABC-type transporter activity	-
NC_022906	259784	TGGTCGAAAA.TGCGTTTCTG	T	N	40	N	NA	GT	0	1	0	0	0	0	ID=gene-V910_RS11410;Name=V910_RS11410;gbkey=Gene;gene_biotype=protein_coding;locus_tag=V910_RS11410;old_locus_tag=V910_200244	ABC transporter ATP-binding protein	GO:0055052 - ATP-binding cassette (ABC)	GO:0140359 - ABC-type transporter activity	-
NC_022906	259785	GGTCGAAAAT.GCGTTTCTGA	G	N	40	N	NA	GT	0	1	0	0	0	0	ID=gene-V910_RS11410;Name=V910_RS11410;gbkey=Gene;gene_biotype=protein_coding;locus_tag=V910_RS11410;old_locus_tag=V910_200244	ABC transporter ATP-binding protein	GO:0055052 - ATP-binding cassette (ABC)	GO:0140359 - ABC-type transporter activity	-
NC_022906	259786	GTCGAAAATG.CGTTTCTGAT	C	N	40	N	NA	GT	0	1	0	0	0	0	ID=gene-V910_RS11410;Name=V910_RS11410;gbkey=Gene;gene_biotype=protein_coding;locus_tag=V910_RS11410;old_locus_tag=V910_200244	ABC transporter ATP-binding protein	GO:0055052 - ATP-binding cassette (ABC)	GO:0140359 - ABC-type transporter activity	-
NC_022906	259787	TCGAAAATGC.GTTTCTGATA	G	N	40	N	NA	GT	0	1	0	0	0	0	ID=gene-V910_RS11410;Name=V910_RS11410;gbkey=Gene;gene_biotype=protein_coding;locus_tag=V910_RS11410;old_locus_tag=V910_200244	ABC transporter ATP-binding protein	GO:0055052 - ATP-binding cassette (ABC)	GO:0140359 - ABC-type transporter activity	-
NC_022906	259788	CGAAAATGCG.TTTCTGATAG	T	N	40	N	NA	GT	0	1	0	0	0	0	ID=gene-V910_RS11410;Name=V910_RS11410;gbkey=Gene;gene_biotype=protein_coding;locus_tag=V910_RS11410;old_locus_tag=V910_200244	ABC transporter ATP-binding protein	GO:0055052 - ATP-binding cassette (ABC)	GO:0140359 - ABC-type transporter activity	-
NC_022906	259789	GAAAATGCGT.TTCTGATAGC	T	N	40	N	NA	GT	0	1	0	0	0	0	ID=gene-V910_RS11410;Name=V910_RS11410;gbkey=Gene;gene_biotype=protein_coding;locus_tag=V910_RS11410;old_locus_tag=V910_200244	ABC transporter ATP-binding protein	GO:0055052 - ATP-binding cassette (ABC)	GO:0140359 - ABC-type transporter activity	-
NC_022906	259790	AAAATGCGTT.TCTGATAGCG	T	N	40	N	NA	GT	0	1	0	0	0	0	ID=gene-V910_RS11410;Name=V910_RS11410;gbkey=Gene;gene_biotype=protein_coding;locus_tag=V910_RS11410;old_locus_tag=V910_200244	ABC transporter ATP-binding protein	GO:0055052 - ATP-binding cassette (ABC)	GO:0140359 - ABC-type transporter activity	-
NC_022906	259791	AAATGCGTTT.CTGATAGCGC	C	N	40	N	NA	GT	0	1	0	0	0	0	ID=gene-V910_RS11410;Name=V910_RS11410;gbkey=Gene;gene_biotype=protein_coding;locus_tag=V910_RS11410;old_locus_tag=V910_200244	ABC transporter ATP-binding protein	GO:0055052 - ATP-binding cassette (ABC)	GO:0140359 - ABC-type transporter activity	-
NC_022906	259792	AATGCGTTTC.TGATAGCGCG	T	N	40	N	NA	GT	0	1	0	0	0	0	ID=gene-V910_RS11410;Name=V910_RS11410;gbkey=Gene;gene_biotype=protein_coding;locus_tag=V910_RS11410;old_locus_tag=V910_200244	ABC transporter ATP-binding protein	GO:0055052 - ATP-binding cassette (ABC)	GO:0140359 - ABC-type transporter activity	-
NC_022906	259793	ATGCGTTTCT.GATAGCGCGC	G	N	40	N	NA	GT	0	1	0	0	0	0	ID=gene-V910_RS11410;Name=V910_RS11410;gbkey=Gene;gene_biotype=protein_coding;locus_tag=V910_RS11410;old_locus_tag=V910_200244	ABC transporter ATP-binding protein	GO:0055052 - ATP-binding cassette (ABC)	GO:0140359 - ABC-type transporter activity	-
NC_022906	259794	TGCGTTTCTG.ATAGCGCGCG	A	N	40	N	NA	GT	0	1	0	0	0	0	ID=gene-V910_RS11410;Name=V910_RS11410;gbkey=Gene;gene_biotype=protein_coding;locus_tag=V910_RS11410;old_locus_tag=V910_200244	ABC transporter ATP-binding protein	GO:0055052 - ATP-binding cassette (ABC)	GO:0140359 - ABC-type transporter activity	-
NC_022906	259795	GCGTTTCTGA.TAGCGCGCGA	T	N	40	N	NA	GT	0	1	0	0	0	0	ID=gene-V910_RS11410;Name=V910_RS11410;gbkey=Gene;gene_biotype=protein_coding;locus_tag=V910_RS11410;old_locus_tag=V910_200244	ABC transporter ATP-binding protein	GO:0055052 - ATP-binding cassette (ABC)	GO:0140359 - ABC-type transporter activity	-
NC_022906	259796	CGTTTCTGAT.AGCGCGCGAC	A	N	40	N	NA	GT	0	1	0	0	0	0	ID=gene-V910_RS11410;Name=V910_RS11410;gbkey=Gene;gene_biotype=protein_coding;locus_tag=V910_RS11410;old_locus_tag=V910_200244	ABC transporter ATP-binding protein	GO:0055052 - ATP-binding cassette (ABC)	GO:0140359 - ABC-type transporter activity	-
NC_022906	259797	GTTTCTGATA.GCGCGCGACC	G	N	40	N	NA	GT	0	1	0	0	0	0	ID=gene-V910_RS11410;Name=V910_RS11410;gbkey=Gene;gene_biotype=protein_coding;locus_tag=V910_RS11410;old_locus_tag=V910_200244	ABC transporter ATP-binding protein	GO:0055052 - ATP-binding cassette (ABC)	GO:0140359 - ABC-type transporter activity	-
NC_022906	259798	TTTCTGATAG.CGCGCGACCA	C	N	40	N	NA	GT	0	1	0	0	0	0	ID=gene-V910_RS11410;Name=V910_RS11410;gbkey=Gene;gene_biotype=protein_coding;locus_tag=V910_RS11410;old_locus_tag=V910_200244	ABC transporter ATP-binding protein	GO:0055052 - ATP-binding cassette (ABC)	GO:0140359 - ABC-type transporter activity	-
NC_022906	259799	TTCTGATAGC.GCGCGACCAG	G	N	40	N	NA	GT	0	1	0	0	0	0	ID=gene-V910_RS11410;Name=V910_RS11410;gbkey=Gene;gene_biotype=protein_coding;locus_tag=V910_RS11410;old_locus_tag=V910_200244	ABC transporter ATP-binding protein	GO:0055052 - ATP-binding cassette (ABC)	GO:0140359 - ABC-type transporter activity	-
NC_022906	259800	TCTGATAGCG.CGCGACCAGA	C	N	40	N	NA	GT	0	1	0	0	0	0	ID=gene-V910_RS11410;Name=V910_RS11410;gbkey=Gene;gene_biotype=protein_coding;locus_tag=V910_RS11410;old_locus_tag=V910_200244	ABC transporter ATP-binding protein	GO:0055052 - ATP-binding cassette (ABC)	GO:0140359 - ABC-type transporter activity	-
NC_022906	259801	CTGATAGCGC.GCGACCAGAT	G	N	40	N	NA	GT	0	1	0	0	0	0	ID=gene-V910_RS11410;Name=V910_RS11410;gbkey=Gene;gene_biotype=protein_coding;locus_tag=V910_RS11410;old_locus_tag=V910_200244	ABC transporter ATP-binding protein	GO:0055052 - ATP-binding cassette (ABC)	GO:0140359 - ABC-type transporter activity	-
NC_022906	259802	TGATAGCGCG.CGACCAGATT	C	N	40	N	NA	GT	0	1	0	0	0	0	ID=gene-V910_RS11410;Name=V910_RS11410;gbkey=Gene;gene_biotype=protein_coding;locus_tag=V910_RS11410;old_locus_tag=V910_200244	ABC transporter ATP-binding protein	GO:0055052 - ATP-binding cassette (ABC)	GO:0140359 - ABC-type transporter activity	-
NC_022906	260111	TTCTTGAATA.GACTCACGTG	G	A	40	PASS	NA	GT	0	0	0	1	0	0	ID=gene-V910_RS11410;Name=V910_RS11410;gbkey=Gene;gene_biotype=protein_coding;locus_tag=V910_RS11410;old_locus_tag=V910_200244	ABC transporter ATP-binding protein	GO:0055052 - ATP-binding cassette (ABC)	GO:0140359 - ABC-type transporter activity	-
NC_022906	270451	ACCTGCCTAA.AAAGCCGCGG	A	C	40	PASS	NA	GT	0	1	1	1	1	1	.	.	-	-	-
NC_022906	270915	ACATCGACGC.AGACGATTTA	A	T	40	PASS	NA	GT	0	1	1	1	0	0	.	.	-	-	-
NC_022906	298900	ACCATCTCGT.CGGTAATGCC	C	T	40	PASS	NA	GT	0	0	0	0	1	0	ID=gene-V910_RS11615;Name=V910_RS11615;gbkey=Gene;gene_biotype=protein_coding;locus_tag=V910_RS11615;old_locus_tag=V910_200284	3'-5' exonuclease	-	-	-
NC_022906	318135	GTTGCGCATG.GCCGCAGCGG	G	A	40	PASS	NA	GT	0	1	1	1	1	1	.	.	-	-	-
NC_022906	318136	TTGCGCATGG.CCGCAGCGGC	C	G	40	PASS	NA	GT	0	1	1	1	1	1	.	.	-	-	-
NC_022906	318829	ACCTTGCCGT.CGGCGGCGCG	C	T	40	PASS	NA	GT	0	0	0	0	0	1	ID=gene-V910_RS11715;Name=V910_RS11715;gbkey=Gene;gene_biotype=protein_coding;locus_tag=V910_RS11715;old_locus_tag=V910_200306	WD40 repeat domain-containing protein	-	-	-
NC_022906	322037	GTCGAAAGGG.TTTCCAATTG	T	C	40	PASS	NA	GT	0	1	1	1	1	1	.	.	-	-	-
NC_022906	324884	TCGAACGCTT.TGCTCGGCTC	T	C	40	PASS	NA	GT	0	1	1	1	1	1	ID=gene-V910_RS11750;Name=V910_RS11750;gbkey=Gene;gene_biotype=protein_coding;locus_tag=V910_RS11750;old_locus_tag=V910_200313	gamma-glutamyl-gamma-aminobutyrate hydrolase	-	-	-
NC_022906	336054	ATGGTGACAT.CGGCCTCGAC	C	T	40	PASS	NA	GT	0	0	0	0	1	0	ID=gene-V910_RS11795;Name=V910_RS11795;gbkey=Gene;gene_biotype=protein_coding;locus_tag=V910_RS11795;old_locus_tag=V910_200322	1-deoxy-D-ribulose 5-phosphate reductoisomerase	-	-	-
NC_022906	359147	CGATATAAAG.TTAGGTGTTG	T	A	40	PASS	NA	GT	0	1	1	1	1	1	.	.	-	-	-
NC_022906	362339	GCTCGACCGA.AATAATCATA	A	G	40	PASS	NA	GT	0	0	0	0	0	1	.	.	-	-	-
NC_022906	387292	CGACCCCATA.GGAGGCTCCG	G	A	40	PASS	NA	GT	0	1	1	1	0	0	ID=gene-V910_RS12040;Name=V910_RS12040;gbkey=Gene;gene_biotype=protein_coding;locus_tag=V910_RS12040;old_locus_tag=V910_200371	outer membrane protein	GO:0009279 - cell outer membrane [Evidence	-	-
NC_022906	414620	GCAAGAGAAT.CGGCCGGGCC	C	T	40	PASS	NA	GT	0	0	0	1	0	0	ID=gene-V910_RS18260;Name=V910_RS18260;gbkey=Gene;gene_biotype=protein_coding;locus_tag=V910_RS18260	hypothetical protein	-	-	-
NC_022906	415712	GACTTTTGGG.CCCCCTGGTG	C	T	40	PASS	NA	GT	0	1	1	1	0	0	.	.	-	-	-
NC_022906	455853	TGCCGAATTC.TGGCAGAAGC	T	C	40	PASS	NA	GT	0	1	1	1	1	1	ID=gene-V910_RS12355;Name=V910_RS12355;gbkey=Gene;gene_biotype=protein_coding;locus_tag=V910_RS12355;old_locus_tag=V910_200439	aspartate aminotransferase family protein	-	-	-
NC_022906	455854	GCCGAATTCT.GGCAGAAGCT	G	T	40	PASS	NA	GT	0	1	1	1	1	1	ID=gene-V910_RS12355;Name=V910_RS12355;gbkey=Gene;gene_biotype=protein_coding;locus_tag=V910_RS12355;old_locus_tag=V910_200439	aspartate aminotransferase family protein	-	-	-
NC_022906	455860	TTCTGGCAGA.AGCTGCGCCA	A	G	40	PASS	NA	GT	0	1	1	1	1	1	ID=gene-V910_RS12355;Name=V910_RS12355;gbkey=Gene;gene_biotype=protein_coding;locus_tag=V910_RS12355;old_locus_tag=V910_200439	aspartate aminotransferase family protein	-	-	-
NC_022906	455862	CTGGCAGAAG.CTGCGCCAGC	C	T	40	PASS	NA	GT	0	1	1	1	1	1	ID=gene-V910_RS12355;Name=V910_RS12355;gbkey=Gene;gene_biotype=protein_coding;locus_tag=V910_RS12355;old_locus_tag=V910_200439	aspartate aminotransferase family protein	-	-	-
NC_022906	455863	TGGCAGAAGC.TGCGCCAGCT	T	C	40	PASS	NA	GT	0	1	1	1	1	1	ID=gene-V910_RS12355;Name=V910_RS12355;gbkey=Gene;gene_biotype=protein_coding;locus_tag=V910_RS12355;old_locus_tag=V910_200439	aspartate aminotransferase family protein	-	-	-
NC_022906	455864	GGCAGAAGCT.GCGCCAGCTT	G	A	40	PASS	NA	GT	0	1	1	1	1	1	ID=gene-V910_RS12355;Name=V910_RS12355;gbkey=Gene;gene_biotype=protein_coding;locus_tag=V910_RS12355;old_locus_tag=V910_200439	aspartate aminotransferase family protein	-	-	-
NC_022906	455873	TGCGCCAGCT.TTGCGACCGG	T	C	40	PASS	NA	GT	0	1	1	1	1	1	ID=gene-V910_RS12355;Name=V910_RS12355;gbkey=Gene;gene_biotype=protein_coding;locus_tag=V910_RS12355;old_locus_tag=V910_200439	aspartate aminotransferase family protein	-	-	-
NC_022906	455877	CCAGCTTTGC.GACCGGTATG	G	A	40	PASS	NA	GT	0	1	1	1	1	1	ID=gene-V910_RS12355;Name=V910_RS12355;gbkey=Gene;gene_biotype=protein_coding;locus_tag=V910_RS12355;old_locus_tag=V910_200439	aspartate aminotransferase family protein	-	-	-
NC_022906	455878	CAGCTTTGCG.ACCGGTATGG	A	T	40	PASS	NA	GT	0	1	1	1	1	1	ID=gene-V910_RS12355;Name=V910_RS12355;gbkey=Gene;gene_biotype=protein_coding;locus_tag=V910_RS12355;old_locus_tag=V910_200439	aspartate aminotransferase family protein	-	-	-
NC_022906	455880	GCTTTGCGAC.CGGTATGGTG	C	A	40	PASS	NA	GT	0	1	1	1	1	1	ID=gene-V910_RS12355;Name=V910_RS12355;gbkey=Gene;gene_biotype=protein_coding;locus_tag=V910_RS12355;old_locus_tag=V910_200439	aspartate aminotransferase family protein	-	-	-
NC_022906	455883	TTGCGACCGG.TATGGTGTGA	T	A	40	CID	NA	GT	0	1	1	1	1	1	ID=gene-V910_RS12355;Name=V910_RS12355;gbkey=Gene;gene_biotype=protein_coding;locus_tag=V910_RS12355;old_locus_tag=V910_200439	aspartate aminotransferase family protein	-	-	-
NC_022906	455885	GCGACCGGTA.TGGTGTGATC	T	G	40	CID	NA	GT	0	1	1	1	1	1	ID=gene-V910_RS12355;Name=V910_RS12355;gbkey=Gene;gene_biotype=protein_coding;locus_tag=V910_RS12355;old_locus_tag=V910_200439	aspartate aminotransferase family protein	-	-	-
NC_022906	455886	CGACCGGTAT.GGTGTGATCT	G	C	40	CID	NA	GT	0	1	1	1	1	1	ID=gene-V910_RS12355;Name=V910_RS12355;gbkey=Gene;gene_biotype=protein_coding;locus_tag=V910_RS12355;old_locus_tag=V910_200439	aspartate aminotransferase family protein	-	-	-
NC_022906	455887	GACCGGTATG.GTGTGATCTG	G	C	40	CID	NA	GT	0	1	1	1	1	1	ID=gene-V910_RS12355;Name=V910_RS12355;gbkey=Gene;gene_biotype=protein_coding;locus_tag=V910_RS12355;old_locus_tag=V910_200439	aspartate aminotransferase family protein	-	-	-
NC_022906	455888	ACCGGTATGG.TGTGATCTGG	T	C	40	PASS	NA	GT	0	1	1	1	1	1	ID=gene-V910_RS12355;Name=V910_RS12355;gbkey=Gene;gene_biotype=protein_coding;locus_tag=V910_RS12355;old_locus_tag=V910_200439	aspartate aminotransferase family protein	-	-	-
NC_022906	455890	CGGTATGGTG.TGATCTGGGT	T	C	40	PASS	NA	GT	0	1	1	1	1	1	ID=gene-V910_RS12355;Name=V910_RS12355;gbkey=Gene;gene_biotype=protein_coding;locus_tag=V910_RS12355;old_locus_tag=V910_200439	aspartate aminotransferase family protein	-	-	-
NC_022906	455893	TATGGTGTGA.TCTGGGTGGC	T	C	40	PASS	NA	GT	0	1	1	1	1	1	ID=gene-V910_RS12355;Name=V910_RS12355;gbkey=Gene;gene_biotype=protein_coding;locus_tag=V910_RS12355;old_locus_tag=V910_200439	aspartate aminotransferase family protein	-	-	-
NC_022906	455895	TGGTGTGATC.TGGGTGGCGG	T	A	40	CID	NA	GT	0	1	1	1	1	1	ID=gene-V910_RS12355;Name=V910_RS12355;gbkey=Gene;gene_biotype=protein_coding;locus_tag=V910_RS12355;old_locus_tag=V910_200439	aspartate aminotransferase family protein	-	-	-
NC_022906	455896	GGTGTGATCT.GGGTGGCGGA	G	C	40	CID	NA	GT	0	1	1	1	1	1	ID=gene-V910_RS12355;Name=V910_RS12355;gbkey=Gene;gene_biotype=protein_coding;locus_tag=V910_RS12355;old_locus_tag=V910_200439	aspartate aminotransferase family protein	-	-	-
NC_022906	455897	GTGTGATCTG.GGTGGCGGAT	G	A	40	CID	NA	GT	0	1	1	1	1	1	ID=gene-V910_RS12355;Name=V910_RS12355;gbkey=Gene;gene_biotype=protein_coding;locus_tag=V910_RS12355;old_locus_tag=V910_200439	aspartate aminotransferase family protein	-	-	-
NC_022906	455898	TGTGATCTGG.GTGGCGGATG	G	C	40	CID	NA	GT	0	1	1	1	1	1	ID=gene-V910_RS12355;Name=V910_RS12355;gbkey=Gene;gene_biotype=protein_coding;locus_tag=V910_RS12355;old_locus_tag=V910_200439	aspartate aminotransferase family protein	-	-	-
NC_022906	455899	GTGATCTGGG.TGGCGGATGA	T	C	40	CID	NA	GT	0	1	1	1	1	1	ID=gene-V910_RS12355;Name=V910_RS12355;gbkey=Gene;gene_biotype=protein_coding;locus_tag=V910_RS12355;old_locus_tag=V910_200439	aspartate aminotransferase family protein	-	-	-
NC_022906	455907	GGTGGCGGAT.GAAGTGCAGT	G	C	40	CID	NA	GT	0	1	1	1	1	1	ID=gene-V910_RS12355;Name=V910_RS12355;gbkey=Gene;gene_biotype=protein_coding;locus_tag=V910_RS12355;old_locus_tag=V910_200439	aspartate aminotransferase family protein	-	-	-
NC_022906	455909	TGGCGGATGA.AGTGCAGTGC	A	G	40	CID	NA	GT	0	1	1	1	1	1	ID=gene-V910_RS12355;Name=V910_RS12355;gbkey=Gene;gene_biotype=protein_coding;locus_tag=V910_RS12355;old_locus_tag=V910_200439	aspartate aminotransferase family protein	-	-	-
NC_022906	455910	GGCGGATGAA.GTGCAGTGCG	G	C	40	CID	NA	GT	0	1	1	1	1	1	ID=gene-V910_RS12355;Name=V910_RS12355;gbkey=Gene;gene_biotype=protein_coding;locus_tag=V910_RS12355;old_locus_tag=V910_200439	aspartate aminotransferase family protein	-	-	-
NC_022906	455911	GCGGATGAAG.TGCAGTGCGG	T	C	40	CID	NA	GT	0	1	1	1	1	1	ID=gene-V910_RS12355;Name=V910_RS12355;gbkey=Gene;gene_biotype=protein_coding;locus_tag=V910_RS12355;old_locus_tag=V910_200439	aspartate aminotransferase family protein	-	-	-
NC_022906	455912	CGGATGAAGT.GCAGTGCGGC	G	C	40	CID	NA	GT	0	1	1	1	1	1	ID=gene-V910_RS12355;Name=V910_RS12355;gbkey=Gene;gene_biotype=protein_coding;locus_tag=V910_RS12355;old_locus_tag=V910_200439	aspartate aminotransferase family protein	-	-	-
NC_022906	455916	TGAAGTGCAG.TGCGGCTTTG	T	C	40	PASS	NA	GT	0	1	1	1	1	1	ID=gene-V910_RS12355;Name=V910_RS12355;gbkey=Gene;gene_biotype=protein_coding;locus_tag=V910_RS12355;old_locus_tag=V910_200439	aspartate aminotransferase family protein	-	-	-
NC_022906	455918	AAGTGCAGTG.CGGCTTTGGC	C	T	40	CID	NA	GT	0	1	1	1	1	1	ID=gene-V910_RS12355;Name=V910_RS12355;gbkey=Gene;gene_biotype=protein_coding;locus_tag=V910_RS12355;old_locus_tag=V910_200439	aspartate aminotransferase family protein	-	-	-
NC_022906	455921	TGCAGTGCGG.CTTTGGCCGT	C	A	40	CID	NA	GT	0	1	1	1	1	1	ID=gene-V910_RS12355;Name=V910_RS12355;gbkey=Gene;gene_biotype=protein_coding;locus_tag=V910_RS12355;old_locus_tag=V910_200439	aspartate aminotransferase family protein	-	-	-
NC_022906	455922	GCAGTGCGGC.TTTGGCCGTA	T	G	40	PASS	NA	GT	0	1	1	1	1	1	ID=gene-V910_RS12355;Name=V910_RS12355;gbkey=Gene;gene_biotype=protein_coding;locus_tag=V910_RS12355;old_locus_tag=V910_200439	aspartate aminotransferase family protein	-	-	-
NC_022906	455923	CAGTGCGGCT.TTGGCCGTAC	T	C	40	PASS	NA	GT	0	1	1	1	1	1	ID=gene-V910_RS12355;Name=V910_RS12355;gbkey=Gene;gene_biotype=protein_coding;locus_tag=V910_RS12355;old_locus_tag=V910_200439	aspartate aminotransferase family protein	-	-	-
NC_022906	455924	AGTGCGGCTT.TGGCCGTACT	T	C	40	PASS	NA	GT	0	1	1	1	1	1	ID=gene-V910_RS12355;Name=V910_RS12355;gbkey=Gene;gene_biotype=protein_coding;locus_tag=V910_RS12355;old_locus_tag=V910_200439	aspartate aminotransferase family protein	-	-	-
NC_022906	455926	TGCGGCTTTG.GCCGTACTGG	G	A	40	PASS	NA	GT	0	1	1	1	1	1	ID=gene-V910_RS12355;Name=V910_RS12355;gbkey=Gene;gene_biotype=protein_coding;locus_tag=V910_RS12355;old_locus_tag=V910_200439	aspartate aminotransferase family protein	-	-	-
NC_022906	455940	TACTGGAAAG.TTCTACGCCT	T	G	40	CID	NA	GT	0	1	1	1	1	1	ID=gene-V910_RS12355;Name=V910_RS12355;gbkey=Gene;gene_biotype=protein_coding;locus_tag=V910_RS12355;old_locus_tag=V910_200439	aspartate aminotransferase family protein	-	-	-
NC_022906	455943	TGGAAAGTTC.TACGCCTTTG	T	G	40	CID	NA	GT	0	1	1	1	1	1	ID=gene-V910_RS12355;Name=V910_RS12355;gbkey=Gene;gene_biotype=protein_coding;locus_tag=V910_RS12355;old_locus_tag=V910_200439	aspartate aminotransferase family protein	-	-	-
NC_022906	455949	GTTCTACGCC.TTTGAGCATT	T	A	40	CID	NA	GT	0	1	1	1	1	1	ID=gene-V910_RS12355;Name=V910_RS12355;gbkey=Gene;gene_biotype=protein_coding;locus_tag=V910_RS12355;old_locus_tag=V910_200439	aspartate aminotransferase family protein	-	-	-
NC_022906	455955	CGCCTTTGAG.CATTACGGCG	C	G	40	CID	NA	GT	0	1	1	1	1	1	ID=gene-V910_RS12355;Name=V910_RS12355;gbkey=Gene;gene_biotype=protein_coding;locus_tag=V910_RS12355;old_locus_tag=V910_200439	aspartate aminotransferase family protein	-	-	-
NC_022906	455958	CTTTGAGCAT.TACGGCGTTA	T	G	40	PASS	NA	GT	0	1	1	1	1	1	ID=gene-V910_RS12355;Name=V910_RS12355;gbkey=Gene;gene_biotype=protein_coding;locus_tag=V910_RS12355;old_locus_tag=V910_200439	aspartate aminotransferase family protein	-	-	-
NC_022906	455964	GCATTACGGC.GTTATCCCGG	G	A	40	CID	NA	GT	0	1	1	1	1	1	ID=gene-V910_RS12355;Name=V910_RS12355;gbkey=Gene;gene_biotype=protein_coding;locus_tag=V910_RS12355;old_locus_tag=V910_200439	aspartate aminotransferase family protein	-	-	-
NC_022906	455965	CATTACGGCG.TTATCCCGGA	T	G	40	CID	NA	GT	0	1	1	1	1	1	ID=gene-V910_RS12355;Name=V910_RS12355;gbkey=Gene;gene_biotype=protein_coding;locus_tag=V910_RS12355;old_locus_tag=V910_200439	aspartate aminotransferase family protein	-	-	-
NC_022906	455966	ATTACGGCGT.TATCCCGGAT	T	C	40	CID	NA	GT	0	1	1	1	1	1	ID=gene-V910_RS12355;Name=V910_RS12355;gbkey=Gene;gene_biotype=protein_coding;locus_tag=V910_RS12355;old_locus_tag=V910_200439	aspartate aminotransferase family protein	-	-	-
NC_022906	455969	ACGGCGTTAT.CCCGGATGTG	C	A	40	CID	NA	GT	0	1	1	1	1	1	ID=gene-V910_RS12355;Name=V910_RS12355;gbkey=Gene;gene_biotype=protein_coding;locus_tag=V910_RS12355;old_locus_tag=V910_200439	aspartate aminotransferase family protein	-	-	-
NC_022906	455972	GCGTTATCCC.GGATGTGACG	G	A	40	CID	NA	GT	0	1	1	1	1	1	ID=gene-V910_RS12355;Name=V910_RS12355;gbkey=Gene;gene_biotype=protein_coding;locus_tag=V910_RS12355;old_locus_tag=V910_200439	aspartate aminotransferase family protein	-	-	-
NC_022906	455973	CGTTATCCCG.GATGTGACGG	G	A	40	CID	NA	GT	0	1	1	1	1	1	ID=gene-V910_RS12355;Name=V910_RS12355;gbkey=Gene;gene_biotype=protein_coding;locus_tag=V910_RS12355;old_locus_tag=V910_200439	aspartate aminotransferase family protein	-	-	-
NC_022906	455974	GTTATCCCGG.ATGTGACGGC	A	T	40	CID	NA	GT	0	1	1	1	1	1	ID=gene-V910_RS12355;Name=V910_RS12355;gbkey=Gene;gene_biotype=protein_coding;locus_tag=V910_RS12355;old_locus_tag=V910_200439	aspartate aminotransferase family protein	-	-	-
NC_022906	455975	TTATCCCGGA.TGTGACGGCT	T	C	40	CID	NA	GT	0	1	1	1	1	1	ID=gene-V910_RS12355;Name=V910_RS12355;gbkey=Gene;gene_biotype=protein_coding;locus_tag=V910_RS12355;old_locus_tag=V910_200439	aspartate aminotransferase family protein	-	-	-
NC_022906	455977	ATCCCGGATG.TGACGGCTCT	T	C	40	CID	NA	GT	0	1	1	1	1	1	ID=gene-V910_RS12355;Name=V910_RS12355;gbkey=Gene;gene_biotype=protein_coding;locus_tag=V910_RS12355;old_locus_tag=V910_200439	aspartate aminotransferase family protein	-	-	-
NC_022906	455978	TCCCGGATGT.GACGGCTCTG	G	C	40	CID	NA	GT	0	1	1	1	1	1	ID=gene-V910_RS12355;Name=V910_RS12355;gbkey=Gene;gene_biotype=protein_coding;locus_tag=V910_RS12355;old_locus_tag=V910_200439	aspartate aminotransferase family protein	-	-	-
NC_022906	455980	CCGGATGTGA.CGGCTCTGGC	C	G	40	PASS	NA	GT	0	1	1	1	1	1	ID=gene-V910_RS12355;Name=V910_RS12355;gbkey=Gene;gene_biotype=protein_coding;locus_tag=V910_RS12355;old_locus_tag=V910_200439	aspartate aminotransferase family protein	-	-	-
NC_022906	455981	CGGATGTGAC.GGCTCTGGCA	G	A	40	PASS	NA	GT	0	1	1	1	1	1	ID=gene-V910_RS12355;Name=V910_RS12355;gbkey=Gene;gene_biotype=protein_coding;locus_tag=V910_RS12355;old_locus_tag=V910_200439	aspartate aminotransferase family protein	-	-	-
NC_022906	455982	GGATGTGACG.GCTCTGGCAA	G	A	40	PASS	NA	GT	0	1	1	1	1	1	ID=gene-V910_RS12355;Name=V910_RS12355;gbkey=Gene;gene_biotype=protein_coding;locus_tag=V910_RS12355;old_locus_tag=V910_200439	aspartate aminotransferase family protein	-	-	-
NC_022906	455983	GATGTGACGG.CTCTGGCAAA	C	G	40	PASS	NA	GT	0	1	1	1	1	1	ID=gene-V910_RS12355;Name=V910_RS12355;gbkey=Gene;gene_biotype=protein_coding;locus_tag=V910_RS12355;old_locus_tag=V910_200439	aspartate aminotransferase family protein	-	-	-
NC_022906	455984	ATGTGACGGC.TCTGGCAAAG	T	G	40	PASS	NA	GT	0	1	1	1	1	1	ID=gene-V910_RS12355;Name=V910_RS12355;gbkey=Gene;gene_biotype=protein_coding;locus_tag=V910_RS12355;old_locus_tag=V910_200439	aspartate aminotransferase family protein	-	-	-
NC_022906	455986	GTGACGGCTC.TGGCAAAGTC	T	C	40	PASS	NA	GT	0	1	1	1	1	1	ID=gene-V910_RS12355;Name=V910_RS12355;gbkey=Gene;gene_biotype=protein_coding;locus_tag=V910_RS12355;old_locus_tag=V910_200439	aspartate aminotransferase family protein	-	-	-
NC_022906	455988	GACGGCTCTG.GCAAAGTCTC	G	A	40	PASS	NA	GT	0	1	1	1	1	1	ID=gene-V910_RS12355;Name=V910_RS12355;gbkey=Gene;gene_biotype=protein_coding;locus_tag=V910_RS12355;old_locus_tag=V910_200439	aspartate aminotransferase family protein	-	-	-
NC_022906	455989	ACGGCTCTGG.CAAAGTCTCT	C	A	40	CID	NA	GT	0	1	1	1	1	1	ID=gene-V910_RS12355;Name=V910_RS12355;gbkey=Gene;gene_biotype=protein_coding;locus_tag=V910_RS12355;old_locus_tag=V910_200439	aspartate aminotransferase family protein	-	-	-
NC_022906	455992	GCTCTGGCAA.AGTCTCTGGG	A	T	40	CID	NA	GT	0	1	1	1	1	1	ID=gene-V910_RS12355;Name=V910_RS12355;gbkey=Gene;gene_biotype=protein_coding;locus_tag=V910_RS12355;old_locus_tag=V910_200439	aspartate aminotransferase family protein	-	-	-
NC_022906	455994	TCTGGCAAAG.TCTCTGGGCG	T	G	40	CID	NA	GT	0	1	1	1	1	1	ID=gene-V910_RS12355;Name=V910_RS12355;gbkey=Gene;gene_biotype=protein_coding;locus_tag=V910_RS12355;old_locus_tag=V910_200439	aspartate aminotransferase family protein	-	-	-
NC_022906	455996	TGGCAAAGTC.TCTGGGCGGC	T	C	40	CID	NA	GT	0	1	1	1	1	1	ID=gene-V910_RS12355;Name=V910_RS12355;gbkey=Gene;gene_biotype=protein_coding;locus_tag=V910_RS12355;old_locus_tag=V910_200439	aspartate aminotransferase family protein	-	-	-
NC_022906	455997	GGCAAAGTCT.CTGGGCGGCG	C	A	40	CID	NA	GT	0	1	1	1	1	1	ID=gene-V910_RS12355;Name=V910_RS12355;gbkey=Gene;gene_biotype=protein_coding;locus_tag=V910_RS12355;old_locus_tag=V910_200439	aspartate aminotransferase family protein	-	-	-
NC_022906	455998	GCAAAGTCTC.TGGGCGGCGG	T	C	40	CID	NA	GT	0	1	1	1	1	1	ID=gene-V910_RS12355;Name=V910_RS12355;gbkey=Gene;gene_biotype=protein_coding;locus_tag=V910_RS12355;old_locus_tag=V910_200439	aspartate aminotransferase family protein	-	-	-
NC_022906	455999	CAAAGTCTCT.GGGCGGCGGC	G	A	40	CID	NA	GT	0	1	1	1	1	1	ID=gene-V910_RS12355;Name=V910_RS12355;gbkey=Gene;gene_biotype=protein_coding;locus_tag=V910_RS12355;old_locus_tag=V910_200439	aspartate aminotransferase family protein	-	-	-
NC_022906	456000	AAAGTCTCTG.GGCGGCGGCA	G	T	40	CID	NA	GT	0	1	1	1	1	1	ID=gene-V910_RS12355;Name=V910_RS12355;gbkey=Gene;gene_biotype=protein_coding;locus_tag=V910_RS12355;old_locus_tag=V910_200439	aspartate aminotransferase family protein	-	-	-
NC_022906	456004	TCTCTGGGCG.GCGGCAAGGC	G	A	40	CID	NA	GT	0	1	1	1	1	1	ID=gene-V910_RS12355;Name=V910_RS12355;gbkey=Gene;gene_biotype=protein_coding;locus_tag=V910_RS12355;old_locus_tag=V910_200439	aspartate aminotransferase family protein	-	-	-
NC_022906	456007	CTGGGCGGCG.GCAAGGCCGC	G	A	40	CID	NA	GT	0	1	1	1	1	1	ID=gene-V910_RS12355;Name=V910_RS12355;gbkey=Gene;gene_biotype=protein_coding;locus_tag=V910_RS12355;old_locus_tag=V910_200439	aspartate aminotransferase family protein	-	-	-
NC_022906	456010	GGCGGCGGCA.AGGCCGCAAT	A	T	40	CID	NA	GT	0	1	1	1	1	1	ID=gene-V910_RS12355;Name=V910_RS12355;gbkey=Gene;gene_biotype=protein_coding;locus_tag=V910_RS12355;old_locus_tag=V910_200439	aspartate aminotransferase family protein	-	-	-
NC_022906	456012	CGGCGGCAAG.GCCGCAATGG	G	A	40	CID	NA	GT	0	1	1	1	1	1	ID=gene-V910_RS12355;Name=V910_RS12355;gbkey=Gene;gene_biotype=protein_coding;locus_tag=V910_RS12355;old_locus_tag=V910_200439	aspartate aminotransferase family protein	-	-	-
NC_022906	456013	GGCGGCAAGG.CCGCAATGGC	C	T	40	CID	NA	GT	0	1	1	1	1	1	ID=gene-V910_RS12355;Name=V910_RS12355;gbkey=Gene;gene_biotype=protein_coding;locus_tag=V910_RS12355;old_locus_tag=V910_200439	aspartate aminotransferase family protein	-	-	-
NC_022906	456022	GCCGCAATGG.CGGCCATGAT	C	A	40	CID	NA	GT	0	1	1	1	1	1	ID=gene-V910_RS12355;Name=V910_RS12355;gbkey=Gene;gene_biotype=protein_coding;locus_tag=V910_RS12355;old_locus_tag=V910_200439	aspartate aminotransferase family protein	-	-	-
NC_022906	456025	GCAATGGCGG.CCATGATCGC	C	A	40	CID	NA	GT	0	1	1	1	1	1	ID=gene-V910_RS12355;Name=V910_RS12355;gbkey=Gene;gene_biotype=protein_coding;locus_tag=V910_RS12355;old_locus_tag=V910_200439	aspartate aminotransferase family protein	-	-	-
NC_022906	456026	CAATGGCGGC.CATGATCGCC	C	A	40	CID	NA	GT	0	1	1	1	1	1	ID=gene-V910_RS12355;Name=V910_RS12355;gbkey=Gene;gene_biotype=protein_coding;locus_tag=V910_RS12355;old_locus_tag=V910_200439	aspartate aminotransferase family protein	-	-	-
NC_022906	456029	TGGCGGCCAT.GATCGCCCGG	G	T	40	CID	NA	GT	0	1	1	1	1	1	ID=gene-V910_RS12355;Name=V910_RS12355;gbkey=Gene;gene_biotype=protein_coding;locus_tag=V910_RS12355;old_locus_tag=V910_200439	aspartate aminotransferase family protein	-	-	-
NC_022906	456034	GCCATGATCG.CCCGGCGCGA	C	A	40	PASS	NA	GT	0	1	1	1	1	1	ID=gene-V910_RS12355;Name=V910_RS12355;gbkey=Gene;gene_biotype=protein_coding;locus_tag=V910_RS12355;old_locus_tag=V910_200439	aspartate aminotransferase family protein	-	-	-
NC_022906	456038	TGATCGCCCG.GCGCGATATT	G	T	40	PASS	NA	GT	0	1	1	1	1	1	ID=gene-V910_RS12355;Name=V910_RS12355;gbkey=Gene;gene_biotype=protein_coding;locus_tag=V910_RS12355;old_locus_tag=V910_200439	aspartate aminotransferase family protein	-	-	-
NC_022906	456039	GATCGCCCGG.CGCGATATTT	C	A	40	PASS	NA	GT	0	1	1	1	1	1	ID=gene-V910_RS12355;Name=V910_RS12355;gbkey=Gene;gene_biotype=protein_coding;locus_tag=V910_RS12355;old_locus_tag=V910_200439	aspartate aminotransferase family protein	-	-	-
NC_022906	456040	ATCGCCCGGC.GCGATATTTA	G	A	40	PASS	NA	GT	0	1	1	1	1	1	ID=gene-V910_RS12355;Name=V910_RS12355;gbkey=Gene;gene_biotype=protein_coding;locus_tag=V910_RS12355;old_locus_tag=V910_200439	aspartate aminotransferase family protein	-	-	-
NC_022906	456041	TCGCCCGGCG.CGATATTTAT	C	A	40	PASS	NA	GT	0	1	1	1	1	1	ID=gene-V910_RS12355;Name=V910_RS12355;gbkey=Gene;gene_biotype=protein_coding;locus_tag=V910_RS12355;old_locus_tag=V910_200439	aspartate aminotransferase family protein	-	-	-
NC_022906	456052	GATATTTATA.TGAAGGCCTA	T	A	40	PASS	NA	GT	0	1	1	1	1	1	ID=gene-V910_RS12355;Name=V910_RS12355;gbkey=Gene;gene_biotype=protein_coding;locus_tag=V910_RS12355;old_locus_tag=V910_200439	aspartate aminotransferase family protein	-	-	-
NC_022906	456053	ATATTTATAT.GAAGGCCTAT	G	T	40	PASS	NA	GT	0	1	1	1	1	1	ID=gene-V910_RS12355;Name=V910_RS12355;gbkey=Gene;gene_biotype=protein_coding;locus_tag=V910_RS12355;old_locus_tag=V910_200439	aspartate aminotransferase family protein	-	-	-
NC_022906	456055	ATTTATATGA.AGGCCTATGG	A	G	40	PASS	NA	GT	0	1	1	1	1	1	ID=gene-V910_RS12355;Name=V910_RS12355;gbkey=Gene;gene_biotype=protein_coding;locus_tag=V910_RS12355;old_locus_tag=V910_200439	aspartate aminotransferase family protein	-	-	-
NC_022906	456059	ATATGAAGGC.CTATGGCACG	C	G	40	PASS	NA	GT	0	1	1	1	1	1	ID=gene-V910_RS12355;Name=V910_RS12355;gbkey=Gene;gene_biotype=protein_coding;locus_tag=V910_RS12355;old_locus_tag=V910_200439	aspartate aminotransferase family protein	-	-	-
NC_022906	456060	TATGAAGGCC.TATGGCACGC	T	A	40	PASS	NA	GT	0	1	1	1	1	1	ID=gene-V910_RS12355;Name=V910_RS12355;gbkey=Gene;gene_biotype=protein_coding;locus_tag=V910_RS12355;old_locus_tag=V910_200439	aspartate aminotransferase family protein	-	-	-
NC_022906	456062	TGAAGGCCTA.TGGCACGCCG	T	A	40	ALN	NA	GT	0	1	1	1	1	1	ID=gene-V910_RS12355;Name=V910_RS12355;gbkey=Gene;gene_biotype=protein_coding;locus_tag=V910_RS12355;old_locus_tag=V910_200439	aspartate aminotransferase family protein	-	-	-
NC_022906	456065	AGGCCTATGG.CACGCCGAAG	C	A	40	PASS	NA	GT	0	1	1	1	1	1	ID=gene-V910_RS12355;Name=V910_RS12355;gbkey=Gene;gene_biotype=protein_coding;locus_tag=V910_RS12355;old_locus_tag=V910_200439	aspartate aminotransferase family protein	-	-	-
NC_022906	456069	CTATGGCACG.CCGAAGACGG	C	A	40	PASS	NA	GT	0	1	1	1	1	1	ID=gene-V910_RS12355;Name=V910_RS12355;gbkey=Gene;gene_biotype=protein_coding;locus_tag=V910_RS12355;old_locus_tag=V910_200439	aspartate aminotransferase family protein	-	-	-
NC_022906	468895	GGCATCACTA.CGCCGCAAAC	C	T	40	PASS	NA	GT	0	1	1	1	0	0	ID=gene-V910_RS12400;Name=V910_RS12400;gbkey=Gene;gene_biotype=protein_coding;locus_tag=V910_RS12400;old_locus_tag=V910_200448	class I SAM-dependent DNA methyltransferase	-	GO:0008170 - N-methyltransferase activity	-
NC_022906	473047	ACAAGCGCGC.ATGGAACCGC	A	G	40	PASS	NA	GT	0	1	0	0	0	0	ID=gene-V910_RS12425;Name=V910_RS12425;gbkey=Gene;gene_biotype=protein_coding;locus_tag=V910_RS12425	hypothetical protein	-	-	-
NC_022906	473051	GCGCGCATGG.AACCGCAGTG	A	G	40	PASS	NA	GT	0	1	0	0	0	0	ID=gene-V910_RS12425;Name=V910_RS12425;gbkey=Gene;gene_biotype=protein_coding;locus_tag=V910_RS12425	hypothetical protein	-	-	-
NC_022906	480632	TGGAGGAACT.AGCCGTCGGG	A	G	40	PASS	NA	GT	0	1	1	1	1	1	ID=gene-V910_RS12465;Name=pdeM;gbkey=Gene;gene=pdeM;gene_biotype=protein_coding;locus_tag=V910_RS12465;old_locus_tag=V910_200462	ligase-associated DNA damage response	-	GO:0016787 - hydrolase activity [Evidence	-
NC_022906	508219	GCCATCGAGA.TCCTTCAGGC	T	C	40	PASS	NA	GT	0	1	1	1	1	1	ID=gene-V910_RS12580;Name=nikD;gbkey=Gene;gene=nikD;gene_biotype=protein_coding;locus_tag=V910_RS12580;old_locus_tag=V910_200485	nickel import ATP-binding protein NikD	GO:0043190 - ATP-binding cassette (ABC)	GO:0016151 - nickel cation binding [Evidence	GO:0015675 - nickel cation transport
NC_022906	510890	AATGACTAAA.TCATGGCTTT	T	C	40	PASS	NA	GT	0	1	1	1	1	1	.	.	-	-	-
NC_022906	527180	GGCGCTGGCG.CTCACGGTCG	C	T	40	PASS	NA	GT	0	0	0	0	1	1	ID=gene-V910_RS12665;Name=V910_RS12665;gbkey=Gene;gene_biotype=protein_coding;locus_tag=V910_RS12665;old_locus_tag=V910_200500	ABC transporter permease	-	GO:0140359 - ABC-type transporter activity	-
NC_022906	528307	GCCTGCGCGA.TCTTTTGTAC	T	C	40	PASS	NA	GT	0	1	1	1	1	1	ID=gene-V910_RS12675;Name=V910_RS12675;gbkey=Gene;gene_biotype=protein_coding;locus_tag=V910_RS12675;old_locus_tag=V910_200502	ABC transporter ATP-binding protein	-	GO:0140359 - ABC-type transporter activity	-
NC_022906	541433	ACGACAGCGC.AAGGATGAGG	A	G	40	PASS	NA	GT	0	1	1	1	1	1	ID=gene-V910_RS12740;Name=V910_RS12740;gbkey=Gene;gene_biotype=protein_coding;locus_tag=V910_RS12740;old_locus_tag=V910_200515	FAD-binding oxidoreductase	-	GO:0016491 - oxidoreductase activity	-
NC_022906	559145	ACCCGCCTGT.CGCAGGAAGC	C	T	40	PASS	NA	GT	0	0	0	1	0	0	ID=gene-V910_RS12830;Name=V910_RS12830;gbkey=Gene;gene_biotype=protein_coding;locus_tag=V910_RS12830	glycine betaine ABC transporter	-	-	-
NC_022906	563522	TTCAGCTCCT.GCTGGCCCGG	G	A	40	PASS	NA	GT	0	1	1	1	0	0	ID=gene-V910_RS12850;Name=V910_RS12850;gbkey=Gene;gene_biotype=protein_coding;locus_tag=V910_RS12850;old_locus_tag=V910_200537	glutamine synthetase family protein	-	GO:0005524 - ATP binding [Evidence IEA]	GO:0006542 - glutamine biosynthetic process
NC_022906	581066	GCGTCAGCTA.CATCATGGCG	C	T	40	PASS	NA	GT	0	0	0	0	1	1	ID=gene-V910_RS12905;Name=V910_RS12905;gbkey=Gene;gene_biotype=protein_coding;locus_tag=V910_RS12905;old_locus_tag=V910_200548	iron ABC transporter permease	-	GO:0140359 - ABC-type transporter activity	GO:0006826 - iron ion transport [Evidence
NC_022906	583892	TGGCGCCCTT.ACCACGCTGT	A	G	40	PASS	NA	GT	0	1	1	1	1	1	ID=gene-V910_RS12920;Name=iolB;gbkey=Gene;gene=iolB;gene_biotype=protein_coding;locus_tag=V910_RS12920;old_locus_tag=V910_200551	5-deoxy-glucuronate isomerase	-	GO:0016861 - intramolecular oxidoreductase	GO:0019310 - inositol catabolic process
NC_022906	593805	ACCGCGAAGT.CGGTGGTGAG	C	T	40	PASS	NA	GT	0	0	0	1	0	0	ID=gene-V910_RS12960;Name=V910_RS12960;gbkey=Gene;gene_biotype=protein_coding;locus_tag=V910_RS12960;old_locus_tag=V910_200561	peroxiredoxin	-	GO:0008379 - thioredoxin peroxidase activity	-
NC_022906	595224	GGAACACGCC.GGCCATAGGC	G	A	40	PASS	NA	GT	0	1	1	1	1	1	ID=gene-V910_RS12970;Name=V910_RS12970;gbkey=Gene;gene_biotype=protein_coding;locus_tag=V910_RS12970;old_locus_tag=V910_200563	MFS transporter	-	GO:0022857 - transmembrane transporter	GO:0055085 - transmembrane transport
NC_022906	600022	GGGTTCTGCA.AGTCCGTCGA	A	C	40	PASS	NA	GT	0	1	1	1	1	1	ID=gene-V910_RS12990;Name=V910_RS12990;gbkey=Gene;gene_biotype=protein_coding;locus_tag=V910_RS12990;old_locus_tag=V910_200567	FAD-binding oxidoreductase	-	GO:0016491 - oxidoreductase activity	-
NC_022906	610746	CGTTCCGGCT.GTGGCCATTT	G	A	40	PASS	NA	GT	0	0	0	0	1	1	ID=gene-V910_RS13040;Name=V910_RS13040;gbkey=Gene;gene_biotype=protein_coding;locus_tag=V910_RS13040;old_locus_tag=V910_200579	carbohydrate ABC transporter permease	-	-	GO:0055085 - transmembrane transport
NC_022906	666648	TTTCAGCGCC.CGTATCGTTT	C	T	40	PASS	NA	GT	0	0	0	1	0	0	ID=gene-V910_RS13325;Name=V910_RS13325;gbkey=Gene;gene_biotype=protein_coding;locus_tag=V910_RS13325	hypothetical protein	-	-	-
NC_022906	677390	AGAACAAAAG.TAGCTTGCGC	T	C	40	PASS	NA	GT	0	1	1	1	0	0	ID=gene-V910_RS13380;Name=V910_RS13380;gbkey=Gene;gene_biotype=protein_coding;locus_tag=V910_RS13380;old_locus_tag=V910_200645	MFS transporter	-	GO:0022857 - transmembrane transporter	GO:0055085 - transmembrane transport
NC_022906	679440	GCTCGGAATT.AGCCTCTAGC	A	G	40	PASS	NA	GT	0	1	1	1	1	1	ID=gene-V910_RS13390;Name=V910_RS13390;gbkey=Gene;gene_biotype=protein_coding;locus_tag=V910_RS13390;old_locus_tag=V910_200647	DUF983 domain-containing protein	-	-	-
NC_022906	680522	TATCAAGAAT.CGGCCCGGTC	C	T	40	PASS	NA	GT	0	0	0	0	1	0	ID=gene-V910_RS13395;Name=rnr;gbkey=Gene;gene=rnr;gene_biotype=protein_coding;locus_tag=V910_RS13395;old_locus_tag=V910_200648	ribonuclease R	-	GO:0004518 - nuclease activity [Evidence	-
NC_022906	682717	ACATTGGTGA.CGCGCAGTTC	C	T	40	PASS	NA	GT	0	1	0	0	0	0	ID=gene-V910_RS13400;Name=topA;gbkey=Gene;gene=topA;gene_biotype=protein_coding;locus_tag=V910_RS13400;old_locus_tag=V910_200649	type I DNA topoisomerase	GO:0005737 - cytoplasm [Evidence IEA]	GO:0003917 - DNA topoisomerase type I	GO:0006265 - DNA topological change [Evidence
NC_022906	687110	ACCACGATGT.CGATGGTGCC	C	T	40	PASS	NA	GT	0	0	0	0	1	1	ID=gene-V910_RS13420;Name=V910_RS13420;gbkey=Gene;gene_biotype=protein_coding;locus_tag=V910_RS13420;old_locus_tag=V910_200653	dihydroorotase	-	GO:0046872 - metal ion binding [Evidence	GO:0006221 - pyrimidine nucleotide
NC_022906	694377	GTGCGGGAAT.CGACCGAGGA	C	T	40	PASS	NA	GT	0	0	0	1	0	0	ID=gene-V910_RS13455;Name=V910_RS13455;gbkey=Gene;gene_biotype=protein_coding;locus_tag=V910_RS13455;old_locus_tag=V910_200660	hypothetical protein	-	-	-
NC_022906	736397	TCGAAAGGCA.GATTCGTCTC	G	A	40	PASS	NA	GT	0	0	0	1	0	0	.	.	-	-	-
NC_022906	737384	TTCGCTTGCC.CGACACCGAG	C	G	40	PASS	NA	GT	0	1	1	1	1	1	.	.	-	-	-
NC_022906	764665	CCGGTATCCA.CGTCATCATG	C	T	40	PASS	NA	GT	0	1	1	1	1	1	ID=gene-V910_RS13775;Name=V910_RS13775;gbkey=Gene;gene_biotype=protein_coding;locus_tag=V910_RS13775;old_locus_tag=V910_200722	DNA translocase FtsK	-	GO:0015616 - DNA translocase activity	-
NC_022906	764666	CGGTATCCAC.GTCATCATGG	G	C	40	PASS	NA	GT	0	1	1	1	1	1	ID=gene-V910_RS13775;Name=V910_RS13775;gbkey=Gene;gene_biotype=protein_coding;locus_tag=V910_RS13775;old_locus_tag=V910_200722	DNA translocase FtsK	-	GO:0015616 - DNA translocase activity	-
NC_022906	770344	GTTCTGGATC.ACCTCGATCA	A	G	40	PASS	NA	GT	0	1	1	1	1	1	ID=gene-V910_RS13795;Name=V910_RS13795;gbkey=Gene;gene_biotype=protein_coding;locus_tag=V910_RS13795;old_locus_tag=V910_200727	alpha-ketoacid dehydrogenase subunit beta	-	GO:0016491 - oxidoreductase activity	-
NC_022906	776784	CAGCGGATCA.ACCATCTTCA	A	G	40	PASS	NA	GT	0	1	1	1	1	1	ID=gene-V910_RS13830;Name=V910_RS13830;gbkey=Gene;gene_biotype=protein_coding;locus_tag=V910_RS13830;old_locus_tag=V910_200733	ABC transporter substrate-binding protein	GO:0055052 - ATP-binding cassette (ABC)	GO:0140359 - ABC-type transporter activity	-
NC_022906	783456	TATCTCCCCC.GCAAGCAGGT	G	C	40	PASS	NA	GT	0	0	0	0	1	1	ID=gene-V910_RS13860;Name=cydC;gbkey=Gene;gene=cydC;gene_biotype=protein_coding;locus_tag=V910_RS13860;old_locus_tag=V910_200739	thiol reductant ABC exporter subunit CydC	GO:0055051 - ATP-binding cassette (ABC)	GO:0050456 - cystine reductase activity	GO:0045454 - cell redox homeostasis [Evidence
NC_022906	783781	ACCGGTGCGT.CGATCATGCC	C	T	40	PASS	NA	GT	0	0	0	0	1	0	ID=gene-V910_RS13860;Name=cydC;gbkey=Gene;gene=cydC;gene_biotype=protein_coding;locus_tag=V910_RS13860;old_locus_tag=V910_200739	thiol reductant ABC exporter subunit CydC	GO:0055051 - ATP-binding cassette (ABC)	GO:0050456 - cystine reductase activity	GO:0045454 - cell redox homeostasis [Evidence
NC_022906	845299	TCCGCGCCTG.TACTGTGCTG	T	C	40	PASS	NA	GT	0	0	0	0	1	1	ID=gene-V910_RS14175;Name=V910_RS14175;gbkey=Gene;gene_biotype=protein_coding;locus_tag=V910_RS14175;old_locus_tag=V910_200800	class I SAM-dependent methyltransferase	-	GO:1904047 - S-adenosyl-L-methionine binding	-
NC_022906	848110	AAGCTTACGG.GTTTCCTGTT	G	A	40	PASS	NA	GT	0	1	1	1	1	1	ID=gene-V910_RS14190;Name=V910_RS14190;gbkey=Gene;gene_biotype=protein_coding;locus_tag=V910_RS14190;old_locus_tag=V910_200803	NAD(P)-dependent oxidoreductase	-	GO:0016491 - oxidoreductase activity	-
NC_022906	875007	CCAGCTTCCT.GTAAGCTTCC	G	A	40	PASS	NA	GT	0	1	1	1	0	0	ID=gene-V910_RS14305;Name=V910_RS14305;gbkey=Gene;gene_biotype=protein_coding;locus_tag=V910_RS14305;old_locus_tag=V910_200826	N-acetylneuraminate epimerase	-	-	-
NC_022906	876186	TCCGGCGGGA.TGGCAAGCGT	T	C	40	PASS	NA	GT	0	0	0	0	1	1	.	.	-	-	-
NC_022906	879945	GCCGTGCAGG.GCAATCTCGG	G	A	40	PASS	NA	GT	0	0	0	0	1	1	ID=gene-V910_RS14325;Name=V910_RS14325;gbkey=Gene;gene_biotype=protein_coding;locus_tag=V910_RS14325;old_locus_tag=V910_200832	ABC transporter permease	-	-	GO:0055085 - transmembrane transport
NC_022906	881631	ACCATTCGGT.CGATTACGAT	C	T	40	PASS	NA	GT	0	0	0	0	1	0	ID=gene-V910_RS14335;Name=V910_RS14335;gbkey=Gene;gene_biotype=protein_coding;locus_tag=V910_RS14335;old_locus_tag=V910_200834	dihydrodipicolinate synthase family protein	-	-	-
NC_022906	881632	CCATTCGGTC.GATTACGATT	G	C	40	PASS	NA	GT	0	0	0	0	1	0	ID=gene-V910_RS14335;Name=V910_RS14335;gbkey=Gene;gene_biotype=protein_coding;locus_tag=V910_RS14335;old_locus_tag=V910_200834	dihydrodipicolinate synthase family protein	-	-	-
NC_022906	881974	GATTGCCTAC.GACATCCCGG	G	A	40	PASS	NA	GT	0	0	0	1	0	0	ID=gene-V910_RS14335;Name=V910_RS14335;gbkey=Gene;gene_biotype=protein_coding;locus_tag=V910_RS14335;old_locus_tag=V910_200834	dihydrodipicolinate synthase family protein	-	-	-
NC_022906	898006	GCCATAGGAA.GAGTCCTCAT	G	A	40	PASS	NA	GT	0	0	0	0	1	0	ID=gene-V910_RS14405;Name=V910_RS14405;gbkey=Gene;gene_biotype=protein_coding;locus_tag=V910_RS14405;old_locus_tag=V910_200849	ABC transporter substrate-binding protein	-	-	-
NC_022906	904983	ATCGATTCCA.TGTTCAACCA	T	A	40	PASS	NA	GT	0	0	0	1	0	0	ID=gene-V910_RS14435;Name=V910_RS14435;gbkey=Gene;gene_biotype=protein_coding;locus_tag=V910_RS14435;old_locus_tag=V910_200856	phosphoketolase	-	-	-
NC_022906	906178	CTACACCCGT.TGCAAGCGCC	T	C	40	PASS	NA	GT	0	1	1	1	1	1	ID=gene-V910_RS14440;Name=V910_RS14440;gbkey=Gene;gene_biotype=protein_coding;locus_tag=V910_RS14440;old_locus_tag=V910_200857	4Fe-4S binding protein	-	-	-
NC_022906	931340	TCGTGGCAAG.GTCGGTCGCG	G	A	40	PASS	NA	GT	0	0	0	0	1	1	ID=gene-V910_RS14545;Name=glsA;gbkey=Gene;gene=glsA;gene_biotype=protein_coding;locus_tag=V910_RS14545;old_locus_tag=V910_200879	glutaminase A	-	GO:0004359 - glutaminase activity [Evidence	GO:0006541 - glutamine metabolic process
NC_022906	933293	CGGCCAGCCG.GTCGCAAGCT	G	A	40	PASS	NA	GT	0	0	0	0	1	0	ID=gene-V910_RS14550;Name=gadC;gbkey=Gene;gene=gadC;gene_biotype=protein_coding;locus_tag=V910_RS14550;old_locus_tag=V910_200880	putative glutamine/gamma-aminobutyrate	-	-	-
NC_022906	948010	GCAGACGAAC.GCGGCAGGTG	G	A	40	PASS	NA	GT	0	0	0	0	0	1	.	.	-	-	-
NC_022906	962459	TCCAGCCCCA.CATTTTTGCC	C	T	40	PASS	NA	GT	0	0	0	0	1	1	ID=gene-V910_RS14695;Name=V910_RS14695;gbkey=Gene;gene_biotype=protein_coding;locus_tag=V910_RS14695;old_locus_tag=V910_200908	carbohydrate ABC transporter permease	-	GO:0140359 - ABC-type transporter activity	GO:0055085 - transmembrane transport
NC_022906	966401	TTAAACCTCA.CTTTTTTCGT	C	T	40	PASS	NA	GT	0	0	0	0	1	1	.	.	-	-	-
NC_022906	1005893	GTTTGAATCC.CGGCTGTTAC	C	G	40	PASS	NA	GT	0	1	1	1	1	1	.	.	-	-	-
NC_022906	1005984	CAACATTTAC.TCAACGCTTG	T	N	40	N	NA	GT	0	1	0	0	0	0	.	.	-	-	-
NC_022906	1005985	AACATTTACT.CAACGCTTGA	C	N	40	N	NA	GT	0	1	0	0	0	0	.	.	-	-	-
NC_022906	1005986	ACATTTACTC.AACGCTTGAA	A	N	40	N	NA	GT	0	1	0	0	0	0	.	.	-	-	-
NC_022906	1005987	CATTTACTCA.ACGCTTGAAC	A	N	40	N	NA	GT	0	1	0	0	0	0	.	.	-	-	-
NC_022906	1005988	ATTTACTCAA.CGCTTGAACC	C	N	40	N	NA	GT	0	1	0	0	0	0	.	.	-	-	-
NC_022906	1005989	TTTACTCAAC.GCTTGAACCG	G	N	40	N	NA	GT	0	1	0	0	0	0	.	.	-	-	-
NC_022906	1005990	TTACTCAACG.CTTGAACCGA	C	N	40	N	NA	GT	0	1	0	0	0	0	.	.	-	-	-
NC_022906	1005991	TACTCAACGC.TTGAACCGAG	T	N	40	N	NA	GT	0	1	0	0	0	0	.	.	-	-	-
NC_022906	1005992	ACTCAACGCT.TGAACCGAGG	T	N	40	N	NA	GT	0	1	0	0	0	0	.	.	-	-	-
NC_022906	1005993	CTCAACGCTT.GAACCGAGGG	G	N	40	N	NA	GT	0	1	0	0	0	0	.	.	-	-	-
NC_022906	1005994	TCAACGCTTG.AACCGAGGGA	A	N	40	N	NA	GT	0	1	0	0	0	0	.	.	-	-	-
NC_022906	1005995	CAACGCTTGA.ACCGAGGGAT	A	N	40	N	NA	GT	0	1	0	0	0	0	.	.	-	-	-
NC_022906	1005996	AACGCTTGAA.CCGAGGGATG	C	N	40	N	NA	GT	0	1	0	0	0	0	.	.	-	-	-
NC_022906	1005997	ACGCTTGAAC.CGAGGGATGC	C	N	40	N	NA	GT	0	1	0	0	0	0	.	.	-	-	-
NC_022906	1005998	CGCTTGAACC.GAGGGATGCA	G	N	40	N	NA	GT	0	1	0	0	0	0	.	.	-	-	-
NC_022906	1005999	GCTTGAACCG.AGGGATGCAA	A	N	40	N	NA	GT	0	1	0	0	0	0	.	.	-	-	-
NC_022906	1006000	CTTGAACCGA.GGGATGCAAA	G	N	40	N	NA	GT	0	1	0	0	0	0	.	.	-	-	-
NC_022906	1006001	TTGAACCGAG.GGATGCAAAT	G	N	40	N	NA	GT	0	1	0	0	0	0	.	.	-	-	-
NC_022906	1006002	TGAACCGAGG.GATGCAAATG	G	N	40	N	NA	GT	0	1	0	0	0	0	.	.	-	-	-
NC_022906	1006003	GAACCGAGGG.ATGCAAATGT	A	N	40	N	NA	GT	0	1	0	0	0	0	.	.	-	-	-
NC_022906	1006004	AACCGAGGGA.TGCAAATGTT	T	N	40	N	NA	GT	0	1	0	0	0	0	.	.	-	-	-
NC_022906	1006005	ACCGAGGGAT.GCAAATGTTG	G	N	40	N	NA	GT	0	1	0	0	0	0	.	.	-	-	-
NC_022906	1006006	CCGAGGGATG.CAAATGTTGG	C	N	40	N	NA	GT	0	1	0	0	0	0	.	.	-	-	-
NC_022906	1006007	CGAGGGATGC.AAATGTTGGA	A	N	40	N	NA	GT	0	1	0	0	0	0	.	.	-	-	-
NC_022906	1006008	GAGGGATGCA.AATGTTGGAA	A	N	40	N	NA	GT	0	1	0	0	0	0	.	.	-	-	-
NC_022906	1006009	AGGGATGCAA.ATGTTGGAAT	A	N	40	N	NA	GT	0	1	0	0	0	0	.	.	-	-	-
NC_022906	1006010	GGGATGCAAA.TGTTGGAATC	T	N	40	N	NA	GT	0	1	0	0	0	0	.	.	-	-	-
NC_022906	1006011	GGATGCAAAT.GTTGGAATCA	G	N	40	N	NA	GT	0	1	0	0	0	0	.	.	-	-	-
NC_022906	1006012	GATGCAAATG.TTGGAATCAG	T	N	40	N	NA	GT	0	1	0	0	0	0	.	.	-	-	-
NC_022906	1006013	ATGCAAATGT.TGGAATCAGA	T	N	40	N	NA	GT	0	1	0	0	0	0	.	.	-	-	-
NC_022906	1006014	TGCAAATGTT.GGAATCAGAC	G	N	40	N	NA	GT	0	1	0	0	0	0	.	.	-	-	-
NC_022906	1006015	GCAAATGTTG.GAATCAGACC	G	N	40	N	NA	GT	0	1	0	0	0	0	.	.	-	-	-
NC_022906	1006016	CAAATGTTGG.AATCAGACCA	A	N	40	N	NA	GT	0	1	0	0	0	0	.	.	-	-	-
NC_022906	1006017	AAATGTTGGA.ATCAGACCAC	A	N	40	N	NA	GT	0	1	0	0	0	0	.	.	-	-	-
NC_022906	1006018	AATGTTGGAA.TCAGACCACT	T	N	40	N	NA	GT	0	1	0	0	0	0	.	.	-	-	-
NC_022906	1006019	ATGTTGGAAT.CAGACCACTA	C	N	40	N	NA	GT	0	1	0	0	0	0	.	.	-	-	-
NC_022906	1006020	TGTTGGAATC.AGACCACTAG	A	N	40	N	NA	GT	0	1	0	0	0	0	.	.	-	-	-
NC_022906	1006021	GTTGGAATCA.GACCACTAGT	G	N	40	N	NA	GT	0	1	0	0	0	0	.	.	-	-	-
NC_022906	1006022	TTGGAATCAG.ACCACTAGTT	A	N	40	N	NA	GT	0	1	0	0	0	0	.	.	-	-	-
NC_022906	1006023	TGGAATCAGA.CCACTAGTTG	C	N	40	N	NA	GT	0	1	0	0	0	0	.	.	-	-	-
NC_022906	1006024	GGAATCAGAC.CACTAGTTGG	C	N	40	N	NA	GT	0	1	0	0	0	0	.	.	-	-	-
NC_022906	1006025	GAATCAGACC.ACTAGTTGGT	A	N	40	N	NA	GT	0	1	0	0	0	0	.	.	-	-	-
NC_022906	1006026	AATCAGACCA.CTAGTTGGTG	C	N	40	N	NA	GT	0	1	0	0	0	0	ID=gene-V910_RS14895;Name=V910_RS14895;gbkey=Gene;gene_biotype=protein_coding;locus_tag=V910_RS14895;old_locus_tag=V910_200947	sugar ABC transporter substrate-binding protein	-	-	-
NC_022906	1006027	ATCAGACCAC.TAGTTGGTGA	T	N	40	N	NA	GT	0	1	0	0	0	0	ID=gene-V910_RS14895;Name=V910_RS14895;gbkey=Gene;gene_biotype=protein_coding;locus_tag=V910_RS14895;old_locus_tag=V910_200947	sugar ABC transporter substrate-binding protein	-	-	-
NC_022906	1006028	TCAGACCACT.AGTTGGTGAT	A	N	40	N	NA	GT	0	1	0	0	0	0	ID=gene-V910_RS14895;Name=V910_RS14895;gbkey=Gene;gene_biotype=protein_coding;locus_tag=V910_RS14895;old_locus_tag=V910_200947	sugar ABC transporter substrate-binding protein	-	-	-
NC_022906	1006029	CAGACCACTA.GTTGGTGATA	G	N	40	N	NA	GT	0	1	0	0	0	0	ID=gene-V910_RS14895;Name=V910_RS14895;gbkey=Gene;gene_biotype=protein_coding;locus_tag=V910_RS14895;old_locus_tag=V910_200947	sugar ABC transporter substrate-binding protein	-	-	-
NC_022906	1007328	AACACCTAAT.GCGCTGAGCT	G	A	40	PASS	NA	GT	0	1	1	1	0	0	.	.	-	-	-
NC_022906	1014913	GAAAGAGCGG.CTCGCGATGC	C	T	40	PASS	NA	GT	0	0	0	0	1	1	ID=gene-V910_RS14940;Name=V910_RS14940;gbkey=Gene;gene_biotype=protein_coding;locus_tag=V910_RS14940	DUF2249 domain-containing protein	-	-	-
NC_022906	1021610	GAGCTCGGGC.GCAAAATAGG	G	A	40	PASS	NA	GT	0	1	1	0	0	0	ID=gene-V910_RS14970;Name=V910_RS14970;gbkey=Gene;gene_biotype=protein_coding;locus_tag=V910_RS14970;old_locus_tag=V910_200964	cytochrome c	-	GO:0046872 - metal ion binding [Evidence	-
NC_022906	1030964	CGCCAGCACC.GAATGCGGCG	G	A	40	PASS	NA	GT	0	0	0	0	1	1	.	.	-	-	-
NC_022906	1039403	GATTTCGCCC.GCGATATTGC	G	A	40	PASS	NA	GT	0	0	0	0	1	1	.	.	-	-	-
NC_022906	1042436	TGAAAGCGAC.GACGTATTGG	G	A	40	PASS	NA	GT	0	0	0	1	0	0	ID=gene-V910_RS15085;Name=V910_RS15085;gbkey=Gene;gene_biotype=protein_coding;locus_tag=V910_RS15085;old_locus_tag=V910_200985	3-hydroxyacyl-CoA dehydrogenase	-	-	-
NC_022906	1060191	ATAGGAAGGC.ACCAGCCATG	A	G	40	PASS	NA	GT	0	1	1	1	0	0	.	.	-	-	-
NC_022906	1065089	TTCCACGGGA.GATAATCTCT	G	A	40	PASS	NA	GT	0	0	0	0	0	1	ID=gene-V910_RS15190;Name=V910_RS15190;gbkey=Gene;gene_biotype=protein_coding;locus_tag=V910_RS15190;old_locus_tag=V910_201007	hypothetical protein	-	-	-
NC_022906	1065649	AGCGCCCGCC.GACTTGTCGG	G	A	40	PASS	NA	GT	0	0	0	1	1	1	ID=gene-V910_RS15190;Name=V910_RS15190;gbkey=Gene;gene_biotype=protein_coding;locus_tag=V910_RS15190;old_locus_tag=V910_201007	hypothetical protein	-	-	-
NC_022906	1071305	GGATTAACCA.CGGACAGACG	C	T	40	PASS	NA	GT	0	0	0	0	1	1	ID=gene-V910_RS18595;Name=V910_RS18595;gbkey=Gene;gene_biotype=protein_coding;locus_tag=V910_RS18595	hypothetical protein	-	-	-
NC_022906	1090702	TGCAGACCAA.TTCCAGCGAA	T	A	40	PASS	NA	GT	0	1	1	1	0	0	ID=gene-V910_RS15300;Name=V910_RS15300;gbkey=Gene;gene_biotype=protein_coding;locus_tag=V910_RS15300;old_locus_tag=V910_201028	LysR family transcriptional regulator	-	GO:0001216 - DNA-binding transcription	-
NC_022906	1095923	AGCACCAAAA.TTGCCACTCC	T	A	40	PASS	NA	GT	0	1	1	1	0	0	.	.	-	-	-
NC_022906	1095926	ACCAAAATTG.CCACTCCAAG	C	T	40	PASS	NA	GT	0	1	1	1	1	1	.	.	-	-	-
NC_022906	1095927	CCAAAATTGC.CACTCCAAGC	C	T,A	40	PASS	NA	GT	0	1	1	1	2	2	.	.	-	-	-
NC_022906	1096052	TGAATTATGT.CTACGACCAG	C	A	40	PASS	NA	GT	0	1	1	1	0	0	.	.	-	-	-
NC_022906	1101944	GGCATTGTGG.CTGGCACTGT	C	T	40	PASS	NA	GT	0	0	0	0	1	0	ID=gene-V910_RS15355;Name=V910_RS15355;gbkey=Gene;gene_biotype=protein_coding;locus_tag=V910_RS15355;old_locus_tag=V910_201039	LysR substrate-binding domain-containing	-	-	-
NC_022906	1117161	TGACAATATA.GAGCGCATCC	G	N	40	N	NA	GT	0	1	0	0	0	0	.	.	-	-	-
NC_022906	1117162	GACAATATAG.AGCGCATCCC	A	N	40	N	NA	GT	0	1	0	0	0	0	.	.	-	-	-
NC_022906	1117163	ACAATATAGA.GCGCATCCCG	G	N	40	N	NA	GT	0	1	0	0	0	0	.	.	-	-	-
NC_022906	1117164	CAATATAGAG.CGCATCCCGA	C	N	40	N	NA	GT	0	1	0	0	0	0	.	.	-	-	-
NC_022906	1117165	AATATAGAGC.GCATCCCGAA	G	N	40	N	NA	GT	0	1	0	0	0	0	.	.	-	-	-
NC_022906	1117166	ATATAGAGCG.CATCCCGAAA	C	N	40	N	NA	GT	0	1	0	0	0	0	.	.	-	-	-
NC_022906	1117167	TATAGAGCGC.ATCCCGAAAA	A	N	40	N	NA	GT	0	1	0	0	0	0	.	.	-	-	-
NC_022906	1117168	ATAGAGCGCA.TCCCGAAAAG	T	N	40	N	NA	GT	0	1	0	0	0	0	.	.	-	-	-
NC_022906	1117169	TAGAGCGCAT.CCCGAAAAGT	C	N	40	N	NA	GT	0	1	0	0	0	0	.	.	-	-	-
NC_022906	1117170	AGAGCGCATC.CCGAAAAGTG	C	N	40	N	NA	GT	0	1	0	0	0	0	.	.	-	-	-
NC_022906	1117171	GAGCGCATCC.CGAAAAGTGT	C	N	40	N	NA	GT	0	1	0	0	0	0	.	.	-	-	-
NC_022906	1117172	AGCGCATCCC.GAAAAGTGTG	G	N	40	N	NA	GT	0	1	0	0	0	0	.	.	-	-	-
NC_022906	1117173	GCGCATCCCG.AAAAGTGTGA	A	N	40	N	NA	GT	0	1	0	0	0	0	.	.	-	-	-
NC_022906	1117174	CGCATCCCGA.AAAGTGTGAA	A	N	40	N	NA	GT	0	1	0	0	0	0	.	.	-	-	-
NC_022906	1117175	GCATCCCGAA.AAGTGTGAAA	A	N	40	N	NA	GT	0	1	0	0	0	0	.	.	-	-	-
NC_022906	1117176	CATCCCGAAA.AGTGTGAAAC	A	N	40	N	NA	GT	0	1	0	0	0	0	.	.	-	-	-
NC_022906	1117177	ATCCCGAAAA.GTGTGAAACG	G	N	40	N	NA	GT	0	1	0	0	0	0	.	.	-	-	-
NC_022906	1117178	TCCCGAAAAG.TGTGAAACGG	T	N	40	N	NA	GT	0	1	0	0	0	0	.	.	-	-	-
NC_022906	1117179	CCCGAAAAGT.GTGAAACGGT	G	N	40	N	NA	GT	0	1	0	0	0	0	.	.	-	-	-
NC_022906	1117180	CCGAAAAGTG.TGAAACGGTT	T	N	40	N	NA	GT	0	1	0	0	0	0	.	.	-	-	-
NC_022906	1117181	CGAAAAGTGT.GAAACGGTTT	G	N	40	N	NA	GT	0	1	0	0	0	0	.	.	-	-	-
NC_022906	1117182	GAAAAGTGTG.AAACGGTTTT	A	N	40	N	NA	GT	0	1	0	0	0	0	.	.	-	-	-
NC_022906	1117183	AAAAGTGTGA.AACGGTTTTC	A	N	40	N	NA	GT	0	1	0	0	0	0	.	.	-	-	-
NC_022906	1117184	AAAGTGTGAA.ACGGTTTTCG	A	N	40	N	NA	GT	0	1	0	0	0	0	.	.	-	-	-
NC_022906	1117185	AAGTGTGAAA.CGGTTTTCGG	C	N	40	N	NA	GT	0	1	0	0	0	0	.	.	-	-	-
NC_022906	1117186	AGTGTGAAAC.GGTTTTCGGA	G	N	40	N	NA	GT	0	1	0	0	0	0	.	.	-	-	-
NC_022906	1117187	GTGTGAAACG.GTTTTCGGAA	G	N	40	N	NA	GT	0	1	0	0	0	0	.	.	-	-	-
NC_022906	1117188	TGTGAAACGG.TTTTCGGAAA	T	N	40	N	NA	GT	0	1	0	0	0	0	.	.	-	-	-
NC_022906	1117189	GTGAAACGGT.TTTCGGAAAA	T	N	40	N	NA	GT	0	1	0	0	0	0	.	.	-	-	-
NC_022906	1117190	TGAAACGGTT.TTCGGAAAAG	T	N	40	N	NA	GT	0	1	0	0	0	0	.	.	-	-	-
NC_022906	1117191	GAAACGGTTT.TCGGAAAAGA	T	N	40	N	NA	GT	0	1	0	0	0	0	.	.	-	-	-
NC_022906	1117192	AAACGGTTTT.CGGAAAAGAT	C	N	40	N	NA	GT	0	1	0	0	0	0	.	.	-	-	-
NC_022906	1117193	AACGGTTTTC.GGAAAAGATG	G	N	40	N	NA	GT	0	1	0	0	0	0	.	.	-	-	-
NC_022906	1117194	ACGGTTTTCG.GAAAAGATGC	G	N	40	N	NA	GT	0	1	0	0	0	0	.	.	-	-	-
NC_022906	1117195	CGGTTTTCGG.AAAAGATGCG	A	N	40	N	NA	GT	0	1	0	0	0	0	.	.	-	-	-
NC_022906	1117196	GGTTTTCGGA.AAAGATGCGC	A	N	40	N	NA	GT	0	1	0	0	0	0	.	.	-	-	-
NC_022906	1117197	GTTTTCGGAA.AAGATGCGCG	A	N	40	N	NA	GT	0	1	0	0	0	0	.	.	-	-	-
NC_022906	1117198	TTTTCGGAAA.AGATGCGCGT	A	N	40	N	NA	GT	0	1	0	0	0	0	.	.	-	-	-
NC_022906	1117199	TTTCGGAAAA.GATGCGCGTC	G	N	40	N	NA	GT	0	1	0	0	0	0	.	.	-	-	-
NC_022906	1117200	TTCGGAAAAG.ATGCGCGTCA	A	N	40	N	NA	GT	0	1	0	0	0	0	.	.	-	-	-
NC_022906	1117201	TCGGAAAAGA.TGCGCGTCAA	T	N	40	N	NA	GT	0	1	0	0	0	0	.	.	-	-	-
NC_022906	1117202	CGGAAAAGAT.GCGCGTCAAA	G	N	40	N	NA	GT	0	1	0	0	0	0	.	.	-	-	-
NC_022906	1117203	GGAAAAGATG.CGCGTCAAAA	C	N	40	N	NA	GT	0	1	0	0	0	0	.	.	-	-	-
NC_022906	1117204	GAAAAGATGC.GCGTCAAAAC	G	N	40	N	NA	GT	0	1	0	0	0	0	.	.	-	-	-
NC_022906	1117205	AAAAGATGCG.CGTCAAAACA	C	N	40	N	NA	GT	0	1	0	0	0	0	.	.	-	-	-
NC_022906	1117206	AAAGATGCGC.GTCAAAACAA	G	N	40	N	NA	GT	0	1	0	0	0	0	.	.	-	-	-
NC_022906	1117207	AAGATGCGCG.TCAAAACAAA	T	N	40	N	NA	GT	0	1	0	0	0	0	.	.	-	-	-
NC_022906	1117208	AGATGCGCGT.CAAAACAAAT	C	N	40	N	NA	GT	0	1	0	0	0	0	.	.	-	-	-
NC_022906	1117209	GATGCGCGTC.AAAACAAATA	A	N	40	N	NA	GT	0	1	0	0	0	0	.	.	-	-	-
NC_022906	1117210	ATGCGCGTCA.AAACAAATAG	A	N	40	N	NA	GT	0	1	0	0	0	0	.	.	-	-	-
NC_022906	1117211	TGCGCGTCAA.AACAAATAGT	A	N	40	N	NA	GT	0	1	0	0	0	0	.	.	-	-	-
NC_022906	1117212	GCGCGTCAAA.ACAAATAGTT	A	N	40	N	NA	GT	0	1	0	0	0	0	.	.	-	-	-
NC_022906	1117213	CGCGTCAAAA.CAAATAGTTA	C	N	40	N	NA	GT	0	1	0	0	0	0	.	.	-	-	-
NC_022906	1117214	GCGTCAAAAC.AAATAGTTAG	A	N	40	N	NA	GT	0	1	0	0	0	0	.	.	-	-	-
NC_022906	1117215	CGTCAAAACA.AATAGTTAGA	A	N	40	N	NA	GT	0	1	0	0	0	0	.	.	-	-	-
NC_022906	1117216	GTCAAAACAA.ATAGTTAGAG	A	N	40	N	NA	GT	0	1	0	0	0	0	.	.	-	-	-
NC_022906	1117217	TCAAAACAAA.TAGTTAGAGC	T	N	40	N	NA	GT	0	1	0	0	0	0	.	.	-	-	-
NC_022906	1117218	CAAAACAAAT.AGTTAGAGCG	A	N	40	N	NA	GT	0	1	0	0	0	0	.	.	-	-	-
NC_022906	1117219	AAAACAAATA.GTTAGAGCGC	G	N	40	N	NA	GT	0	1	0	0	0	0	.	.	-	-	-
NC_022906	1117220	AAACAAATAG.TTAGAGCGCC	T	N	40	N	NA	GT	0	1	0	0	0	0	.	.	-	-	-
NC_022906	1117221	AACAAATAGT.TAGAGCGCCG	T	N	40	N	NA	GT	0	1	0	0	0	0	.	.	-	-	-
NC_022906	1117222	ACAAATAGTT.AGAGCGCCGA	A	N	40	N	NA	GT	0	1	0	0	0	0	.	.	-	-	-
NC_022906	1117223	CAAATAGTTA.GAGCGCCGAT	G	N	40	N	NA	GT	0	1	0	0	0	0	.	.	-	-	-
NC_022906	1117224	AAATAGTTAG.AGCGCCGATC	A	N	40	N	NA	GT	0	1	0	0	0	0	.	.	-	-	-
NC_022906	1117225	AATAGTTAGA.GCGCCGATCT	G	N	40	N	NA	GT	0	1	0	0	0	0	.	.	-	-	-
NC_022906	1117226	ATAGTTAGAG.CGCCGATCTG	C	N	40	N	NA	GT	0	1	0	0	0	0	.	.	-	-	-
NC_022906	1117227	TAGTTAGAGC.GCCGATCTGA	G	N	40	N	NA	GT	0	1	0	0	0	0	.	.	-	-	-
NC_022906	1117228	AGTTAGAGCG.CCGATCTGAT	C	N	40	N	NA	GT	0	1	0	0	0	0	.	.	-	-	-
NC_022906	1117229	GTTAGAGCGC.CGATCTGATT	C	N	40	N	NA	GT	0	1	0	0	0	0	.	.	-	-	-
NC_022906	1117230	TTAGAGCGCC.GATCTGATTC	G	N	40	N	NA	GT	0	1	0	0	0	0	.	.	-	-	-
NC_022906	1117231	TAGAGCGCCG.ATCTGATTCA	A	N	40	N	NA	GT	0	1	0	0	0	0	.	.	-	-	-
NC_022906	1117232	AGAGCGCCGA.TCTGATTCAT	T	N	40	N	NA	GT	0	1	0	0	0	0	.	.	-	-	-
NC_022906	1117233	GAGCGCCGAT.CTGATTCATT	C	N	40	N	NA	GT	0	1	0	0	0	0	.	.	-	-	-
NC_022906	1117234	AGCGCCGATC.TGATTCATTC	T	N	40	N	NA	GT	0	1	0	0	0	0	.	.	-	-	-
NC_022906	1117235	GCGCCGATCT.GATTCATTCA	G	N	40	N	NA	GT	0	1	0	0	0	0	.	.	-	-	-
NC_022906	1117236	CGCCGATCTG.ATTCATTCAG	A	N	40	N	NA	GT	0	1	0	0	0	0	.	.	-	-	-
NC_022906	1117237	GCCGATCTGA.TTCATTCAGA	T	N	40	N	NA	GT	0	1	0	0	0	0	.	.	-	-	-
NC_022906	1117238	CCGATCTGAT.TCATTCAGAT	T	N	40	N	NA	GT	0	1	0	0	0	0	.	.	-	-	-
NC_022906	1117239	CGATCTGATT.CATTCAGATC	C	N	40	N	NA	GT	0	1	0	0	0	0	.	.	-	-	-
NC_022906	1139803	CAGGCTCTTG.CGGTTCCTTT	C	T	40	PASS	NA	GT	0	0	0	0	1	1	.	.	-	-	-
NC_022906	1151251	TTCATGCTTT.ATGGGACCCC	A	T	40	PASS	NA	GT	0	1	1	1	1	1	ID=gene-V910_RS15630;Name=V910_RS15630;gbkey=Gene;gene_biotype=protein_coding;locus_tag=V910_RS15630	DUF6492 family protein	-	-	-

## Sheet: DDE001_Only
CHROM	POS	ID	REF	ALT	QUAL	FILTER	INFO	FORMAT	B_ceti_TE10759-12.fasta	B_ceti_M13_05_1.fasta	B_ceti_M644_93_1.fasta	DDE001.fasta	DDE002.fasta	DDE003.fasta	GENE	Product	GO_component	GO_function	GO_process
NC_022905	5091	ATTGTGTCGT.ACATGGCGCG	A	G	40	PASS	NA	GT	0	1	1	1	1	1	ID=gene-V910_RS00025;Name=V910_RS00025;gbkey=Gene;gene_biotype=protein_coding;locus_tag=V910_RS00025;old_locus_tag=V910_100005	thioredoxin domain-containing protein	-	-	-
NC_022905	7929	CCGGGCGAAT.TTGCACCGCT	T	C	40	PASS	NA	GT	0	1	1	1	1	1	ID=gene-V910_RS00035;Name=mnmG;gbkey=Gene;gene=mnmG;gene_biotype=protein_coding;locus_tag=V910_RS00035;old_locus_tag=V910_100008	tRNA uridine-5-carboxymethylaminomethyl(34)	-	-	GO:0008033 - tRNA processing [Evidence IEA]
NC_022905	9131	AGCCGATCGC.CTGATCGCGT	C	T	40	PASS	NA	GT	0	0	0	0	1	1	ID=gene-V910_RS00040;Name=rsmG;gbkey=Gene;gene=rsmG;gene_biotype=protein_coding;locus_tag=V910_RS00040;old_locus_tag=V910_100009	16S rRNA (guanine(527)-N(7))-methyltransferase	-	GO:0008168 - methyltransferase activity	GO:0046118 - 7-methylguanosine biosynthetic
NC_022905	50811	GTGATGATGG.CCGTGGACTG	C	T	40	PASS	NA	GT	0	1	1	1	1	1	.	.	-	-	-
NC_022905	68515	ATGATGATGA.TGAAGAAGGC	T	A	40	PASS	NA	GT	0	1	1	0	0	0	ID=gene-V910_RS00315;Name=aqpZ;gbkey=Gene;gene=aqpZ;gene_biotype=protein_coding;locus_tag=V910_RS00315;old_locus_tag=V910_100064	aquaporin Z	-	GO:0015250 - water channel activity	GO:0006833 - water transport [Evidence IEA]
NC_022905	85062	ACCAGCCAGT.CGGCAAGGTC	C	T	40	PASS	NA	GT	0	0	0	1	0	0	ID=gene-V910_RS00405;Name=argH;gbkey=Gene;gene=argH;gene_biotype=protein_coding;locus_tag=V910_RS00405;old_locus_tag=V910_100082	argininosuccinate lyase	-	GO:0004056 - argininosuccinate lyase	GO:0042450 - arginine biosynthetic process
NC_022905	90175	GGCGGTTCTG.TTTTAGAGCG	T	N	40	N:ALN	NA	GT	0	1	0	0	0	0	.	.	-	-	-
NC_022905	90176	GCGGTTCTGT.TTTAGAGCGC	T	N	40	N:ALN	NA	GT	0	1	0	0	0	0	.	.	-	-	-
NC_022905	90177	CGGTTCTGTT.TTAGAGCGCG	T	N	40	N:ALN	NA	GT	0	1	0	0	0	0	.	.	-	-	-
NC_022905	90178	GGTTCTGTTT.TAGAGCGCGT	T	N	40	N:ALN	NA	GT	0	1	0	0	0	0	.	.	-	-	-
NC_022905	90179	GTTCTGTTTT.AGAGCGCGTT	A	N	40	N:ALN	NA	GT	0	1	0	0	0	0	.	.	-	-	-
NC_022905	90180	TTCTGTTTTA.GAGCGCGTTT	G	N	40	N:ALN	NA	GT	0	1	0	0	0	0	.	.	-	-	-
NC_022905	90181	TCTGTTTTAG.AGCGCGTTTC	A	N	40	N:ALN	NA	GT	0	1	0	0	0	0	.	.	-	-	-
NC_022905	90182	CTGTTTTAGA.GCGCGTTTCG	G	N	40	N:ALN	NA	GT	0	1	0	0	0	0	.	.	-	-	-
NC_022905	90183	TGTTTTAGAG.CGCGTTTCGA	C	N	40	N:ALN	NA	GT	0	1	0	0	0	0	.	.	-	-	-
NC_022905	90184	GTTTTAGAGC.GCGTTTCGAT	G	N	40	N:ALN	NA	GT	0	1	0	0	0	0	.	.	-	-	-
NC_022905	90185	TTTTAGAGCG.CGTTTCGATC	C	N	40	N:ALN	NA	GT	0	1	0	0	0	0	.	.	-	-	-
NC_022905	90186	TTTAGAGCGC.GTTTCGATCT	G	N	40	N:ALN	NA	GT	0	1	0	0	0	0	.	.	-	-	-
NC_022905	90187	TTAGAGCGCG.TTTCGATCTG	T	N	40	N:ALN	NA	GT	0	1	0	0	0	0	.	.	-	-	-
NC_022905	90188	TAGAGCGCGT.TTCGATCTGA	T	N	40	N:ALN	NA	GT	0	1	0	0	0	0	.	.	-	-	-
NC_022905	90189	AGAGCGCGTT.TCGATCTGAT	T	N	40	N:ALN	NA	GT	0	1	0	0	0	0	.	.	-	-	-
NC_022905	90190	GAGCGCGTTT.CGATCTGATT	C	N	40	N:ALN	NA	GT	0	1	0	0	0	0	.	.	-	-	-
NC_022905	90191	AGCGCGTTTC.GATCTGATTG	G	N	40	N:ALN	NA	GT	0	1	0	0	0	0	.	.	-	-	-
NC_022905	90192	GCGCGTTTCG.ATCTGATTGA	A	N	40	N:ALN	NA	GT	0	1	0	0	0	0	.	.	-	-	-
NC_022905	90193	CGCGTTTCGA.TCTGATTGAA	T	N	40	N:ALN	NA	GT	0	1	0	0	0	0	.	.	-	-	-
NC_022905	90194	GCGTTTCGAT.CTGATTGAAT	C	N	40	N:ALN	NA	GT	0	1	0	0	0	0	.	.	-	-	-
NC_022905	90195	CGTTTCGATC.TGATTGAATC	T	N	40	N:ALN	NA	GT	0	1	0	0	0	0	.	.	-	-	-
NC_022905	90196	GTTTCGATCT.GATTGAATCA	G	N	40	N:ALN	NA	GT	0	1	0	0	0	0	.	.	-	-	-
NC_022905	90197	TTTCGATCTG.ATTGAATCAG	A	N	40	N:ALN	NA	GT	0	1	0	0	0	0	.	.	-	-	-
NC_022905	90198	TTCGATCTGA.TTGAATCAGA	T	N	40	N:ALN	NA	GT	0	1	0	0	0	0	.	.	-	-	-
NC_022905	90199	TCGATCTGAT.TGAATCAGAT	T	N	40	N:ALN	NA	GT	0	1	0	0	0	0	.	.	-	-	-
NC_022905	90200	CGATCTGATT.GAATCAGATC	G	N	40	N:ALN	NA	GT	0	1	0	0	0	0	.	.	-	-	-
NC_022905	90201	GATCTGATTG.AATCAGATCG	A	N	40	N:ALN	NA	GT	0	1	0	0	0	0	.	.	-	-	-
NC_022905	90202	ATCTGATTGA.ATCAGATCGG	A	N	40	N:ALN	NA	GT	0	1	0	0	0	0	.	.	-	-	-
NC_022905	90203	TCTGATTGAA.TCAGATCGGC	T	N	40	N:ALN	NA	GT	0	1	0	0	0	0	.	.	-	-	-
NC_022905	90204	CTGATTGAAT.CAGATCGGCG	C	N	40	N:ALN	NA	GT	0	1	0	0	0	0	.	.	-	-	-
NC_022905	90205	TGATTGAATC.AGATCGGCGC	A	N	40	N:ALN	NA	GT	0	1	0	0	0	0	.	.	-	-	-
NC_022905	90206	GATTGAATCA.GATCGGCGCT	G	N	40	N	NA	GT	0	1	0	0	0	0	.	.	-	-	-
NC_022905	90207	ATTGAATCAG.ATCGGCGCTC	A	N	40	N	NA	GT	0	1	0	0	0	0	.	.	-	-	-
NC_022905	90208	TTGAATCAGA.TCGGCGCTCT	T	N	40	N	NA	GT	0	1	0	0	0	0	.	.	-	-	-
NC_022905	90209	TGAATCAGAT.CGGCGCTCTA	C	N	40	N	NA	GT	0	1	0	0	0	0	.	.	-	-	-
NC_022905	90210	GAATCAGATC.GGCGCTCTAA	G	N	40	N	NA	GT	0	1	0	0	0	0	.	.	-	-	-
NC_022905	90211	AATCAGATCG.GCGCTCTAAT	G	N	40	N	NA	GT	0	1	0	0	0	0	.	.	-	-	-
NC_022905	90212	ATCAGATCGG.CGCTCTAATC	C	N	40	N	NA	GT	0	1	0	0	0	0	.	.	-	-	-
NC_022905	90213	TCAGATCGGC.GCTCTAATCC	G	N	40	N	NA	GT	0	1	0	0	0	0	.	.	-	-	-
NC_022905	90214	CAGATCGGCG.CTCTAATCCT	C	N	40	N	NA	GT	0	1	0	0	0	0	.	.	-	-	-
NC_022905	90215	AGATCGGCGC.TCTAATCCTT	T	N	40	N	NA	GT	0	1	0	0	0	0	.	.	-	-	-
NC_022905	90216	GATCGGCGCT.CTAATCCTTT	C	N	40	N	NA	GT	0	1	0	0	0	0	.	.	-	-	-
NC_022905	90217	ATCGGCGCTC.TAATCCTTTG	T	N	40	N	NA	GT	0	1	0	0	0	0	.	.	-	-	-
NC_022905	90218	TCGGCGCTCT.AATCCTTTGT	A	N	40	N	NA	GT	0	1	0	0	0	0	.	.	-	-	-
NC_022905	90219	CGGCGCTCTA.ATCCTTTGTT	A	N	40	N	NA	GT	0	1	0	0	0	0	.	.	-	-	-
NC_022905	90220	GGCGCTCTAA.TCCTTTGTTT	T	N	40	N	NA	GT	0	1	0	0	0	0	.	.	-	-	-
NC_022905	90221	GCGCTCTAAT.CCTTTGTTTT	C	N	40	N	NA	GT	0	1	0	0	0	0	.	.	-	-	-
NC_022905	90222	CGCTCTAATC.CTTTGTTTTG	C	N	40	N	NA	GT	0	1	0	0	0	0	.	.	-	-	-
NC_022905	90223	GCTCTAATCC.TTTGTTTTGA	T	N	40	N	NA	GT	0	1	0	0	0	0	.	.	-	-	-
NC_022905	90224	CTCTAATCCT.TTGTTTTGAC	T	N	40	N	NA	GT	0	1	0	0	0	0	.	.	-	-	-
NC_022905	90225	TCTAATCCTT.TGTTTTGACA	T	N	40	N	NA	GT	0	1	0	0	0	0	.	.	-	-	-
NC_022905	90226	CTAATCCTTT.GTTTTGACAC	G	N	40	N	NA	GT	0	1	0	0	0	0	.	.	-	-	-
NC_022905	90227	TAATCCTTTG.TTTTGACACG	T	N	40	N	NA	GT	0	1	0	0	0	0	.	.	-	-	-
NC_022905	90228	AATCCTTTGT.TTTGACACGC	T	N	40	N	NA	GT	0	1	0	0	0	0	.	.	-	-	-
NC_022905	90229	ATCCTTTGTT.TTGACACGCG	T	N	40	N	NA	GT	0	1	0	0	0	0	.	.	-	-	-
NC_022905	90230	TCCTTTGTTT.TGACACGCGT	T	N	40	N	NA	GT	0	1	0	0	0	0	.	.	-	-	-
NC_022905	90231	CCTTTGTTTT.GACACGCGTC	G	N	40	N	NA	GT	0	1	0	0	0	0	.	.	-	-	-
NC_022905	90232	CTTTGTTTTG.ACACGCGTCT	A	N	40	N	NA	GT	0	1	0	0	0	0	.	.	-	-	-
NC_022905	90233	TTTGTTTTGA.CACGCGTCTT	C	N	40	N	NA	GT	0	1	0	0	0	0	.	.	-	-	-
NC_022905	90234	TTGTTTTGAC.ACGCGTCTTT	A	N	40	N	NA	GT	0	1	0	0	0	0	.	.	-	-	-
NC_022905	90235	TGTTTTGACA.CGCGTCTTTT	C	N	40	N	NA	GT	0	1	0	0	0	0	.	.	-	-	-
NC_022905	90236	GTTTTGACAC.GCGTCTTTTC	G	N	40	N	NA	GT	0	1	0	0	0	0	.	.	-	-	-
NC_022905	90237	TTTTGACACG.CGTCTTTTCC	C	N	40	N	NA	GT	0	1	0	0	0	0	.	.	-	-	-
NC_022905	90238	TTTGACACGC.GTCTTTTCCG	G	N	40	N	NA	GT	0	1	0	0	0	0	.	.	-	-	-
NC_022905	90239	TTGACACGCG.TCTTTTCCGA	T	N	40	N	NA	GT	0	1	0	0	0	0	.	.	-	-	-
NC_022905	90240	TGACACGCGT.CTTTTCCGAA	C	N	40	N	NA	GT	0	1	0	0	0	0	.	.	-	-	-
NC_022905	90241	GACACGCGTC.TTTTCCGAAA	T	N	40	N	NA	GT	0	1	0	0	0	0	.	.	-	-	-
NC_022905	90242	ACACGCGTCT.TTTCCGAAAA	T	N	40	N	NA	GT	0	1	0	0	0	0	.	.	-	-	-
NC_022905	90243	CACGCGTCTT.TTCCGAAAAC	T	N	40	N	NA	GT	0	1	0	0	0	0	.	.	-	-	-
NC_022905	90244	ACGCGTCTTT.TCCGAAAACC	T	N	40	N	NA	GT	0	1	0	0	0	0	.	.	-	-	-
NC_022905	90245	CGCGTCTTTT.CCGAAAACCG	C	N	40	N	NA	GT	0	1	0	0	0	0	.	.	-	-	-
NC_022905	90246	GCGTCTTTTC.CGAAAACCGT	C	N	40	N	NA	GT	0	1	0	0	0	0	.	.	-	-	-
NC_022905	90247	CGTCTTTTCC.GAAAACCGTT	G	N	40	N	NA	GT	0	1	0	0	0	0	.	.	-	-	-
NC_022905	90248	GTCTTTTCCG.AAAACCGTTT	A	N	40	N	NA	GT	0	1	0	0	0	0	.	.	-	-	-
NC_022905	90249	TCTTTTCCGA.AAACCGTTTC	A	N	40	N	NA	GT	0	1	0	0	0	0	.	.	-	-	-
NC_022905	90250	CTTTTCCGAA.AACCGTTTCA	A	N	40	N	NA	GT	0	1	0	0	0	0	.	.	-	-	-
NC_022905	90251	TTTTCCGAAA.ACCGTTTCAC	A	N	40	N	NA	GT	0	1	0	0	0	0	.	.	-	-	-
NC_022905	90252	TTTCCGAAAA.CCGTTTCACA	C	N	40	N	NA	GT	0	1	0	0	0	0	.	.	-	-	-
NC_022905	90253	TTCCGAAAAC.CGTTTCACAC	C	N	40	N	NA	GT	0	1	0	0	0	0	.	.	-	-	-
NC_022905	90254	TCCGAAAACC.GTTTCACACT	G	N	40	N	NA	GT	0	1	0	0	0	0	.	.	-	-	-
NC_022905	90255	CCGAAAACCG.TTTCACACTT	T	N	40	N	NA	GT	0	1	0	0	0	0	.	.	-	-	-
NC_022905	90256	CGAAAACCGT.TTCACACTTT	T	N	40	N	NA	GT	0	1	0	0	0	0	.	.	-	-	-
NC_022905	90257	GAAAACCGTT.TCACACTTTT	T	N	40	N	NA	GT	0	1	0	0	0	0	.	.	-	-	-
NC_022905	90258	AAAACCGTTT.CACACTTTTC	C	N	40	N	NA	GT	0	1	0	0	0	0	.	.	-	-	-
NC_022905	90259	AAACCGTTTC.ACACTTTTCG	A	N	40	N	NA	GT	0	1	0	0	0	0	.	.	-	-	-
NC_022905	90260	AACCGTTTCA.CACTTTTCGG	C	N	40	N	NA	GT	0	1	0	0	0	0	.	.	-	-	-
NC_022905	90261	ACCGTTTCAC.ACTTTTCGGG	A	N	40	N	NA	GT	0	1	0	0	0	0	.	.	-	-	-
NC_022905	90262	CCGTTTCACA.CTTTTCGGGG	C	N	40	N	NA	GT	0	1	0	0	0	0	.	.	-	-	-
NC_022905	90263	CGTTTCACAC.TTTTCGGGGT	T	N	40	N	NA	GT	0	1	0	0	0	0	.	.	-	-	-
NC_022905	90264	GTTTCACACT.TTTCGGGGTG	T	N	40	N	NA	GT	0	1	0	0	0	0	.	.	-	-	-
NC_022905	90265	TTTCACACTT.TTCGGGGTGC	T	N	40	N	NA	GT	0	1	0	0	0	0	.	.	-	-	-
NC_022905	90266	TTCACACTTT.TCGGGGTGCG	T	N	40	N	NA	GT	0	1	0	0	0	0	.	.	-	-	-
NC_022905	90267	TCACACTTTT.CGGGGTGCGC	C	N	40	N	NA	GT	0	1	0	0	0	0	.	.	-	-	-
NC_022905	90268	CACACTTTTC.GGGGTGCGCT	G	N	40	N	NA	GT	0	1	0	0	0	0	.	.	-	-	-
NC_022905	90269	ACACTTTTCG.GGGTGCGCTC	G	N	40	N	NA	GT	0	1	0	0	0	0	.	.	-	-	-
NC_022905	90270	CACTTTTCGG.GGTGCGCTCT	G	N	40	N	NA	GT	0	1	0	0	0	0	.	.	-	-	-
NC_022905	90271	ACTTTTCGGG.GTGCGCTCTA	G	N	40	N	NA	GT	0	1	0	0	0	0	.	.	-	-	-
NC_022905	90272	CTTTTCGGGG.TGCGCTCTAG	T	N	40	N	NA	GT	0	1	0	0	0	0	.	.	-	-	-
NC_022905	90273	TTTTCGGGGT.GCGCTCTAGC	G	N	40	N	NA	GT	0	1	0	0	0	0	.	.	-	-	-
NC_022905	90274	TTTCGGGGTG.CGCTCTAGCC	C	N	40	N	NA	GT	0	1	0	0	0	0	.	.	-	-	-
NC_022905	90275	TTCGGGGTGC.GCTCTAGCCG	G	N	40	N	NA	GT	0	1	0	0	0	0	.	.	-	-	-
NC_022905	90276	TCGGGGTGCG.CTCTAGCCGG	C	N	40	N	NA	GT	0	1	0	0	0	0	.	.	-	-	-
NC_022905	90277	CGGGGTGCGC.TCTAGCCGGA	T	N	40	N	NA	GT	0	1	0	0	0	0	.	.	-	-	-
NC_022905	90278	GGGGTGCGCT.CTAGCCGGAA	C	N	40	N	NA	GT	0	1	0	0	0	0	.	.	-	-	-
NC_022905	90279	GGGTGCGCTC.TAGCCGGAAC	T	N	40	N	NA	GT	0	1	0	0	0	0	.	.	-	-	-
NC_022905	95286	CCGAAGACTT.CCCGGCTTTC	C	T	40	PASS	NA	GT	0	1	1	0	0	0	ID=gene-V910_RS00465;Name=V910_RS00465;gbkey=Gene;gene_biotype=protein_coding;locus_tag=V910_RS00465;old_locus_tag=V910_100094	3-hydroxybutyryl-CoA dehydrogenase	-	GO:0070403 - NAD+ binding [Evidence IEA]	GO:0006631 - fatty acid metabolic process
NC_022905	107683	CAGACCACTT.CACCCGCTGA	C	T	40	PASS	NA	GT	0	1	1	1	0	0	ID=gene-V910_RS00520;Name=V910_RS00520;gbkey=Gene;gene_biotype=protein_coding;locus_tag=V910_RS00520;old_locus_tag=V910_100105	amino acid ABC transporter ATP-binding protein	-	GO:0140359 - ABC-type transporter activity	-
NC_022905	107994	AGCTCCGCCA.CGGTGATGGT	C	T	40	PASS	NA	GT	0	1	1	1	0	0	ID=gene-V910_RS00525;Name=V910_RS00525;gbkey=Gene;gene_biotype=protein_coding;locus_tag=V910_RS00525;old_locus_tag=V910_100106	amino acid ABC transporter permease	-	GO:0140359 - ABC-type transporter activity	GO:0006865 - amino acid transport [Evidence
NC_022905	115088	CAATTGGCGC.TCGATGGCGA	T	C	40	PASS	NA	GT	0	1	1	1	1	1	ID=gene-V910_RS00565;Name=bspF;gbkey=Gene;gene=bspF;gene_biotype=protein_coding;locus_tag=V910_RS00565;old_locus_tag=V910_100113	type IV secretion system effector crotonyl	-	-	-
NC_022905	124075	GGCCTTCATC.GTCGGTTGCG	G	T	40	PASS	NA	GT	0	1	1	1	1	1	ID=gene-V910_RS00610;Name=V910_RS00610;gbkey=Gene;gene_biotype=protein_coding;locus_tag=V910_RS00610;old_locus_tag=V910_100120	hypothetical protein	-	-	-
NC_022905	138676	TCGATGAGCC.GCTGGTGGAG	G	A	40	PASS	NA	GT	0	0	0	0	1	1	ID=gene-V910_RS00670;Name=odhB;gbkey=Gene;gene=odhB;gene_biotype=protein_coding;locus_tag=V910_RS00670;old_locus_tag=V910_100132	2-oxoglutarate dehydrogenase complex	GO:0045252 - oxoglutarate dehydrogenase	GO:0004149 - dihydrolipoyllysine-residue	GO:0006099 - tricarboxylic acid cycle
NC_022905	143042	GGAAACCGTG.TGTGAATCGG	T	C	40	PASS	NA	GT	0	1	1	1	1	1	ID=gene-V910_RS00690;Name=lpdA;gbkey=Gene;gene=lpdA;gene_biotype=protein_coding;locus_tag=V910_RS00690;old_locus_tag=V910_100136	dihydrolipoyl dehydrogenase	-	GO:0050660 - flavin adenine dinucleotide	-
NC_022905	149387	GTGGAACCGG.AATTCACCGT	A	N	40	N	NA	GT	0	0	1	0	0	0	.	.	-	-	-
NC_022905	149388	TGGAACCGGA.ATTCACCGTT	A	N	40	N	NA	GT	0	0	1	0	0	0	.	.	-	-	-
NC_022905	149389	GGAACCGGAA.TTCACCGTTT	T	N	40	N	NA	GT	0	0	1	0	0	0	.	.	-	-	-
NC_022905	149390	GAACCGGAAT.TCACCGTTTT	T	N	40	N	NA	GT	0	0	1	0	0	0	.	.	-	-	-
NC_022905	149391	AACCGGAATT.CACCGTTTTC	C	N	40	N	NA	GT	0	0	1	0	0	0	.	.	-	-	-
NC_022905	149392	ACCGGAATTC.ACCGTTTTCC	A	N	40	N	NA	GT	0	0	1	0	0	0	.	.	-	-	-
NC_022905	163491	GCGAGATCAT.GACTGTCAAA	G	C	40	PASS	NA	GT	0	1	1	1	1	1	ID=gene-V910_RS00800;Name=V910_RS00800;gbkey=Gene;gene_biotype=protein_coding;locus_tag=V910_RS00800;old_locus_tag=V910_100159	DNA translocase FtsK	-	-	-
NC_022905	163493	GAGATCATGA.CTGTCAAACC	C	A	40	PASS	NA	GT	0	1	1	1	1	1	ID=gene-V910_RS00800;Name=V910_RS00800;gbkey=Gene;gene_biotype=protein_coding;locus_tag=V910_RS00800;old_locus_tag=V910_100159	DNA translocase FtsK	-	-	-
NC_022905	163878	TCTATCGCAT.CAAGCCGGAA	C	G	40	PASS	NA	GT	0	1	1	1	1	1	ID=gene-V910_RS00800;Name=V910_RS00800;gbkey=Gene;gene_biotype=protein_coding;locus_tag=V910_RS00800;old_locus_tag=V910_100159	DNA translocase FtsK	-	-	-
NC_022905	163880	TATCGCATCA.AGCCGGAAGA	A	C	40	PASS	NA	GT	0	1	1	1	1	1	ID=gene-V910_RS00800;Name=V910_RS00800;gbkey=Gene;gene_biotype=protein_coding;locus_tag=V910_RS00800;old_locus_tag=V910_100159	DNA translocase FtsK	-	-	-
NC_022905	163885	CATCAAGCCG.GAAGAATGCC	G	C	40	PASS	NA	GT	0	1	1	1	1	1	ID=gene-V910_RS00800;Name=V910_RS00800;gbkey=Gene;gene_biotype=protein_coding;locus_tag=V910_RS00800;old_locus_tag=V910_100159	DNA translocase FtsK	-	-	-
NC_022905	163887	TCAAGCCGGA.AGAATGCCGC	A	G	40	PASS	NA	GT	0	1	1	1	1	1	ID=gene-V910_RS00800;Name=V910_RS00800;gbkey=Gene;gene_biotype=protein_coding;locus_tag=V910_RS00800;old_locus_tag=V910_100159	DNA translocase FtsK	-	-	-
NC_022905	163932	TGGAGCTTTC.GATCTATGAC	G	C	40	PASS	NA	GT	0	1	1	1	1	1	ID=gene-V910_RS00800;Name=V910_RS00800;gbkey=Gene;gene_biotype=protein_coding;locus_tag=V910_RS00800;old_locus_tag=V910_100159	DNA translocase FtsK	-	-	-
NC_022905	163933	GGAGCTTTCG.ATCTATGACG	A	G	40	PASS	NA	GT	0	1	1	1	1	1	ID=gene-V910_RS00800;Name=V910_RS00800;gbkey=Gene;gene_biotype=protein_coding;locus_tag=V910_RS00800;old_locus_tag=V910_100159	DNA translocase FtsK	-	-	-
NC_022905	164307	GTGCGGCAGG.TATCCATCTC	T	C	40	PASS	NA	GT	0	1	1	1	1	1	ID=gene-V910_RS00800;Name=V910_RS00800;gbkey=Gene;gene_biotype=protein_coding;locus_tag=V910_RS00800;old_locus_tag=V910_100159	DNA translocase FtsK	-	-	-
NC_022905	164310	CGGCAGGTAT.CCATCTCATC	C	T	40	PASS	NA	GT	0	1	1	1	1	1	ID=gene-V910_RS00800;Name=V910_RS00800;gbkey=Gene;gene_biotype=protein_coding;locus_tag=V910_RS00800;old_locus_tag=V910_100159	DNA translocase FtsK	-	-	-
NC_022905	164313	CAGGTATCCA.TCTCATCATG	T	C	40	PASS	NA	GT	0	1	1	1	1	1	ID=gene-V910_RS00800;Name=V910_RS00800;gbkey=Gene;gene_biotype=protein_coding;locus_tag=V910_RS00800;old_locus_tag=V910_100159	DNA translocase FtsK	-	-	-
NC_022905	164314	AGGTATCCAT.CTCATCATGG	C	G	40	PASS	NA	GT	0	1	1	1	1	1	ID=gene-V910_RS00800;Name=V910_RS00800;gbkey=Gene;gene_biotype=protein_coding;locus_tag=V910_RS00800;old_locus_tag=V910_100159	DNA translocase FtsK	-	-	-
NC_022905	164478	ACATGCTGTT.TATGGCGGGC	T	C	40	PASS	NA	GT	0	1	1	1	1	1	ID=gene-V910_RS00800;Name=V910_RS00800;gbkey=Gene;gene_biotype=protein_coding;locus_tag=V910_RS00800;old_locus_tag=V910_100159	DNA translocase FtsK	-	-	-
NC_022905	205757	TTCCATGCCG.CGTGCGAAGA	C	T	40	PASS	NA	GT	0	0	0	1	0	0	ID=gene-V910_RS00985;Name=V910_RS00985;gbkey=Gene;gene_biotype=protein_coding;locus_tag=V910_RS00985	DUF6880 family protein	-	-	-
NC_022905	210283	CGCCATCGCG.GCACTTTGGC	G	A	40	PASS	NA	GT	0	0	0	0	1	1	ID=gene-V910_RS01015;Name=V910_RS01015;gbkey=Gene;gene_biotype=protein_coding;locus_tag=V910_RS01015;old_locus_tag=V910_100198	GNAT family N-acetyltransferase	-	GO:0016746 - acyltransferase activity	-
NC_022905	211949	CTGGGTGGAG.GCCGTGGACG	G	A	40	PASS	NA	GT	0	1	1	0	0	0	ID=gene-V910_RS01025;Name=obgE;gbkey=Gene;gene=obgE;gene_biotype=protein_coding;locus_tag=V910_RS01025;old_locus_tag=V910_100200	GTPase ObgE	-	GO:0005525 - GTP binding [Evidence IEA]	-
NC_022905	214811	TTGCGGGGCT.GCGGAAACGC	G	A	40	PASS	NA	GT	0	0	0	0	1	1	ID=gene-V910_RS01035;Name=V910_RS01035;gbkey=Gene;gene_biotype=protein_coding;locus_tag=V910_RS01035;old_locus_tag=V910_100202	glutamate-5-semialdehyde dehydrogenase	-	GO:0016620 - oxidoreductase activity, acting	GO:0006561 - proline biosynthetic process
NC_022905	217909	TGTGGATGCC.GACCTGTTGG	G	A	40	PASS	NA	GT	0	0	0	0	0	1	ID=gene-V910_RS01055;Name=V910_RS01055;gbkey=Gene;gene_biotype=protein_coding;locus_tag=V910_RS01055	hypothetical protein	-	-	-
NC_022905	223125	CTTCAAAGGC.GGGCTTCCAG	G	T	40	PASS	NA	GT	0	1	1	1	1	1	ID=gene-V910_RS01085;Name=V910_RS01085;gbkey=Gene;gene_biotype=protein_coding;locus_tag=V910_RS01085;old_locus_tag=V910_100212	LysR family transcriptional regulator	-	GO:0003700 - DNA-binding transcription	GO:0006355 - regulation of DNA-templated
NC_022905	233775	TCATCTGATC.GAACTTTGAG	G	A	40	PASS	NA	GT	0	1	1	1	0	0	ID=gene-V910_RS01140;Name=V910_RS01140;gbkey=Gene;gene_biotype=protein_coding;locus_tag=V910_RS01140	TPM domain-containing protein	-	-	-
NC_022905	280549	CGATTGTCGC.CGCCTGTCCG	C	T	40	PASS	NA	GT	0	1	1	0	0	0	ID=gene-V910_RS01315;Name=ispG;gbkey=Gene;gene=ispG;gene_biotype=protein_coding;gene_synonym=gcpE;locus_tag=V910_RS01315;old_locus_tag=V910_100258	flavodoxin-dependent	-	GO:0046429 - 4-hydroxy-3-methylbut-2-en-1-yl	GO:0008152 - metabolic process [Evidence
NC_022905	284671	ATCAATGACG.ATGCCGCAGC	A	G	40	PASS	NA	GT	0	1	1	1	1	1	ID=gene-V910_RS01340;Name=V910_RS01340;gbkey=Gene;gene_biotype=protein_coding;locus_tag=V910_RS01340;old_locus_tag=V910_100263	acetyl-CoA C-acetyltransferase	-	GO:0016747 - acyltransferase activity,	-
NC_022905	285072	CATGGGCGTG.ACCCTTTGTG	A	G	40	PASS	NA	GT	0	1	1	1	1	1	ID=gene-V910_RS01340;Name=V910_RS01340;gbkey=Gene;gene_biotype=protein_coding;locus_tag=V910_RS01340;old_locus_tag=V910_100263	acetyl-CoA C-acetyltransferase	-	GO:0016747 - acyltransferase activity,	-
NC_022905	286426	GTGGAGCTTT.ACCAGTCGGG	A	G	40	PASS	NA	GT	0	0	0	0	1	1	.	.	-	-	-
NC_022905	287083	CGTACCTGGA.CTTTCGTGTC	C	T	40	PASS	NA	GT	0	1	1	1	0	0	.	.	-	-	-
NC_022905	321378	GTTTCGATGC.CAGCGGCATG	C	T	40	PASS	NA	GT	0	0	0	0	1	1	ID=gene-V910_RS01520;Name=tkt;gbkey=Gene;gene=tkt;gene_biotype=protein_coding;locus_tag=V910_RS01520;old_locus_tag=V910_100302	transketolase	-	GO:0004802 - transketolase activity	-
NC_022905	328184	CCTGAAGCTG.ACGATGCCGA	A	G	40	PASS	NA	GT	0	1	1	1	1	1	ID=gene-V910_RS01565;Name=V910_RS01565;gbkey=Gene;gene_biotype=protein_coding;locus_tag=V910_RS01565;old_locus_tag=V910_100311	YebC/PmpR family DNA-binding transcriptional	-	-	-
NC_022905	337227	GCCGGGATAC.GCGCATTGAT	G	A	40	PASS	NA	GT	0	0	0	0	1	1	ID=gene-V910_RS01610;Name=V910_RS01610;gbkey=Gene;gene_biotype=protein_coding;locus_tag=V910_RS01610;old_locus_tag=V910_100321	OpgC family protein	-	-	-
NC_022905	341298	AGTTGCCCGC.CGTTCGCGCG	C	T	40	PASS	NA	GT	0	0	0	0	1	1	ID=gene-V910_RS01630;Name=ruvB;gbkey=Gene;gene=ruvB;gene_biotype=protein_coding;locus_tag=V910_RS01630;old_locus_tag=V910_100325	Holliday junction branch migration DNA helicase	-	GO:0009378 - four-way junction helicase	GO:0006310 - DNA recombination [Evidence
NC_022905	352486	TTATTAACGG.TAAAAAATTG	T	A	40	PASS	NA	GT	0	0	0	0	1	0	.	.	-	-	-
NC_022905	358920	AATCAATCTC.GACGCCGAGG	G	A	40	PASS	NA	GT	0	0	0	0	1	0	ID=gene-V910_RS01705;Name=serA;gbkey=Gene;gene=serA;gene_biotype=protein_coding;locus_tag=V910_RS01705;old_locus_tag=V910_100340	phosphoglycerate dehydrogenase	-	GO:0004617 - phosphoglycerate dehydrogenase	GO:0006564 - L-serine biosynthetic process
NC_022905	359345	GTGCTTGCCC.ATGACACTGA	A	G	40	PASS	NA	GT	0	1	1	1	1	1	ID=gene-V910_RS01710;Name=V910_RS01710;gbkey=Gene;gene_biotype=protein_coding;locus_tag=V910_RS01710;old_locus_tag=V910_100341	GNAT family N-acetyltransferase	-	GO:0016746 - acyltransferase activity	-
NC_022905	387027	CCTCACCCTG.GGGTGCGGAG	G	A	40	PASS	NA	GT	0	1	1	1	1	1	.	.	-	-	-
NC_022905	394750	TAAGGAGCGA.AGGGTCTTTC	A	C	40	PASS	NA	GT	0	0	0	1	0	0	ID=gene-V910_RS01900;Name=V910_RS01900;gbkey=Gene;gene_biotype=protein_coding;locus_tag=V910_RS01900;old_locus_tag=V910_100380	NAD-dependent succinate-semialdehyde	-	-	-
NC_022905	402961	AAACTGATCT.GGAGGTCCGC	G	T	40	PASS	NA	GT	0	1	1	0	0	0	ID=gene-V910_RS01945;Name=V910_RS01945;gbkey=Gene;gene_biotype=protein_coding;locus_tag=V910_RS01945;old_locus_tag=V910_100387	GMC family oxidoreductase	-	GO:0016491 - oxidoreductase activity	-
NC_022905	406723	GGCCACGATT.CTCTCGTTCT	C	T	40	PASS	NA	GT	0	0	0	1	0	0	ID=gene-V910_RS01960;Name=V910_RS01960;gbkey=Gene;gene_biotype=protein_coding;locus_tag=V910_RS01960;old_locus_tag=V910_100390	ABC transporter permease	GO:0005886 - plasma membrane [Evidence	GO:0022857 - transmembrane transporter	GO:0008643 - carbohydrate transport [Evidence
NC_022905	430475	ATCTGGTGAT.TGCGAGTTTC	T	C	40	PASS	NA	GT	0	0	0	0	1	1	ID=gene-V910_RS02070;Name=V910_RS02070;gbkey=Gene;gene_biotype=protein_coding;locus_tag=V910_RS02070;old_locus_tag=V910_100411	ABC transporter permease	GO:0055052 - ATP-binding cassette (ABC)	GO:0140359 - ABC-type transporter activity	GO:0055085 - transmembrane transport
NC_022905	449123	TCATTTCACG.TCGGCGTGGT	T	C	40	PASS	NA	GT	0	1	1	1	1	1	.	.	-	-	-
NC_022905	469908	CGCCGTTCGG.CCAATTCGCC	C	G	40	PASS	NA	GT	0	0	0	0	1	1	ID=gene-V910_RS02245;Name=leuA;gbkey=Gene;gene=leuA;gene_biotype=protein_coding;locus_tag=V910_RS02245;old_locus_tag=V910_100445	2-isopropylmalate synthase	-	GO:0003852 - 2-isopropylmalate synthase	GO:0009098 - L-leucine biosynthetic process
NC_022905	484019	GCACGCAAAG.CGATCTTGGA	C	T	40	PASS	NA	GT	0	1	1	1	0	0	ID=gene-V910_RS02305;Name=V910_RS02305;gbkey=Gene;gene_biotype=protein_coding;locus_tag=V910_RS02305;old_locus_tag=V910_100457	CCA tRNA nucleotidyltransferase	-	-	-
NC_022905	528917	GAGCAGAATG.CCACAAGGTC	C	T	40	PASS	NA	GT	0	0	0	1	0	0	.	.	-	-	-
NC_022905	545882	GTCGAAGAGC.GACACATGGG	G	A	40	PASS	NA	GT	0	0	0	0	1	0	ID=gene-V910_RS02630;Name=carA;gbkey=Gene;gene=carA;gene_biotype=protein_coding;locus_tag=V910_RS02630;old_locus_tag=V910_100520	glutamine-hydrolyzing carbamoyl-phosphate	-	GO:0004088 - carbamoyl-phosphate synthase	GO:0006541 - glutamine metabolic process
NC_022905	607496	TTGAGTATCG.ACGCGCGGCC	A	G	40	PASS	NA	GT	0	1	1	1	1	1	.	.	-	-	-
NC_022905	670893	TGGATCCCGG.CATTCCGGCG	C	T	40	PASS	NA	GT	0	1	1	1	0	0	.	.	-	-	-
NC_022905	671795	ACGGCACCCC.GGCTATAGAA	G	A	40	PASS	NA	GT	0	0	0	0	1	1	ID=gene-V910_RS18410;Name=V910_RS18410;gbkey=Gene;gene_biotype=protein_coding;locus_tag=V910_RS18410	hypothetical protein	-	-	-
NC_022905	711446	GCTGGAAATG.CTCTAAACGG	C	T	40	PASS	NA	GT	0	1	1	1	0	0	.	.	-	-	-
NC_022905	716118	CGCGTATCGG.CGATCATGAT	C	T	40	PASS	NA	GT	0	0	0	1	0	0	ID=gene-V910_RS03430;Name=V910_RS03430;gbkey=Gene;gene_biotype=protein_coding;locus_tag=V910_RS03430;old_locus_tag=V910_100684	cobyric acid synthase	-	GO:0003824 - catalytic activity [Evidence	GO:0009236 - cobalamin biosynthetic process
NC_022905	736094	TAAACCCATT.CGCCACCATC	C	T	40	PASS	NA	GT	0	0	0	0	1	1	ID=gene-V910_RS03540;Name=cobJ;gbkey=Gene;gene=cobJ;gene_biotype=protein_coding;locus_tag=V910_RS03540;old_locus_tag=V910_100707	precorrin-3B C(17)-methyltransferase	-	GO:0030789 - precorrin-3B	GO:0009236 - cobalamin biosynthetic process
NC_022905	755418	ACCATCAGGT.CGGCGGCGAT	C	T	40	PASS	NA	GT	0	0	0	0	0	1	ID=gene-V910_RS03635;Name=recJ;gbkey=Gene;gene=recJ;gene_biotype=protein_coding;locus_tag=V910_RS03635;old_locus_tag=V910_100726	single-stranded-DNA-specific exonuclease RecJ	-	GO:0008409 - 5'-3' exonuclease activity	GO:0006310 - DNA recombination [Evidence
NC_022905	763586	CATATAGTCG.CCGCAATCGC	C	T	40	PASS	NA	GT	0	1	1	1	1	1	ID=gene-V910_RS03680;Name=V910_RS03680;gbkey=Gene;gene_biotype=protein_coding;locus_tag=V910_RS03680;old_locus_tag=V910_100736	transglutaminase-like cysteine peptidase	-	-	-
NC_022905	782073	GCCGCCTTTC.GGGGCGGCCT	G	C	40	PASS	NA	GT	0	0	0	0	1	1	.	.	-	-	-
NC_022905	794297	ACCCGCGTGT.CGAAGCCTGG	C	T	40	PASS	NA	GT	0	0	0	0	1	0	ID=gene-V910_RS03870;Name=rpsH;gbkey=Gene;gene=rpsH;gene_biotype=protein_coding;locus_tag=V910_RS03870;old_locus_tag=V910_100774	30S ribosomal protein S8	GO:0005840 - ribosome [Evidence IEA]	GO:0003735 - structural constituent of	GO:0006412 - translation [Evidence IEA]
NC_022905	797527	GTATCGGCAA.CGGTATTTCG	C	T	40	PASS	NA	GT	0	1	1	1	0	0	ID=gene-V910_RS03900;Name=secY;gbkey=Gene;gene=secY;gene_biotype=protein_coding;locus_tag=V910_RS03900;old_locus_tag=V910_100780	preprotein translocase subunit SecY	GO:0016020 - membrane [Evidence IEA]	-	GO:0043952 - protein transport by the Sec
NC_022905	824644	GCGCGGCTGG.GTGACGAATT	G	A	40	PASS	NA	GT	0	1	1	1	0	0	ID=gene-V910_RS04010;Name=V910_RS04010;gbkey=Gene;gene_biotype=protein_coding;locus_tag=V910_RS04010;old_locus_tag=V910_100802	acetyl/propionyl/methylcrotonyl-CoA carboxylase	-	GO:0046872 - metal ion binding [Evidence	-
NC_022905	845423	GGAAGATGCC.GACCGGGTGG	G	A	40	PASS	NA	GT	0	0	0	0	0	1	ID=gene-V910_RS04120;Name=eipB;gbkey=Gene;gene=eipB;gene_biotype=protein_coding;locus_tag=V910_RS04120;old_locus_tag=V910_100824	cell envelope integrity protein EipB	-	-	-
NC_022905	848670	TTTTGGCATC.GACGTCTCGG	G	A	40	PASS	NA	GT	0	0	0	0	0	1	ID=gene-V910_RS04140;Name=pyrH;gbkey=Gene;gene=pyrH;gene_biotype=protein_coding;locus_tag=V910_RS04140;old_locus_tag=V910_100828	UMP kinase	GO:0005737 - cytoplasm [Evidence IEA]	GO:0033862 - UMP kinase activity [Evidence	GO:0015949 - nucleobase-containing small
NC_022905	863508	GGCAGCGCGG.GCAGCCTATG	G	A	40	PASS	NA	GT	0	1	1	1	1	1	.	.	-	-	-
NC_022905	893003	AGATACGCCC.TGATCTGCCC	T	C	40	PASS	NA	GT	0	1	1	1	1	1	ID=gene-V910_RS04345;Name=ntrC;gbkey=Gene;gene=ntrC;gene_biotype=protein_coding;locus_tag=V910_RS04345;old_locus_tag=V910_100870	nitrogen regulation protein NR(I)	-	GO:0005524 - ATP binding [Evidence IEA]	GO:0006808 - regulation of nitrogen
NC_022905	904280	TCCGCTCGCG.GCGAGAAGAC	G	A	40	PASS	NA	GT	0	0	0	1	0	0	ID=gene-V910_RS04385;Name=clpX;gbkey=Gene;gene=clpX;gene_biotype=protein_coding;locus_tag=V910_RS04385;old_locus_tag=V910_100878	ATP-dependent Clp protease ATP-binding subunit	-	GO:0046983 - protein dimerization activity	-
NC_022905	913185	CCATTTTAAC.GTACATTACT	G	A	40	PASS	NA	GT	0	0	0	0	1	0	.	.	-	-	-
NC_022905	915057	CGTTCTGCGG.ACAGCAGCAC	A	G	40	PASS	NA	GT	0	0	0	0	1	1	.	.	-	-	-
NC_022905	915492	CGGCGCCAGA.CCTGGCGGAT	C	T	40	PASS	NA	GT	0	1	1	1	0	0	.	.	-	-	-
NC_022905	924449	ACGCCGGGCA.CGGTGATCGC	C	T	40	PASS	NA	GT	0	1	1	0	0	0	ID=gene-V910_RS04470;Name=V910_RS04470;gbkey=Gene;gene_biotype=protein_coding;locus_tag=V910_RS04470;old_locus_tag=V910_100898	efflux RND transporter periplasmic adaptor	GO:0016020 - membrane [Evidence IEA]	GO:0042802 - identical protein binding	GO:0055085 - transmembrane transport
NC_022905	925577	ATTCTCGGTG.AGCAGGTCTA	A	G	40	PASS	NA	GT	0	1	1	1	1	1	ID=gene-V910_RS04475;Name=V910_RS04475;gbkey=Gene;gene_biotype=protein_coding;locus_tag=V910_RS04475;old_locus_tag=V910_100899	efflux RND transporter permease subunit	GO:0016020 - membrane [Evidence IEA]	GO:0022857 - transmembrane transporter	-
NC_022905	935666	AATACAGTAT.CCAGAATTGA	C	T	40	PASS	NA	GT	0	1	1	1	1	1	.	.	-	-	-
NC_022905	935761	CTAAGAGCGG.CTCTGGATAA	C	T	40	PASS	NA	GT	0	1	1	1	1	1	.	.	-	-	-
NC_022905	935762	TAAGAGCGGC.TCTGGATAAA	T	G	40	PASS	NA	GT	0	1	1	1	1	1	.	.	-	-	-
NC_022905	937191	TCACGCTGTG.CAGTTCACCG	C	T	40	PASS	NA	GT	0	1	1	1	1	1	ID=gene-V910_RS04520;Name=V910_RS04520;gbkey=Gene;gene_biotype=protein_coding;locus_tag=V910_RS04520	hypothetical protein	-	-	-
NC_022905	948527	GTGTCGGCCA.AAGCTTCGCC	A	G	40	PASS	NA	GT	0	1	1	1	1	1	ID=gene-V910_RS04580;Name=V910_RS04580;gbkey=Gene;gene_biotype=protein_coding;locus_tag=V910_RS04580	hypothetical protein	-	-	-
NC_022905	950106	TTCCGGCCCG.TGGGTAGAAT	T	G	40	PASS	NA	GT	0	0	0	0	1	0	ID=gene-V910_RS04585;Name=V910_RS04585;gbkey=Gene;gene_biotype=protein_coding;locus_tag=V910_RS04585;old_locus_tag=V910_100921	nitroreductase	-	-	-
NC_022905	952132	CCACCGTCTA.CGGCGACCCG	C	T	40	PASS	NA	GT	0	1	1	1	1	1	.	.	-	-	-
NC_022905	975124	GAGGAGAATG.GCGTTCCCTC	G	A	40	PASS	NA	GT	0	1	1	1	1	1	ID=gene-V910_RS04705;Name=V910_RS04705;gbkey=Gene;gene_biotype=protein_coding;locus_tag=V910_RS04705;old_locus_tag=V910_100947	vitamin B12-dependent ribonucleotide reductase	-	GO:0004748 - ribonucleoside-diphosphate	GO:0006260 - DNA replication [Evidence IEA]
NC_022905	980353	TCCGGCAAAG.TTACCCGACG	T	G	40	PASS	NA	GT	0	1	1	1	1	1	ID=gene-V910_RS04715;Name=V910_RS04715;gbkey=Gene;gene_biotype=protein_coding;locus_tag=V910_RS04715;old_locus_tag=V910_100949	serine hydrolase	-	GO:0016787 - hydrolase activity [Evidence	-
NC_022905	986870	AACAGAATCG.CCGAAGCTGC	C	T	40	PASS	NA	GT	0	1	1	1	1	1	.	.	-	-	-
NC_022905	986871	ACAGAATCGC.CGAAGCTGCT	C	T	40	PASS	NA	GT	0	1	1	1	1	1	.	.	-	-	-
NC_022905	986873	AGAATCGCCG.AAGCTGCTCT	A	G	40	PASS	NA	GT	0	1	1	1	1	1	.	.	-	-	-
NC_022905	986875	AATCGCCGAA.GCTGCTCTAA	G	A	40	PASS	NA	GT	0	1	1	1	1	1	.	.	-	-	-
NC_022905	988411	AAAACTGACC.AGTTTCAGCG	A	G	40	PASS	NA	GT	0	1	1	0	0	0	.	.	-	-	-
NC_022905	991026	CGTTGGAATC.GACAGTCCGG	G	A	40	PASS	NA	GT	0	0	0	1	1	1	.	.	-	-	-
NC_022905	1013340	GGCCGGACGT.GCCGTACCAG	G	A	40	PASS	NA	GT	0	0	0	1	0	0	ID=gene-V910_RS04855;Name=V910_RS04855;gbkey=Gene;gene_biotype=protein_coding;locus_tag=V910_RS04855;old_locus_tag=V910_100978	class II 3-deoxy-7-phosphoheptulonate synthase	-	GO:0003849 - 3-deoxy-7-phosphoheptulonate	GO:0009423 - chorismate biosynthetic process
NC_022905	1021473	CACGAAATTC.GACACGCTGG	G	A	40	PASS	NA	GT	0	0	0	0	0	1	ID=gene-V910_RS04895;Name=glnA;gbkey=Gene;gene=glnA;gene_biotype=protein_coding;locus_tag=V910_RS04895;old_locus_tag=V910_100986	type I glutamate--ammonia ligase	-	GO:0004356 - glutamine synthetase activity	GO:0006542 - glutamine biosynthetic process
NC_022905	1024529	TTGAAAAGCG.GTATACGCCG	G	A	40	PASS	NA	GT	0	1	1	0	0	0	ID=gene-V910_RS04910;Name=V910_RS04910;gbkey=Gene;gene_biotype=protein_coding;locus_tag=V910_RS04910;old_locus_tag=V910_100989	DMT family transporter	GO:0016020 - membrane [Evidence IEA]	GO:0022857 - transmembrane transporter	GO:0055085 - transmembrane transport
NC_022905	1039563	CAGCAGCCCC.CAAAAAAATC	C	A	40	PASS	NA	GT	0	0	0	0	0	1	ID=gene-V910_RS04975;Name=V910_RS04975;gbkey=Gene;gene_biotype=protein_coding;locus_tag=V910_RS04975;old_locus_tag=V910_101004	glycosyltransferase	-	GO:0016757 - glycosyltransferase activity	-
NC_022905	1050320	TGGGACGCCA.TGCATAATAC	T	A	40	ALN	NA	GT	0	1	1	1	1	1	ID=gene-V910_RS05065;Name=V910_RS05065;gbkey=Gene;gene_biotype=protein_coding;locus_tag=V910_RS05065	hypothetical protein	-	-	-
NC_022905	1050322	GGACGCCATG.CATAATACAC	C	A	40	ALN	NA	GT	0	1	1	1	1	1	ID=gene-V910_RS05065;Name=V910_RS05065;gbkey=Gene;gene_biotype=protein_coding;locus_tag=V910_RS05065	hypothetical protein	-	-	-
NC_022905	1050330	TGCATAATAC.ACTTCGTTTC	A	G	40	ALN	NA	GT	0	1	1	1	1	1	ID=gene-V910_RS05065;Name=V910_RS05065;gbkey=Gene;gene_biotype=protein_coding;locus_tag=V910_RS05065	hypothetical protein	-	-	-
NC_022905	1050334	TAATACACTT.CGTTTCACAA	C	T	40	ALN	NA	GT	0	1	1	1	1	1	ID=gene-V910_RS05065;Name=V910_RS05065;gbkey=Gene;gene_biotype=protein_coding;locus_tag=V910_RS05065	hypothetical protein	-	-	-
NC_022905	1050336	ATACACTTCG.TTTCACAAAG	T	C	40	ALN	NA	GT	0	1	1	1	1	1	ID=gene-V910_RS05065;Name=V910_RS05065;gbkey=Gene;gene_biotype=protein_coding;locus_tag=V910_RS05065	hypothetical protein	-	-	-
NC_022905	1050337	TACACTTCGT.TTCACAAAGG	T	G	40	ALN	NA	GT	0	1	1	1	1	1	ID=gene-V910_RS05065;Name=V910_RS05065;gbkey=Gene;gene_biotype=protein_coding;locus_tag=V910_RS05065	hypothetical protein	-	-	-
NC_022905	1050339	CACTTCGTTT.CACAAAGGCA	C	T	40	ALN	NA	GT	0	1	1	1	1	1	ID=gene-V910_RS05065;Name=V910_RS05065;gbkey=Gene;gene_biotype=protein_coding;locus_tag=V910_RS05065	hypothetical protein	-	-	-
NC_022905	1050341	CTTCGTTTCA.CAAAGGCAGA	C	A	40	ALN	NA	GT	0	1	1	1	1	1	ID=gene-V910_RS05065;Name=V910_RS05065;gbkey=Gene;gene_biotype=protein_coding;locus_tag=V910_RS05065	hypothetical protein	-	-	-
NC_022905	1050342	TTCGTTTCAC.AAAGGCAGAT	A	C	40	CID:ALN	NA	GT	0	1	1	1	1	1	ID=gene-V910_RS05065;Name=V910_RS05065;gbkey=Gene;gene_biotype=protein_coding;locus_tag=V910_RS05065	hypothetical protein	-	-	-
NC_022905	1050343	TCGTTTCACA.AAGGCAGATA	A	T	40	CID:ALN	NA	GT	0	1	1	1	1	1	ID=gene-V910_RS05065;Name=V910_RS05065;gbkey=Gene;gene_biotype=protein_coding;locus_tag=V910_RS05065	hypothetical protein	-	-	-
NC_022905	1050344	CGTTTCACAA.AGGCAGATAT	A	T	40	CID:ALN	NA	GT	0	1	1	1	1	1	ID=gene-V910_RS05065;Name=V910_RS05065;gbkey=Gene;gene_biotype=protein_coding;locus_tag=V910_RS05065	hypothetical protein	-	-	-
NC_022905	1050345	GTTTCACAAA.GGCAGATATT	G	T	40	CID:ALN	NA	GT	0	1	1	1	1	1	ID=gene-V910_RS05065;Name=V910_RS05065;gbkey=Gene;gene_biotype=protein_coding;locus_tag=V910_RS05065	hypothetical protein	-	-	-
NC_022905	1050347	TTCACAAAGG.CAGATATTAT	C	T	40	CID:ALN	NA	GT	0	1	1	1	1	1	ID=gene-V910_RS05065;Name=V910_RS05065;gbkey=Gene;gene_biotype=protein_coding;locus_tag=V910_RS05065	hypothetical protein	-	-	-
NC_022905	1050348	TCACAAAGGC.AGATATTATA	A	G	40	CID:ALN	NA	GT	0	1	1	1	1	1	ID=gene-V910_RS05065;Name=V910_RS05065;gbkey=Gene;gene_biotype=protein_coding;locus_tag=V910_RS05065	hypothetical protein	-	-	-
NC_022905	1050353	AAGGCAGATA.TTATAGCTCG	T	C	40	CID:ALN	NA	GT	0	1	1	1	1	1	ID=gene-V910_RS05065;Name=V910_RS05065;gbkey=Gene;gene_biotype=protein_coding;locus_tag=V910_RS05065	hypothetical protein	-	-	-
NC_022905	1050355	GGCAGATATT.ATAGCTCGTG	A	G	40	CID:ALN	NA	GT	0	1	1	1	1	1	ID=gene-V910_RS05065;Name=V910_RS05065;gbkey=Gene;gene_biotype=protein_coding;locus_tag=V910_RS05065	hypothetical protein	-	-	-
NC_022905	1050358	AGATATTATA.GCTCGTGCTG	G	A	40	CID:ALN	NA	GT	0	1	1	1	1	1	ID=gene-V910_RS05065;Name=V910_RS05065;gbkey=Gene;gene_biotype=protein_coding;locus_tag=V910_RS05065	hypothetical protein	-	-	-
NC_022905	1050362	ATTATAGCTC.GTGCTGCCTC	G	A	40	CID:ALN	NA	GT	0	1	1	1	1	1	ID=gene-V910_RS05065;Name=V910_RS05065;gbkey=Gene;gene_biotype=protein_coding;locus_tag=V910_RS05065	hypothetical protein	-	-	-
NC_022905	1050369	CTCGTGCTGC.CTCAGTAGCC	C	T	40	CID:ALN	NA	GT	0	1	1	1	1	1	ID=gene-V910_RS05065;Name=V910_RS05065;gbkey=Gene;gene_biotype=protein_coding;locus_tag=V910_RS05065	hypothetical protein	-	-	-
NC_022905	1050372	GTGCTGCCTC.AGTAGCCAAA	A	G	40	CID:ALN	NA	GT	0	1	1	1	1	1	ID=gene-V910_RS05065;Name=V910_RS05065;gbkey=Gene;gene_biotype=protein_coding;locus_tag=V910_RS05065	hypothetical protein	-	-	-
NC_022905	1050381	CAGTAGCCAA.AGACCTAGGT	A	T	40	CID:ALN	NA	GT	0	1	1	1	1	1	ID=gene-V910_RS05065;Name=V910_RS05065;gbkey=Gene;gene_biotype=protein_coding;locus_tag=V910_RS05065	hypothetical protein	-	-	-
NC_022905	1050383	GTAGCCAAAG.ACCTAGGTGT	A	C	40	CID:ALN	NA	GT	0	1	1	1	1	1	ID=gene-V910_RS05065;Name=V910_RS05065;gbkey=Gene;gene_biotype=protein_coding;locus_tag=V910_RS05065	hypothetical protein	-	-	-
NC_022905	1050387	CCAAAGACCT.AGGTGTCATG	A	T	40	CID:ALN	NA	GT	0	1	1	1	1	1	ID=gene-V910_RS05065;Name=V910_RS05065;gbkey=Gene;gene_biotype=protein_coding;locus_tag=V910_RS05065	hypothetical protein	-	-	-
NC_022905	1050388	CAAAGACCTA.GGTGTCATGC	G	A	40	CID:ALN	NA	GT	0	1	1	1	1	1	ID=gene-V910_RS05065;Name=V910_RS05065;gbkey=Gene;gene_biotype=protein_coding;locus_tag=V910_RS05065	hypothetical protein	-	-	-
NC_022905	1050390	AAGACCTAGG.TGTCATGCTT	T	C	40	CID:ALN	NA	GT	0	1	1	1	1	1	ID=gene-V910_RS05065;Name=V910_RS05065;gbkey=Gene;gene_biotype=protein_coding;locus_tag=V910_RS05065	hypothetical protein	-	-	-
NC_022905	1050391	AGACCTAGGT.GTCATGCTTA	G	T	40	CID:ALN	NA	GT	0	1	1	1	1	1	ID=gene-V910_RS05065;Name=V910_RS05065;gbkey=Gene;gene_biotype=protein_coding;locus_tag=V910_RS05065	hypothetical protein	-	-	-
NC_022905	1050392	GACCTAGGTG.TCATGCTTAA	T	C	40	CID:ALN	NA	GT	0	1	1	1	1	1	ID=gene-V910_RS05065;Name=V910_RS05065;gbkey=Gene;gene_biotype=protein_coding;locus_tag=V910_RS05065	hypothetical protein	-	-	-
NC_022905	1050393	ACCTAGGTGT.CATGCTTAAA	C	T	40	CID:ALN	NA	GT	0	1	1	1	1	1	ID=gene-V910_RS05065;Name=V910_RS05065;gbkey=Gene;gene_biotype=protein_coding;locus_tag=V910_RS05065	hypothetical protein	-	-	-
NC_022905	1050394	CCTAGGTGTC.ATGCTTAAAT	A	T	40	CID:ALN	NA	GT	0	1	1	1	1	1	ID=gene-V910_RS05065;Name=V910_RS05065;gbkey=Gene;gene_biotype=protein_coding;locus_tag=V910_RS05065	hypothetical protein	-	-	-
NC_022905	1050397	AGGTGTCATG.CTTAAATTAT	C	T	40	CID	NA	GT	0	1	1	1	1	1	ID=gene-V910_RS05065;Name=V910_RS05065;gbkey=Gene;gene_biotype=protein_coding;locus_tag=V910_RS05065	hypothetical protein	-	-	-
NC_022905	1050398	GGTGTCATGC.TTAAATTATG	T	C	40	PASS	NA	GT	0	1	1	1	1	1	ID=gene-V910_RS05065;Name=V910_RS05065;gbkey=Gene;gene_biotype=protein_coding;locus_tag=V910_RS05065	hypothetical protein	-	-	-
NC_022905	1050399	GTGTCATGCT.TAAATTATGC	T	C	40	PASS	NA	GT	0	1	1	1	1	1	ID=gene-V910_RS05065;Name=V910_RS05065;gbkey=Gene;gene_biotype=protein_coding;locus_tag=V910_RS05065	hypothetical protein	-	-	-
NC_022905	1050401	GTCATGCTTA.AATTATGCAC	A	G	40	PASS	NA	GT	0	1	1	1	1	1	ID=gene-V910_RS05065;Name=V910_RS05065;gbkey=Gene;gene_biotype=protein_coding;locus_tag=V910_RS05065	hypothetical protein	-	-	-
NC_022905	1050407	CTTAAATTAT.GCACCGATGG	G	C	40	PASS	NA	GT	0	1	1	1	1	1	ID=gene-V910_RS05065;Name=V910_RS05065;gbkey=Gene;gene_biotype=protein_coding;locus_tag=V910_RS05065	hypothetical protein	-	-	-
NC_022905	1050410	AAATTATGCA.CCGATGGGGC	C	T	40	PASS	NA	GT	0	1	1	1	1	1	ID=gene-V910_RS05065;Name=V910_RS05065;gbkey=Gene;gene_biotype=protein_coding;locus_tag=V910_RS05065	hypothetical protein	-	-	-
NC_022905	1050416	TGCACCGATG.GGGCGATCCT	G	A	40	PASS	NA	GT	0	1	1	1	1	1	ID=gene-V910_RS05065;Name=V910_RS05065;gbkey=Gene;gene_biotype=protein_coding;locus_tag=V910_RS05065	hypothetical protein	-	-	-
NC_022905	1050417	GCACCGATGG.GGCGATCCTG	G	C	40	PASS	NA	GT	0	1	1	1	1	1	ID=gene-V910_RS05065;Name=V910_RS05065;gbkey=Gene;gene_biotype=protein_coding;locus_tag=V910_RS05065	hypothetical protein	-	-	-
NC_022905	1050418	CACCGATGGG.GCGATCCTGA	G	C	40	PASS	NA	GT	0	1	1	1	1	1	ID=gene-V910_RS05065;Name=V910_RS05065;gbkey=Gene;gene_biotype=protein_coding;locus_tag=V910_RS05065	hypothetical protein	-	-	-
NC_022905	1050421	CGATGGGGCG.ATCCTGATTT	A	T	40	PASS	NA	GT	0	1	1	1	1	1	ID=gene-V910_RS05065;Name=V910_RS05065;gbkey=Gene;gene_biotype=protein_coding;locus_tag=V910_RS05065	hypothetical protein	-	-	-
NC_022905	1050424	TGGGGCGATC.CTGATTTATT	C	A	40	PASS	NA	GT	0	1	1	1	1	1	ID=gene-V910_RS05065;Name=V910_RS05065;gbkey=Gene;gene_biotype=protein_coding;locus_tag=V910_RS05065	hypothetical protein	-	-	-
NC_022905	1050426	GGGCGATCCT.GATTTATTCA	G	C	40	PASS	NA	GT	0	1	1	1	1	1	ID=gene-V910_RS05065;Name=V910_RS05065;gbkey=Gene;gene_biotype=protein_coding;locus_tag=V910_RS05065	hypothetical protein	-	-	-
NC_022905	1050430	GATCCTGATT.TATTCAGACA	T	G	40	PASS	NA	GT	0	1	1	1	1	1	ID=gene-V910_RS05065;Name=V910_RS05065;gbkey=Gene;gene_biotype=protein_coding;locus_tag=V910_RS05065	hypothetical protein	-	-	-
NC_022905	1050431	ATCCTGATTT.ATTCAGACAA	A	T	40	PASS	NA	GT	0	1	1	1	1	1	ID=gene-V910_RS05065;Name=V910_RS05065;gbkey=Gene;gene_biotype=protein_coding;locus_tag=V910_RS05065	hypothetical protein	-	-	-
NC_022905	1050432	TCCTGATTTA.TTCAGACAAT	T	C	40	CID	NA	GT	0	1	1	1	1	1	ID=gene-V910_RS05065;Name=V910_RS05065;gbkey=Gene;gene_biotype=protein_coding;locus_tag=V910_RS05065	hypothetical protein	-	-	-
NC_022905	1050434	CTGATTTATT.CAGACAATGA	C	G	40	PASS	NA	GT	0	1	1	1	1	1	ID=gene-V910_RS05065;Name=V910_RS05065;gbkey=Gene;gene_biotype=protein_coding;locus_tag=V910_RS05065	hypothetical protein	-	-	-
NC_022905	1050436	GATTTATTCA.GACAATGATG	G	A	40	CID	NA	GT	0	1	1	1	1	1	ID=gene-V910_RS05065;Name=V910_RS05065;gbkey=Gene;gene_biotype=protein_coding;locus_tag=V910_RS05065	hypothetical protein	-	-	-
NC_022905	1050437	ATTTATTCAG.ACAATGATGA	A	T	40	PASS	NA	GT	0	1	1	1	1	1	ID=gene-V910_RS05065;Name=V910_RS05065;gbkey=Gene;gene_biotype=protein_coding;locus_tag=V910_RS05065	hypothetical protein	-	-	-
NC_022905	1050438	TTTATTCAGA.CAATGATGAA	C	A	40	PASS	NA	GT	0	1	1	1	1	1	ID=gene-V910_RS05065;Name=V910_RS05065;gbkey=Gene;gene_biotype=protein_coding;locus_tag=V910_RS05065	hypothetical protein	-	-	-
NC_022905	1050442	TTCAGACAAT.GATGAACGGG	G	C	40	PASS	NA	GT	0	1	1	1	1	1	ID=gene-V910_RS05065;Name=V910_RS05065;gbkey=Gene;gene_biotype=protein_coding;locus_tag=V910_RS05065	hypothetical protein	-	-	-
NC_022905	1050444	CAGACAATGA.TGAACGGGTC	T	G	40	PASS	NA	GT	0	1	1	1	1	1	ID=gene-V910_RS05065;Name=V910_RS05065;gbkey=Gene;gene_biotype=protein_coding;locus_tag=V910_RS05065	hypothetical protein	-	-	-
NC_022905	1050447	ACAATGATGA.ACGGGTCATC	A	T	40	PASS	NA	GT	0	1	1	1	1	1	ID=gene-V910_RS05065;Name=V910_RS05065;gbkey=Gene;gene_biotype=protein_coding;locus_tag=V910_RS05065	hypothetical protein	-	-	-
NC_022905	1050450	ATGATGAACG.GGTCATCGAT	G	C	40	PASS	NA	GT	0	1	1	1	1	1	ID=gene-V910_RS05065;Name=V910_RS05065;gbkey=Gene;gene_biotype=protein_coding;locus_tag=V910_RS05065	hypothetical protein	-	-	-
NC_022905	1050451	TGATGAACGG.GTCATCGATC	G	C	40	PASS	NA	GT	0	1	1	1	1	1	ID=gene-V910_RS05065;Name=V910_RS05065;gbkey=Gene;gene_biotype=protein_coding;locus_tag=V910_RS05065	hypothetical protein	-	-	-
NC_022905	1050452	GATGAACGGG.TCATCGATCA	T	C	40	PASS	NA	GT	0	1	1	1	1	1	ID=gene-V910_RS05065;Name=V910_RS05065;gbkey=Gene;gene_biotype=protein_coding;locus_tag=V910_RS05065	hypothetical protein	-	-	-
NC_022905	1050458	CGGGTCATCG.ATCAGGATAG	A	G	40	PASS	NA	GT	0	1	1	1	1	1	ID=gene-V910_RS05065;Name=V910_RS05065;gbkey=Gene;gene_biotype=protein_coding;locus_tag=V910_RS05065	hypothetical protein	-	-	-
NC_022905	1050463	CATCGATCAG.GATAGCGATC	G	C	40	PASS	NA	GT	0	1	1	1	1	1	ID=gene-V910_RS05065;Name=V910_RS05065;gbkey=Gene;gene_biotype=protein_coding;locus_tag=V910_RS05065	hypothetical protein	-	-	-
NC_022905	1050472	GGATAGCGAT.CTGGACAAAG	C	T	40	PASS	NA	GT	0	1	1	1	1	1	ID=gene-V910_RS05065;Name=V910_RS05065;gbkey=Gene;gene_biotype=protein_coding;locus_tag=V910_RS05065	hypothetical protein	-	-	-
NC_022905	1050474	ATAGCGATCT.GGACAAAGAG	G	A	40	PASS	NA	GT	0	1	1	1	1	1	ID=gene-V910_RS05065;Name=V910_RS05065;gbkey=Gene;gene_biotype=protein_coding;locus_tag=V910_RS05065	hypothetical protein	-	-	-
NC_022905	1050475	TAGCGATCTG.GACAAAGAGC	G	A	40	PASS	NA	GT	0	1	1	1	1	1	ID=gene-V910_RS05065;Name=V910_RS05065;gbkey=Gene;gene_biotype=protein_coding;locus_tag=V910_RS05065	hypothetical protein	-	-	-
NC_022905	1050476	AGCGATCTGG.ACAAAGAGCT	A	G	40	CID	NA	GT	0	1	1	1	1	1	ID=gene-V910_RS05065;Name=V910_RS05065;gbkey=Gene;gene_biotype=protein_coding;locus_tag=V910_RS05065	hypothetical protein	-	-	-
NC_022905	1050479	GATCTGGACA.AAGAGCTAAG	A	T	40	CID:ALN	NA	GT	0	1	1	1	1	1	ID=gene-V910_RS05065;Name=V910_RS05065;gbkey=Gene;gene_biotype=protein_coding;locus_tag=V910_RS05065	hypothetical protein	-	-	-
NC_022905	1050480	ATCTGGACAA.AGAGCTAAGG	A	G	40	CID:ALN	NA	GT	0	1	1	1	1	1	ID=gene-V910_RS05065;Name=V910_RS05065;gbkey=Gene;gene_biotype=protein_coding;locus_tag=V910_RS05065	hypothetical protein	-	-	-
NC_022905	1050481	TCTGGACAAA.GAGCTAAGGG	G	A	40	CID:ALN	NA	GT	0	1	1	1	1	1	ID=gene-V910_RS05065;Name=V910_RS05065;gbkey=Gene;gene_biotype=protein_coding;locus_tag=V910_RS05065	hypothetical protein	-	-	-
NC_022905	1050482	CTGGACAAAG.AGCTAAGGGC	A	C	40	CID:ALN	NA	GT	0	1	1	1	1	1	ID=gene-V910_RS05065;Name=V910_RS05065;gbkey=Gene;gene_biotype=protein_coding;locus_tag=V910_RS05065	hypothetical protein	-	-	-
NC_022905	1050483	TGGACAAAGA.GCTAAGGGCA	G	A	40	CID:ALN	NA	GT	0	1	1	1	1	1	ID=gene-V910_RS05065;Name=V910_RS05065;gbkey=Gene;gene_biotype=protein_coding;locus_tag=V910_RS05065	hypothetical protein	-	-	-
NC_022905	1050485	GACAAAGAGC.TAAGGGCATT	T	C	40	CID:ALN	NA	GT	0	1	1	1	1	1	ID=gene-V910_RS05065;Name=V910_RS05065;gbkey=Gene;gene_biotype=protein_coding;locus_tag=V910_RS05065	hypothetical protein	-	-	-
NC_022905	1050486	ACAAAGAGCT.AAGGGCATTC	A	T	40	CID:ALN	NA	GT	0	1	1	1	1	1	ID=gene-V910_RS05065;Name=V910_RS05065;gbkey=Gene;gene_biotype=protein_coding;locus_tag=V910_RS05065	hypothetical protein	-	-	-
NC_022905	1050490	AGAGCTAAGG.GCATTCGAAG	G	T	40	CID:ALN	NA	GT	0	1	1	1	1	1	ID=gene-V910_RS05065;Name=V910_RS05065;gbkey=Gene;gene_biotype=protein_coding;locus_tag=V910_RS05065	hypothetical protein	-	-	-
NC_022905	1050492	AGCTAAGGGC.ATTCGAAGCA	A	T	40	CID:ALN	NA	GT	0	1	1	1	1	1	ID=gene-V910_RS05065;Name=V910_RS05065;gbkey=Gene;gene_biotype=protein_coding;locus_tag=V910_RS05065	hypothetical protein	-	-	-
NC_022905	1050495	TAAGGGCATT.CGAAGCAAAG	C	T	40	CID:ALN	NA	GT	0	1	1	1	1	1	ID=gene-V910_RS05065;Name=V910_RS05065;gbkey=Gene;gene_biotype=protein_coding;locus_tag=V910_RS05065	hypothetical protein	-	-	-
NC_022905	1050498	GGGCATTCGA.AGCAAAGCAT	A	G	40	CID:ALN	NA	GT	0	1	1	1	1	1	ID=gene-V910_RS05065;Name=V910_RS05065;gbkey=Gene;gene_biotype=protein_coding;locus_tag=V910_RS05065	hypothetical protein	-	-	-
NC_022905	1050507	AAGCAAAGCA.TGGTTACAGT	T	C	40	CID:ALN	NA	GT	0	1	1	1	1	1	ID=gene-V910_RS05065;Name=V910_RS05065;gbkey=Gene;gene_biotype=protein_coding;locus_tag=V910_RS05065	hypothetical protein	-	-	-
NC_022905	1050510	CAAAGCATGG.TTACAGTTGA	T	C	40	CID:ALN	NA	GT	0	1	1	1	1	1	ID=gene-V910_RS05065;Name=V910_RS05065;gbkey=Gene;gene_biotype=protein_coding;locus_tag=V910_RS05065	hypothetical protein	-	-	-
NC_022905	1050513	AGCATGGTTA.CAGTTGATTT	C	T	40	CID:ALN	NA	GT	0	1	1	1	1	1	ID=gene-V910_RS05065;Name=V910_RS05065;gbkey=Gene;gene_biotype=protein_coding;locus_tag=V910_RS05065	hypothetical protein	-	-	-
NC_022905	1050515	CATGGTTACA.GTTGATTTGA	G	A	40	CID:ALN	NA	GT	0	1	1	1	1	1	ID=gene-V910_RS05065;Name=V910_RS05065;gbkey=Gene;gene_biotype=protein_coding;locus_tag=V910_RS05065	hypothetical protein	-	-	-
NC_022905	1050533	GAAAGGCATC.CACAAAGTTA	C	T	40	ALN	NA	GT	0	1	1	1	1	1	.	.	-	-	-
NC_022905	1050534	AAAGGCATCC.ACAAAGTTAA	A	G	40	ALN	NA	GT	0	1	1	1	1	1	.	.	-	-	-
NC_022905	1050536	AGGCATCCAC.AAAGTTAACG	A	C	40	ALN	NA	GT	0	1	1	1	1	1	.	.	-	-	-
NC_022905	1050542	CCACAAAGTT.AACGCAAAGG	A	T	40	ALN	NA	GT	0	1	1	1	1	1	.	.	-	-	-
NC_022905	1050543	CACAAAGTTA.ACGCAAAGGG	A	G	40	ALN	NA	GT	0	1	1	1	1	1	.	.	-	-	-
NC_022905	1050544	ACAAAGTTAA.CGCAAAGGGC	C	T	40	ALN	NA	GT	0	1	1	1	1	1	.	.	-	-	-
NC_022905	1050546	AAAGTTAACG.CAAAGGGCCG	C	A	40	ALN	NA	GT	0	1	1	1	1	1	.	.	-	-	-
NC_022905	1050549	GTTAACGCAA.AGGGCCGCAA	A	C	40	ALN	NA	GT	0	1	1	1	1	1	.	.	-	-	-
NC_022905	1052913	TCCCTTCACA.TCGGAGGGGT	T	C	40	PASS	NA	GT	0	1	1	1	1	1	ID=gene-V910_RS05090;Name=V910_RS05090;gbkey=Gene;gene_biotype=tRNA;locus_tag=V910_RS05090;old_locus_tag=V910_101027	tRNA-Val	-	-	-
NC_022905	1052914	CCCTTCACAT.CGGAGGGGTC	C	G	40	PASS	NA	GT	0	1	1	1	1	1	ID=gene-V910_RS05090;Name=V910_RS05090;gbkey=Gene;gene_biotype=tRNA;locus_tag=V910_RS05090;old_locus_tag=V910_101027	tRNA-Val	-	-	-
NC_022905	1055504	TTCAAGGGGC.AGGAAGTCCT	A	G	40	PASS	NA	GT	0	1	1	0	0	0	ID=gene-V910_RS05100;Name=V910_RS05100;gbkey=Gene;gene_biotype=protein_coding;locus_tag=V910_RS05100;old_locus_tag=V910_101029	fumarate hydratase	-	GO:0051539 - 4 iron, 4 sulfur cluster	GO:0006099 - tricarboxylic acid cycle
NC_022905	1057995	GTTTATGTTT.GGGCGACACT	G	A	40	PASS	NA	GT	0	1	0	0	0	0	ID=gene-V910_RS05105;Name=V910_RS05105;gbkey=Gene;gene_biotype=protein_coding;locus_tag=V910_RS05105;old_locus_tag=V910_101030	NAD(P)/FAD-dependent oxidoreductase	-	-	-
NC_022905	1078426	CCTGCACATC.GACCGGCAGG	G	A	40	PASS	NA	GT	0	0	0	0	1	0	ID=gene-V910_RS05215;Name=V910_RS05215;gbkey=Gene;gene_biotype=protein_coding;locus_tag=V910_RS05215;old_locus_tag=V910_101052	cysteine desulfurase	-	GO:0031071 - cysteine desulfurase activity	GO:0006534 - cysteine metabolic process
NC_022905	1079287	CTTCATTTTC.GGGGATGCCA	G	A	40	PASS	NA	GT	0	0	0	1	0	0	ID=gene-V910_RS05220;Name=sufD;gbkey=Gene;gene=sufD;gene_biotype=protein_coding;locus_tag=V910_RS05220;old_locus_tag=V910_101053	Fe-S cluster assembly protein SufD	-	-	GO:0016226 - iron-sulfur cluster assembly
NC_022905	1092841	CGCATGTGGC.CGTGGGCGCA	C	T	40	PASS	NA	GT	0	0	0	0	1	1	ID=gene-V910_RS05270;Name=V910_RS05270;gbkey=Gene;gene_biotype=protein_coding;locus_tag=V910_RS05270	ferritin-like domain-containing protein	-	-	-
NC_022905	1093281	ATTTTGCGCT.ACGGCCATGG	A	G	40	PASS	NA	GT	0	1	1	1	1	1	ID=gene-V910_RS05275;Name=V910_RS05275;gbkey=Gene;gene_biotype=protein_coding;locus_tag=V910_RS05275;old_locus_tag=V910_101064	hypothetical protein	-	-	-
NC_022905	1106644	CCCGAATGGC.GACGTGACGG	G	A	40	PASS	NA	GT	0	0	0	0	0	1	ID=gene-V910_RS05325;Name=V910_RS05325;gbkey=Gene;gene_biotype=protein_coding;locus_tag=V910_RS05325;old_locus_tag=V910_101073	DsbA family protein	-	-	-
NC_022905	1122070	GACCACCAGT.ACCGCCAGAA	A	G	40	PASS	NA	GT	0	1	1	1	1	1	ID=gene-V910_RS05410;Name=secDF;gbkey=Gene;gene=secDF;gene_biotype=protein_coding;locus_tag=V910_RS05410	protein translocase subunit SecDF	-	-	-
NC_022905	1141666	CCCCGCACGA.GCGCATAATC	G	A	40	PASS	NA	GT	0	0	0	0	0	1	.	.	-	-	-
NC_022905	1146183	ATGATCGATG.GCTTCCGGGT	G	A	40	PASS	NA	GT	0	1	1	1	0	0	ID=gene-V910_RS05530;Name=cobT;gbkey=Gene;gene=cobT;gene_biotype=protein_coding;locus_tag=V910_RS05530;old_locus_tag=V910_101113	nicotinate-nucleotide--dimethylbenzimidazole	-	GO:0008939 -	GO:0009236 - cobalamin biosynthetic process
NC_022905	1153469	ACGGCGCTTT.CATGGTTGCG	C	T	40	PASS	NA	GT	0	0	0	1	0	0	ID=gene-V910_RS05570;Name=V910_RS05570;gbkey=Gene;gene_biotype=protein_coding;locus_tag=V910_RS05570;old_locus_tag=V910_101120	DUF1045 domain-containing protein	-	-	-
NC_022905	1165534	AAACTCTCCA.CGGCGCGGCG	C	T	40	PASS	NA	GT	0	0	0	1	0	0	ID=gene-V910_RS05630;Name=V910_RS05630;gbkey=Gene;gene_biotype=protein_coding;locus_tag=V910_RS05630;old_locus_tag=V910_101132	alpha/beta hydrolase	-	GO:0016787 - hydrolase activity [Evidence	-
NC_022905	1166203	CTTGCCGGCT.ACTGCGGCCT	A	G	40	PASS	NA	GT	0	1	1	1	1	1	ID=gene-V910_RS05635;Name=V910_RS05635;gbkey=Gene;gene_biotype=protein_coding;locus_tag=V910_RS05635;old_locus_tag=V910_101133	HpcH/HpaI aldolase/citrate lyase family protein	-	-	-
NC_022905	1166659	GCCGAGGCTG.CGCAGAATGC	C	T	40	PASS	NA	GT	0	0	0	0	1	1	ID=gene-V910_RS05635;Name=V910_RS05635;gbkey=Gene;gene_biotype=protein_coding;locus_tag=V910_RS05635;old_locus_tag=V910_101133	HpcH/HpaI aldolase/citrate lyase family protein	-	-	-
NC_022905	1179905	TCTTGATCAG.GGTTGCCACG	G	A	40	PASS	NA	GT	0	0	0	1	0	0	.	.	-	-	-
NC_022905	1196394	CCGTGATGGC.GACCGTACCG	G	A	40	PASS	NA	GT	0	1	1	1	0	0	ID=gene-V910_RS05770;Name=nuoL;gbkey=Gene;gene=nuoL;gene_biotype=protein_coding;locus_tag=V910_RS05770;old_locus_tag=V910_101162	NADH-quinone oxidoreductase subunit L	-	GO:0008137 - NADH dehydrogenase (ubiquinone)	GO:0042773 - ATP synthesis coupled electron
NC_022905	1203545	GCCCGGCTCC.GATTCGTCGG	G	A	40	PASS	NA	GT	0	0	0	1	0	0	ID=gene-V910_RS05800;Name=nuoF;gbkey=Gene;gene=nuoF;gene_biotype=protein_coding;locus_tag=V910_RS05800;old_locus_tag=V910_101168	NADH-quinone oxidoreductase subunit NuoF	-	GO:0051539 - 4 iron, 4 sulfur cluster	-
NC_022905	1205331	AAAGCGGCGG.CGTCAGCGCG	C	G	40	PASS	NA	GT	0	1	1	1	0	0	ID=gene-V910_RS05810;Name=V910_RS05810;gbkey=Gene;gene_biotype=protein_coding;locus_tag=V910_RS05810;old_locus_tag=V910_101170	NADH-quinone oxidoreductase subunit D	-	GO:0051287 - NAD binding [Evidence IEA]	-
NC_022905	1209416	CTTTCTACCC.GACTCTATGA	G	A	40	PASS	NA	GT	0	0	0	1	0	0	.	.	-	-	-
NC_022905	1216579	AATCCTGAAA.CGCACCAATG	C	A	40	PASS	NA	GT	0	0	0	0	1	1	ID=gene-V910_RS05900;Name=speB;gbkey=Gene;gene=speB;gene_biotype=protein_coding;locus_tag=V910_RS05900;old_locus_tag=V910_101188	agmatinase	-	GO:0008783 - agmatinase activity [Evidence	GO:0008295 - spermidine biosynthetic process
NC_022905	1237599	ACCGCATCGT.CGGTGTTCCA	C	T	40	PASS	NA	GT	0	0	0	0	1	0	ID=gene-V910_RS06020;Name=V910_RS06020;gbkey=Gene;gene_biotype=protein_coding;locus_tag=V910_RS06020;old_locus_tag=V910_101212	murein L,D-transpeptidase	-	-	-
NC_022905	1294002	TTGAAACCGT.CGAGATAATG	C	T	40	PASS	NA	GT	0	1	1	1	1	1	ID=gene-V910_RS06285;Name=V910_RS06285;gbkey=Gene;gene_biotype=protein_coding;locus_tag=V910_RS06285;old_locus_tag=V910_101265	molybdopterin oxidoreductase family protein	-	-	-
NC_022905	1312872	TTTCGGATTC.GACGCACTGG	G	A	40	PASS	NA	GT	0	0	0	1	0	0	.	.	-	-	-
NC_022905	1327033	ACCAGCCGGT.CGATCATGGC	C	T	40	PASS	NA	GT	0	0	0	1	0	0	ID=gene-V910_RS06435;Name=cysS;gbkey=Gene;gene=cysS;gene_biotype=protein_coding;locus_tag=V910_RS06435;old_locus_tag=V910_101298	cysteine--tRNA ligase	GO:0005737 - cytoplasm [Evidence IEA]	GO:0005524 - ATP binding [Evidence IEA]	GO:0006423 - cysteinyl-tRNA aminoacylation
NC_022905	1337984	CTTCCGTCAC.ATCCGGATTG	A	C	40	PASS	NA	GT	0	0	0	0	1	1	ID=gene-V910_RS06510;Name=lepB;gbkey=Gene;gene=lepB;gene_biotype=protein_coding;locus_tag=V910_RS06510;old_locus_tag=V910_101313	signal peptidase I	GO:0016020 - membrane [Evidence IEA]	GO:0004252 - serine-type endopeptidase	GO:0009306 - protein secretion [Evidence
NC_022905	1345062	ATGGGGCCGA.GATCGGCCGC	G	A	40	PASS	NA	GT	0	0	0	1	0	0	ID=gene-V910_RS06545;Name=pyrE;gbkey=Gene;gene=pyrE;gene_biotype=protein_coding;locus_tag=V910_RS06545;old_locus_tag=V910_101321	orotate phosphoribosyltransferase	-	GO:0004588 - orotate	GO:0019856 - pyrimidine nucleobase
NC_022905	1347591	TCACGATCCT.TGAGCAATCT	T	C	40	PASS	NA	GT	0	0	0	0	1	0	.	.	-	-	-
NC_022905	1347911	CTTCAGGCTC.ATCCACTTCA	A	G	40	PASS	NA	GT	0	0	0	0	1	1	ID=gene-V910_RS06555;Name=rpoZ;gbkey=Gene;gene=rpoZ;gene_biotype=protein_coding;locus_tag=V910_RS06555;old_locus_tag=V910_101323	DNA-directed RNA polymerase subunit omega	-	GO:0003899 - DNA-directed 5'-3' RNA	GO:0006351 - DNA-templated transcription
NC_022905	1354799	ACCAAAACCG.ACCAAAAAGT	A	G	40	PASS	NA	GT	0	1	1	1	1	1	ID=gene-V910_RS06590;Name=V910_RS06590;gbkey=Gene;gene_biotype=protein_coding;locus_tag=V910_RS06590	hypothetical protein	-	-	-
NC_022905	1358857	TGTGAGAATC.GATTCTTCCG	G	A	40	PASS	NA	GT	0	0	0	1	1	0	.	.	-	-	-
NC_022905	1367773	GCGCGGTTTT.TGGGGTGGCA	T	C	40	PASS	NA	GT	0	1	1	1	1	1	ID=gene-V910_RS06665;Name=V910_RS06665;gbkey=Gene;gene_biotype=protein_coding;locus_tag=V910_RS06665;old_locus_tag=V910_101345	endonuclease/exonuclease/phosphatase family	-	-	-
NC_022905	1368283	ATAGAAGCCG.CCTTATTCAG	C	T	40	PASS	NA	GT	0	1	1	0	0	0	.	.	-	-	-
NC_022905	1368284	TAGAAGCCGC.CTTATTCAGT	C	T	40	PASS	NA	GT	0	1	1	0	0	0	.	.	-	-	-
NC_022905	1379401	TCACAAACGT.AATATTAAAT	A	G	40	PASS	NA	GT	0	0	0	0	1	1	.	.	-	-	-
NC_022905	1391022	GAGCGGCGGA.TGCCAGAACG	T	C	40	PASS	NA	GT	0	0	0	0	1	1	ID=gene-V910_RS06730;Name=V910_RS06730;gbkey=Gene;gene_biotype=protein_coding;locus_tag=V910_RS06730;old_locus_tag=V910_101358	heme lyase CcmF/NrfE family subunit	-	-	-
NC_022905	1394293	GCATTGATGA.AAATGCTGCC	A	G	40	PASS	NA	GT	0	1	1	1	1	1	ID=gene-V910_RS06750;Name=V910_RS06750;gbkey=Gene;gene_biotype=protein_coding;locus_tag=V910_RS06750;old_locus_tag=V910_101362	ATP-binding protein	-	-	-
NC_022905	1400438	TCACGCCGCA.CCATATACCG	C	T	40	PASS	NA	GT	0	1	1	1	0	0	ID=gene-V910_RS06780;Name=V910_RS06780;gbkey=Gene;gene_biotype=protein_coding;locus_tag=V910_RS06780;old_locus_tag=V910_101368	NlpC/P60 family protein	-	-	-
NC_022905	1402600	ACCTTTCAGC.GCCGAATTGA	G	A	40	PASS	NA	GT	0	0	0	1	0	0	ID=gene-V910_RS06795;Name=V910_RS06795;gbkey=Gene;gene_biotype=protein_coding;locus_tag=V910_RS06795;old_locus_tag=V910_101371	phage tail tape measure protein	-	-	-
NC_022905	1412315	TATTGATGCC.GAACCACTGG	G	A	40	PASS	NA	GT	0	0	0	1	0	0	ID=gene-V910_RS06855;Name=V910_RS06855;gbkey=Gene;gene_biotype=protein_coding;locus_tag=V910_RS06855;old_locus_tag=V910_101385	DUF2336 domain-containing protein	-	-	-
NC_022905	1429260	GGAAATCTCC.GGCGTTGCCA	G	A	40	PASS	NA	GT	0	1	1	0	0	0	ID=gene-V910_RS06945;Name=V910_RS06945;gbkey=Gene;gene_biotype=protein_coding;locus_tag=V910_RS06945	hypothetical protein	-	-	-
NC_022905	1433463	GGCACGGAAA.GTTCCGCCGT	G	A	40	PASS	NA	GT	0	0	0	0	1	1	ID=gene-V910_RS06975;Name=V910_RS06975;gbkey=Gene;gene_biotype=protein_coding;locus_tag=V910_RS06975;old_locus_tag=V910_101409	GreA/GreB family elongation factor	-	GO:0003677 - DNA binding [Evidence IEA]	GO:0032784 - regulation of DNA-templated
NC_022905	1436971	AAAATGGGGG.TGGTTGACGA	T	C	40	PASS	NA	GT	0	1	1	1	1	1	ID=gene-V910_RS06990;Name=betA;gbkey=Gene;gene=betA;gene_biotype=protein_coding;locus_tag=V910_RS06990;old_locus_tag=V910_101412	choline dehydrogenase	-	GO:0008812 - choline dehydrogenase activity	GO:0019285 - glycine betaine biosynthetic
NC_022905	1441409	ACCCGCAGGT.CGAAAAACTG	C	T	40	PASS	NA	GT	0	0	0	0	0	1	ID=gene-V910_RS07005;Name=V910_RS07005;gbkey=Gene;gene_biotype=protein_coding;locus_tag=V910_RS07005;old_locus_tag=V910_101415	LacI family DNA-binding transcriptional	-	-	-
NC_022905	1442594	GGAAAGTGCG.GTCCATGCCT	G	A	40	PASS	NA	GT	0	1	1	0	0	0	ID=gene-V910_RS07010;Name=xylB;gbkey=Gene;gene=xylB;gene_biotype=protein_coding;locus_tag=V910_RS07010;old_locus_tag=V910_101416	xylulokinase	-	GO:0004856 - D-xylulokinase activity	GO:0005997 - xylulose metabolic process
NC_022905	1445005	ACCTGGCTGC.ACCAGAGCAT	A	G	40	PASS	NA	GT	0	0	0	0	1	1	ID=gene-V910_RS07020;Name=V910_RS07020;gbkey=Gene;gene_biotype=protein_coding;locus_tag=V910_RS07020;old_locus_tag=V910_101418	Gfo/Idh/MocA family protein	-	GO:0016651 - oxidoreductase activity, acting	-
NC_022905	1449560	GCAAACCGAC.GATTCCTTCC	G	A	40	PASS	NA	GT	0	0	0	1	0	0	ID=gene-V910_RS07040;Name=V910_RS07040;gbkey=Gene;gene_biotype=protein_coding;locus_tag=V910_RS07040;old_locus_tag=V910_101422	sugar ABC transporter ATP-binding protein	-	GO:0140359 - ABC-type transporter activity	-
NC_022905	1459224	CTGCCCTTCG.CTCAGAAGCA	C	T	40	PASS	NA	GT	0	0	0	1	0	0	ID=gene-V910_RS16480;Name=V910_RS16480;gbkey=Gene;gene_biotype=protein_coding;locus_tag=V910_RS16480	IS5 family transposase	-	GO:0004803 - transposase activity [Evidence	-
NC_022905	1463541	CCATTCGTGG.TCAGTTAGTT	T	G	40	LCB	NA	GT	0	1	1	1	1	1	.	.	-	-	-
NC_022905	1497007	CGGCTTCCGC.GGCGGCCTGT	G	A	40	PASS	NA	GT	0	0	0	0	1	1	ID=gene-V910_RS07275;Name=V910_RS07275;gbkey=Gene;gene_biotype=protein_coding;locus_tag=V910_RS07275;old_locus_tag=V910_101471	chloride channel protein	GO:0016020 - membrane [Evidence IEA]	GO:0005247 - voltage-gated chloride channel	GO:0055085 - transmembrane transport
NC_022905	1528003	TGCCGCCCGG.ACAGCCATCC	A	C	40	PASS	NA	GT	0	1	1	1	0	0	.	.	-	-	-
NC_022905	1541850	ACCGTGGCGT.CGGAGGGCAG	C	T	40	PASS	NA	GT	0	0	0	1	0	0	ID=gene-V910_RS07490;Name=V910_RS07490;gbkey=Gene;gene_biotype=protein_coding;locus_tag=V910_RS07490;old_locus_tag=V910_101515	phosphatidylserine decarboxylase	-	-	-
NC_022905	1563135	CCAATGGATA.GACTCGTTTT	G	A	40	PASS	NA	GT	0	0	0	1	1	0	.	.	-	-	-
NC_022905	1563747	TTAATGTGCA.GATTATGGCT	G	T	40	PASS	NA	GT	0	0	0	1	0	0	.	.	-	-	-
NC_022905	1583827	AACCGATATC.GCCTTTGCGC	G	C	40	PASS	NA	GT	0	0	0	1	0	0	ID=gene-V910_RS07700;Name=nhaA;gbkey=Gene;gene=nhaA;gene_biotype=protein_coding;locus_tag=V910_RS07700;old_locus_tag=V910_101557	Na+/H+ antiporter NhaA	GO:0016020 - membrane [Evidence IEA]	GO:0015385 - sodium:proton antiporter	GO:0006885 - regulation of pH [Evidence IEA]
NC_022905	1598278	GTTTGCGGCC.GACGAGGCGG	G	A	40	PASS	NA	GT	0	0	0	1	0	0	ID=gene-V910_RS07775;Name=der;gbkey=Gene;gene=der;gene_biotype=protein_coding;locus_tag=V910_RS07775;old_locus_tag=V910_101572	ribosome biogenesis GTPase Der	GO:0005737 - cytoplasm [Evidence IEA]	GO:0043022 - ribosome binding [Evidence	GO:0042254 - ribosome biogenesis [Evidence
NC_022905	1622423	ACCGTCATCA.ACACACGTTC	A	G	40	PASS	NA	GT	0	1	1	1	1	1	ID=gene-V910_RS07895;Name=xdhB;gbkey=Gene;gene=xdhB;gene_biotype=protein_coding;locus_tag=V910_RS07895;old_locus_tag=V910_101597	xanthine dehydrogenase molybdopterin binding	-	GO:0030151 - molybdenum ion binding	GO:0009115 - xanthine catabolic process
NC_022905	1629183	CACGCGGAAC.CACTCGAAGC	C	T	40	PASS	NA	GT	0	0	0	0	1	1	ID=gene-V910_RS07920;Name=V910_RS07920;gbkey=Gene;gene_biotype=protein_coding;locus_tag=V910_RS07920;old_locus_tag=V910_101602	TRAP transporter substrate-binding protein	-	-	-
NC_022905	1631095	ACCGCCTTCC.ATCGGCGTGG	A	G	40	PASS	NA	GT	0	1	1	1	1	1	ID=gene-V910_RS07925;Name=V910_RS07925;gbkey=Gene;gene_biotype=protein_coding;locus_tag=V910_RS07925;old_locus_tag=V910_101603	TRAP transporter large permease subunit	-	-	-
NC_022905	1646210	AAGCCCGCCC.GAAGCCGATA	G	A	40	PASS	NA	GT	0	0	0	0	1	1	.	.	-	-	-
NC_022905	1661207	GATCTATCGC.GGCCCCGGCC	G	A	40	PASS	NA	GT	0	1	1	1	0	0	ID=gene-V910_RS08070;Name=V910_RS08070;gbkey=Gene;gene_biotype=protein_coding;locus_tag=V910_RS08070;old_locus_tag=V910_101632	quinone-dependent dihydroorotate dehydrogenase	GO:0016020 - membrane [Evidence IEA]	GO:0004152 - dihydroorotate dehydrogenase	GO:0006207 - 'de novo' pyrimidine nucleobase
NC_022905	1680974	GCACGACGAG.CATGATAGCC	C	G	40	PASS	NA	GT	0	1	1	1	1	1	ID=gene-V910_RS08160;Name=bepE;gbkey=Gene;gene=bepE;gene_biotype=protein_coding;locus_tag=V910_RS08160;old_locus_tag=V910_101651	multidrug efflux RND transporter permease	-	-	-
NC_022905	1684203	AATTGGGAAA.GACTCTCGAC	G	A	40	PASS	NA	GT	0	0	0	1	0	0	.	.	-	-	-
NC_022905	1684210	AAAGACTCTC.GACTCTTTTT	G	A	40	PASS	NA	GT	0	0	0	1	1	0	.	.	-	-	-
NC_022905	1695615	AGCAATCTCA.GAGTCAATGG	G	A	40	PASS	NA	GT	0	0	0	1	0	0	ID=gene-V910_RS08230;Name=V910_RS08230;gbkey=Gene;gene_biotype=protein_coding;locus_tag=V910_RS08230;old_locus_tag=V910_101665	Zn-dependent hydrolase	-	-	-
NC_022905	1712894	ACCAGAATGA.GTCTCTACGG	G	C	40	LCB	NA	GT	0	1	1	1	1	1	.	.	-	-	-
NC_022905	1712915	GATCCTGAGA.GGAAATAGGG	G	A	40	LCB	NA	GT	0	1	1	1	1	1	.	.	-	-	-
NC_022905	1712928	AATAGGGAGC.ATTGAAGAAC	A	G	40	LCB	NA	GT	0	1	1	1	1	1	.	.	-	-	-
NC_022905	1712949	CAGAGCGGTG.AACATGTCGA	A	G	40	LCB	NA	GT	0	1	1	1	1	1	.	.	-	-	-
NC_022905	1736239	GTTGAGATAT.CTCAATGCCG	C	T	40	PASS	NA	GT	0	1	0	0	0	0	ID=gene-V910_RS08465;Name=V910_RS08465;gbkey=Gene;gene_biotype=protein_coding;locus_tag=V910_RS08465;old_locus_tag=V910_101716	hypothetical protein	-	-	-
NC_022905	1770103	TGGATGAGCC.AGGCCATGAA	A	G	40	PASS	NA	GT	0	1	1	1	1	1	ID=gene-V910_RS08640;Name=V910_RS08640;gbkey=Gene;gene_biotype=protein_coding;locus_tag=V910_RS08640;old_locus_tag=V910_101753	ABC transporter ATP-binding protein	-	GO:0140359 - ABC-type transporter activity	-
NC_022905	1791365	CATAGCTCCC.TGGCGGCGTG	T	A	40	PASS	NA	GT	0	1	1	1	0	0	ID=gene-V910_RS08730;Name=adh;gbkey=Gene;gene=adh;gene_biotype=protein_coding;locus_tag=V910_RS08730;old_locus_tag=V910_101773	aldehyde dehydrogenase	-	-	-
NC_022905	1855592	TAGCCAGCCA.GCGCACACGC	G	C	40	PASS	NA	GT	0	0	0	0	1	1	ID=gene-V910_RS09050;Name=V910_RS09050;gbkey=Gene;gene_biotype=protein_coding;locus_tag=V910_RS09050;old_locus_tag=V910_101840	ActS/PrrB/RegB family redox-sensitive histidine	-	GO:0000155 - phosphorelay sensor kinase	GO:0007165 - signal transduction [Evidence
NC_022905	1856907	CTTCGGCGAG.GGCCGGTTTC	G	A	40	PASS	NA	GT	0	1	1	0	0	0	ID=gene-V910_RS09055;Name=hrpB;gbkey=Gene;gene=hrpB;gene_biotype=protein_coding;locus_tag=V910_RS09055;old_locus_tag=V910_101841	ATP-dependent helicase HrpB	-	GO:0004386 - helicase activity [Evidence	-
NC_022905	1879659	GACCGAAGCG.GAAATCGGCC	G	A	40	PASS	NA	GT	0	1	1	0	0	0	ID=gene-V910_RS09140;Name=V910_RS09140;gbkey=Gene;gene_biotype=protein_coding;locus_tag=V910_RS09140;old_locus_tag=V910_101858	PhzF family phenazine biosynthesis protein	GO:0005737 - cytoplasm [Evidence IEA]	GO:0016853 - isomerase activity [Evidence	GO:0009058 - biosynthetic process [Evidence
NC_022905	1882646	CAGCTTGCGC.CCCTCAAGGA	C	G	40	PASS	NA	GT	0	0	0	1	0	0	ID=gene-V910_RS09150;Name=cgs;gbkey=Gene;gene=cgs;gene_biotype=protein_coding;locus_tag=V910_RS09150;old_locus_tag=V910_101860	cyclic beta 1-2 glucan synthetase Cgs	-	-	-
NC_022905	1882992	ACCATCAGGT.CGAAGGCGGG	C	T	40	PASS	NA	GT	0	0	0	1	0	0	ID=gene-V910_RS09150;Name=cgs;gbkey=Gene;gene=cgs;gene_biotype=protein_coding;locus_tag=V910_RS09150;old_locus_tag=V910_101860	cyclic beta 1-2 glucan synthetase Cgs	-	-	-
NC_022905	1890410	ATACCACCGC.TGGTAAACAA	T	C	40	PASS	NA	GT	0	1	1	1	1	1	.	.	-	-	-
NC_022905	1898985	CGGGGAAATC.AGCCCATTGG	A	G	40	PASS	NA	GT	0	0	0	1	0	0	.	.	-	-	-
NC_022905	1899788	CCGCCTGCCC.GACCTGTGGG	G	A	40	PASS	NA	GT	0	0	0	1	0	0	ID=gene-V910_RS09205;Name=ilvD;gbkey=Gene;gene=ilvD;gene_biotype=protein_coding;locus_tag=V910_RS09205;old_locus_tag=V910_101871	dihydroxy-acid dehydratase	-	GO:0004160 - dihydroxy-acid dehydratase	GO:0009082 - branched-chain amino acid
NC_022905	1906112	ATTCCGGTCC.GTTGCCGGCC	G	A	40	PASS	NA	GT	0	0	0	1	0	0	ID=gene-V910_RS09235;Name=acnA;gbkey=Gene;gene=acnA;gene_biotype=protein_coding;locus_tag=V910_RS09235;old_locus_tag=V910_101877	aconitate hydratase AcnA	-	GO:0003994 - aconitate hydratase activity	GO:0006099 - tricarboxylic acid cycle
NC_022905	1916649	TCAAGGATTT.CAGCACCGCC	C	T	40	PASS	NA	GT	0	1	1	0	0	0	ID=gene-V910_RS09285;Name=V910_RS09285;gbkey=Gene;gene_biotype=protein_coding;locus_tag=V910_RS09285;old_locus_tag=V910_101887	4a-hydroxytetrahydrobiopterin dehydratase	-	GO:0008124 -	GO:0006729 - tetrahydrobiopterin biosynthetic
NC_022905	1948854	ACCGCACCGT.CGAGAATGCG	C	T	40	PASS	NA	GT	0	0	0	0	0	1	ID=gene-V910_RS09440;Name=V910_RS09440;gbkey=Gene;gene_biotype=protein_coding;locus_tag=V910_RS09440;old_locus_tag=V910_101917	translocation/assembly module TamB	GO:0005886 - plasma membrane [Evidence	-	GO:0009306 - protein secretion [Evidence
NC_022905	1962051	GCCGCCGATC.TCTACGGCCT	T	C	40	PASS	NA	GT	0	1	1	0	0	0	ID=gene-V910_RS09490;Name=V910_RS09490;gbkey=Gene;gene_biotype=protein_coding;locus_tag=V910_RS09490;old_locus_tag=V910_101927	prephenate dehydratase	-	GO:0004664 - prephenate dehydratase activity	GO:0009094 - L-phenylalanine biosynthetic
NC_022905	1964975	TGTGGGCGCC.GACCCTTCGG	G	A	40	PASS	NA	GT	0	0	0	0	1	0	ID=gene-V910_RS09505;Name=V910_RS09505;gbkey=Gene;gene_biotype=protein_coding;locus_tag=V910_RS09505;old_locus_tag=V910_101930	DNA polymerase III subunit gamma/tau	-	GO:0003887 - DNA-directed DNA polymerase	GO:0006260 - DNA replication [Evidence IEA]
NC_022905	2003364	GGCGGCAGCC.GATTCTGCGA	G	A	40	PASS	NA	GT	0	0	0	1	0	0	ID=gene-V910_RS09665;Name=dnaA;gbkey=Gene;gene=dnaA;gene_biotype=protein_coding;locus_tag=V910_RS09665;old_locus_tag=V910_101961	chromosomal replication initiator protein DnaA	-	GO:0005524 - ATP binding [Evidence IEA]	GO:0006275 - regulation of DNA replication
NC_022905	2019912	CTGTTCCGCC.GACATTTCGG	G	A	40	PASS	NA	GT	0	0	0	0	0	1	ID=gene-V910_RS09750;Name=pnp;gbkey=Gene;gene=pnp;gene_biotype=protein_coding;locus_tag=V910_RS09750;old_locus_tag=V910_101980	polyribonucleotide nucleotidyltransferase	-	GO:0004654 - polyribonucleotide	GO:0006402 - mRNA catabolic process [Evidence
NC_022905	2060943	GAAGGTCTGC.GACTTCTTGG	G	A	40	PASS	NA	GT	0	0	0	0	0	1	ID=gene-V910_RS09945;Name=dnaK;gbkey=Gene;gene=dnaK;gene_biotype=protein_coding;locus_tag=V910_RS09945;old_locus_tag=V910_102019	molecular chaperone DnaK	-	GO:0016887 - ATP hydrolysis activity	GO:0006457 - protein folding [Evidence IEA]
NC_022905	2064894	TTCGATCAGC.ACATCGACCG	A	G	40	PASS	NA	GT	0	0	0	0	1	0	ID=gene-V910_RS09955;Name=pheT;gbkey=Gene;gene=pheT;gene_biotype=protein_coding;locus_tag=V910_RS09955;old_locus_tag=V910_102021	phenylalanine--tRNA ligase subunit beta	-	GO:0005524 - ATP binding [Evidence IEA]	GO:0006432 - phenylalanyl-tRNA aminoacylation
NC_022905	2069133	AAACGCGGCA.CCTTGGCACA	C	A	40	PASS	NA	GT	0	0	0	0	0	1	ID=gene-V910_RS09980;Name=V910_RS09980;gbkey=Gene;gene_biotype=protein_coding;locus_tag=V910_RS09980;old_locus_tag=V910_102026	isoprenylcysteine carboxylmethyltransferase	-	GO:0008168 - methyltransferase activity	-
NC_022905	2080128	TCTATCTGGC.AGGTGAAGTC	A	G	40	PASS	NA	GT	0	1	1	1	1	1	ID=gene-V910_RS10045;Name=V910_RS10045;gbkey=Gene;gene_biotype=protein_coding;locus_tag=V910_RS10045;old_locus_tag=V910_102039	folylpolyglutamate synthase/dihydrofolate	-	GO:0046872 - metal ion binding [Evidence	GO:0006730 - one-carbon metabolic process
NC_022905	2094078	AAATGCGCGC.GCCCTTCAGC	G	C	40	PASS	NA	GT	0	1	1	0	0	0	ID=gene-V910_RS10080;Name=ahcY;gbkey=Gene;gene=ahcY;gene_biotype=protein_coding;locus_tag=V910_RS10080;old_locus_tag=V910_102046	adenosylhomocysteinase	-	GO:0004013 - adenosylhomocysteinase activity	GO:0006730 - one-carbon metabolic process
NC_022905	2094829	GCGTGAAGCC.TCCGCTTGTT	T	C	40	PASS	NA	GT	0	1	1	1	1	1	ID=gene-V910_RS10085;Name=V910_RS10085;gbkey=Gene;gene_biotype=protein_coding;locus_tag=V910_RS10085;old_locus_tag=V910_102047	HPr family phosphocarrier protein	-	-	-
NC_022905	2109626	CAATCTCTTC.CGTCAGATGT	C	T	40	PASS	NA	GT	0	0	0	1	0	0	ID=gene-V910_RS10170;Name=V910_RS10170;gbkey=Gene;gene_biotype=protein_coding;locus_tag=V910_RS10170;old_locus_tag=V910_102064	helix-turn-helix domain-containing protein	-	GO:0003677 - DNA binding [Evidence IEA]	-
NC_022905	2115080	CGGCGCTATA.GACCGGCACA	G	A	40	PASS	NA	GT	0	0	0	0	1	1	ID=gene-V910_RS10205;Name=coaE;gbkey=Gene;gene=coaE;gene_biotype=protein_coding;locus_tag=V910_RS10205;old_locus_tag=V910_102071	dephospho-CoA kinase	GO:0005737 - cytoplasm [Evidence IEA]	GO:0005524 - ATP binding [Evidence IEA]	GO:0015937 - coenzyme A biosynthetic process
NC_022906	48468	GATTTTCGAG.CACCGGAGCG	C	T	40	PASS	NA	GT	0	1	1	1	1	1	.	.	-	-	-
NC_022906	52456	TACGTTGACA.CCGTAGGGGT	C	T	40	PASS	NA	GT	0	1	1	1	1	1	ID=gene-V910_RS10470;Name=V910_RS10470;gbkey=Gene;gene_biotype=tRNA;locus_tag=V910_RS10470;old_locus_tag=V910_200049	tRNA-Val	-	-	-
NC_022906	64444	CGGCAACACC.GGCATTGTTC	G	A	40	PASS	NA	GT	0	1	1	0	0	0	ID=gene-V910_RS10525;Name=V910_RS10525;gbkey=Gene;gene_biotype=protein_coding;locus_tag=V910_RS10525;old_locus_tag=V910_200061	SDR family NAD(P)-dependent oxidoreductase	-	GO:0070403 - NAD+ binding [Evidence IEA]	-
NC_022906	71640	CCGTACGCCT.AAAGACCTGA	A	G	40	PASS	NA	GT	0	1	1	1	1	1	ID=gene-V910_RS10565;Name=V910_RS10565;gbkey=Gene;gene_biotype=protein_coding;locus_tag=V910_RS10565;old_locus_tag=V910_200069	FadR/GntR family transcriptional regulator	-	GO:0003700 - DNA-binding transcription	-
NC_022906	73694	CGCCGGTCCT.CTCCCCGGCG	C	T	40	PASS	NA	GT	0	1	1	0	0	0	.	.	-	-	-
NC_022906	95721	GCAGAGCTTC.GACCCCAAGG	G	A	40	PASS	NA	GT	0	0	0	1	0	0	ID=gene-V910_RS10685;Name=hemN;gbkey=Gene;gene=hemN;gene_biotype=protein_coding;locus_tag=V910_RS10685;old_locus_tag=V910_200094	oxygen-independent coproporphyrinogen III	GO:0005737 - cytoplasm [Evidence IEA]	GO:0004109 - coproporphyrinogen oxidase	GO:0006779 - porphyrin-containing compound
NC_022906	176719	GTTTTTAAGA.GCGTAGCCTT	G	A	40	PASS	NA	GT	0	0	0	0	1	1	.	.	-	-	-
NC_022906	187483	TTGCCTTTGC.GACTCAGCAC	G	A	40	PASS	NA	GT	0	0	0	1	0	0	ID=gene-V910_RS11080;Name=V910_RS11080;gbkey=Gene;gene_biotype=protein_coding;locus_tag=V910_RS11080;old_locus_tag=V910_200177	Rrf2 family transcriptional regulator	-	GO:0003700 - DNA-binding transcription	-
NC_022906	187628	CTTTCAGGCC.GTATTTGCCC	G	A	40	PASS	NA	GT	0	0	0	0	1	1	ID=gene-V910_RS11080;Name=V910_RS11080;gbkey=Gene;gene_biotype=protein_coding;locus_tag=V910_RS11080;old_locus_tag=V910_200177	Rrf2 family transcriptional regulator	-	GO:0003700 - DNA-binding transcription	-
NC_022906	187910	AAACCCACTA.GATTCATAAA	G	A	40	PASS	NA	GT	0	0	0	1	0	0	.	.	-	-	-
NC_022906	196150	GCCGTGACAG.GGACATATGG	G	A	40	PASS	NA	GT	0	1	1	1	1	1	ID=gene-V910_RS11120;Name=V910_RS11120;gbkey=Gene;gene_biotype=protein_coding;locus_tag=V910_RS11120;old_locus_tag=V910_200182	IS3 family transposase	-	GO:0004803 - transposase activity [Evidence	-
NC_022906	212932	ACCAGATCGT.CGGTACGAAC	C	T	40	PASS	NA	GT	0	0	0	1	0	1	ID=gene-V910_RS11200;Name=V910_RS11200;gbkey=Gene;gene_biotype=protein_coding;locus_tag=V910_RS11200;old_locus_tag=V910_200201	ABC transporter ATP-binding protein	-	GO:0140359 - ABC-type transporter activity	-
NC_022906	259630	CCCGACGAGA.CCGACAAGCG	C	N	40	N	NA	GT	0	1	0	0	0	0	ID=gene-V910_RS11410;Name=V910_RS11410;gbkey=Gene;gene_biotype=protein_coding;locus_tag=V910_RS11410;old_locus_tag=V910_200244	ABC transporter ATP-binding protein	GO:0055052 - ATP-binding cassette (ABC)	GO:0140359 - ABC-type transporter activity	-
NC_022906	259631	CCGACGAGAC.CGACAAGCGA	C	N	40	N	NA	GT	0	1	0	0	0	0	ID=gene-V910_RS11410;Name=V910_RS11410;gbkey=Gene;gene_biotype=protein_coding;locus_tag=V910_RS11410;old_locus_tag=V910_200244	ABC transporter ATP-binding protein	GO:0055052 - ATP-binding cassette (ABC)	GO:0140359 - ABC-type transporter activity	-
NC_022906	259632	CGACGAGACC.GACAAGCGAA	G	N	40	N	NA	GT	0	1	0	0	0	0	ID=gene-V910_RS11410;Name=V910_RS11410;gbkey=Gene;gene_biotype=protein_coding;locus_tag=V910_RS11410;old_locus_tag=V910_200244	ABC transporter ATP-binding protein	GO:0055052 - ATP-binding cassette (ABC)	GO:0140359 - ABC-type transporter activity	-
NC_022906	259633	GACGAGACCG.ACAAGCGAAA	A	N	40	N	NA	GT	0	1	0	0	0	0	ID=gene-V910_RS11410;Name=V910_RS11410;gbkey=Gene;gene_biotype=protein_coding;locus_tag=V910_RS11410;old_locus_tag=V910_200244	ABC transporter ATP-binding protein	GO:0055052 - ATP-binding cassette (ABC)	GO:0140359 - ABC-type transporter activity	-
NC_022906	259634	ACGAGACCGA.CAAGCGAAAT	C	N	40	N	NA	GT	0	1	0	0	0	0	ID=gene-V910_RS11410;Name=V910_RS11410;gbkey=Gene;gene_biotype=protein_coding;locus_tag=V910_RS11410;old_locus_tag=V910_200244	ABC transporter ATP-binding protein	GO:0055052 - ATP-binding cassette (ABC)	GO:0140359 - ABC-type transporter activity	-
NC_022906	259635	CGAGACCGAC.AAGCGAAATG	A	N	40	N	NA	GT	0	1	0	0	0	0	ID=gene-V910_RS11410;Name=V910_RS11410;gbkey=Gene;gene_biotype=protein_coding;locus_tag=V910_RS11410;old_locus_tag=V910_200244	ABC transporter ATP-binding protein	GO:0055052 - ATP-binding cassette (ABC)	GO:0140359 - ABC-type transporter activity	-
NC_022906	259636	GAGACCGACA.AGCGAAATGA	A	N	40	N	NA	GT	0	1	0	0	0	0	ID=gene-V910_RS11410;Name=V910_RS11410;gbkey=Gene;gene_biotype=protein_coding;locus_tag=V910_RS11410;old_locus_tag=V910_200244	ABC transporter ATP-binding protein	GO:0055052 - ATP-binding cassette (ABC)	GO:0140359 - ABC-type transporter activity	-
NC_022906	259637	AGACCGACAA.GCGAAATGAA	G	N	40	N	NA	GT	0	1	0	0	0	0	ID=gene-V910_RS11410;Name=V910_RS11410;gbkey=Gene;gene_biotype=protein_coding;locus_tag=V910_RS11410;old_locus_tag=V910_200244	ABC transporter ATP-binding protein	GO:0055052 - ATP-binding cassette (ABC)	GO:0140359 - ABC-type transporter activity	-
NC_022906	259638	GACCGACAAG.CGAAATGAAA	C	N	40	N	NA	GT	0	1	0	0	0	0	ID=gene-V910_RS11410;Name=V910_RS11410;gbkey=Gene;gene_biotype=protein_coding;locus_tag=V910_RS11410;old_locus_tag=V910_200244	ABC transporter ATP-binding protein	GO:0055052 - ATP-binding cassette (ABC)	GO:0140359 - ABC-type transporter activity	-
NC_022906	259639	ACCGACAAGC.GAAATGAAAT	G	N	40	N	NA	GT	0	1	0	0	0	0	ID=gene-V910_RS11410;Name=V910_RS11410;gbkey=Gene;gene_biotype=protein_coding;locus_tag=V910_RS11410;old_locus_tag=V910_200244	ABC transporter ATP-binding protein	GO:0055052 - ATP-binding cassette (ABC)	GO:0140359 - ABC-type transporter activity	-
NC_022906	259640	CCGACAAGCG.AAATGAAATC	A	N	40	N	NA	GT	0	1	0	0	0	0	ID=gene-V910_RS11410;Name=V910_RS11410;gbkey=Gene;gene_biotype=protein_coding;locus_tag=V910_RS11410;old_locus_tag=V910_200244	ABC transporter ATP-binding protein	GO:0055052 - ATP-binding cassette (ABC)	GO:0140359 - ABC-type transporter activity	-
NC_022906	259641	CGACAAGCGA.AATGAAATCG	A	N	40	N	NA	GT	0	1	0	0	0	0	ID=gene-V910_RS11410;Name=V910_RS11410;gbkey=Gene;gene_biotype=protein_coding;locus_tag=V910_RS11410;old_locus_tag=V910_200244	ABC transporter ATP-binding protein	GO:0055052 - ATP-binding cassette (ABC)	GO:0140359 - ABC-type transporter activity	-
NC_022906	259642	GACAAGCGAA.ATGAAATCGC	A	N	40	N	NA	GT	0	1	0	0	0	0	ID=gene-V910_RS11410;Name=V910_RS11410;gbkey=Gene;gene_biotype=protein_coding;locus_tag=V910_RS11410;old_locus_tag=V910_200244	ABC transporter ATP-binding protein	GO:0055052 - ATP-binding cassette (ABC)	GO:0140359 - ABC-type transporter activity	-
NC_022906	259643	ACAAGCGAAA.TGAAATCGCG	T	N	40	N	NA	GT	0	1	0	0	0	0	ID=gene-V910_RS11410;Name=V910_RS11410;gbkey=Gene;gene_biotype=protein_coding;locus_tag=V910_RS11410;old_locus_tag=V910_200244	ABC transporter ATP-binding protein	GO:0055052 - ATP-binding cassette (ABC)	GO:0140359 - ABC-type transporter activity	-
NC_022906	259644	CAAGCGAAAT.GAAATCGCGC	G	N	40	N	NA	GT	0	1	0	0	0	0	ID=gene-V910_RS11410;Name=V910_RS11410;gbkey=Gene;gene_biotype=protein_coding;locus_tag=V910_RS11410;old_locus_tag=V910_200244	ABC transporter ATP-binding protein	GO:0055052 - ATP-binding cassette (ABC)	GO:0140359 - ABC-type transporter activity	-
NC_022906	259645	AAGCGAAATG.AAATCGCGCG	A	N	40	N	NA	GT	0	1	0	0	0	0	ID=gene-V910_RS11410;Name=V910_RS11410;gbkey=Gene;gene_biotype=protein_coding;locus_tag=V910_RS11410;old_locus_tag=V910_200244	ABC transporter ATP-binding protein	GO:0055052 - ATP-binding cassette (ABC)	GO:0140359 - ABC-type transporter activity	-
NC_022906	259646	AGCGAAATGA.AATCGCGCGC	A	N	40	N	NA	GT	0	1	0	0	0	0	ID=gene-V910_RS11410;Name=V910_RS11410;gbkey=Gene;gene_biotype=protein_coding;locus_tag=V910_RS11410;old_locus_tag=V910_200244	ABC transporter ATP-binding protein	GO:0055052 - ATP-binding cassette (ABC)	GO:0140359 - ABC-type transporter activity	-
NC_022906	259647	GCGAAATGAA.ATCGCGCGCA	A	N	40	N	NA	GT	0	1	0	0	0	0	ID=gene-V910_RS11410;Name=V910_RS11410;gbkey=Gene;gene_biotype=protein_coding;locus_tag=V910_RS11410;old_locus_tag=V910_200244	ABC transporter ATP-binding protein	GO:0055052 - ATP-binding cassette (ABC)	GO:0140359 - ABC-type transporter activity	-
NC_022906	259648	CGAAATGAAA.TCGCGCGCAA	T	N	40	N	NA	GT	0	1	0	0	0	0	ID=gene-V910_RS11410;Name=V910_RS11410;gbkey=Gene;gene_biotype=protein_coding;locus_tag=V910_RS11410;old_locus_tag=V910_200244	ABC transporter ATP-binding protein	GO:0055052 - ATP-binding cassette (ABC)	GO:0140359 - ABC-type transporter activity	-
NC_022906	259649	GAAATGAAAT.CGCGCGCAAT	C	N	40	N	NA	GT	0	1	0	0	0	0	ID=gene-V910_RS11410;Name=V910_RS11410;gbkey=Gene;gene_biotype=protein_coding;locus_tag=V910_RS11410;old_locus_tag=V910_200244	ABC transporter ATP-binding protein	GO:0055052 - ATP-binding cassette (ABC)	GO:0140359 - ABC-type transporter activity	-
NC_022906	259650	AAATGAAATC.GCGCGCAATC	G	N	40	N	NA	GT	0	1	0	0	0	0	ID=gene-V910_RS11410;Name=V910_RS11410;gbkey=Gene;gene_biotype=protein_coding;locus_tag=V910_RS11410;old_locus_tag=V910_200244	ABC transporter ATP-binding protein	GO:0055052 - ATP-binding cassette (ABC)	GO:0140359 - ABC-type transporter activity	-
NC_022906	259651	AATGAAATCG.CGCGCAATCG	C	N	40	N	NA	GT	0	1	0	0	0	0	ID=gene-V910_RS11410;Name=V910_RS11410;gbkey=Gene;gene_biotype=protein_coding;locus_tag=V910_RS11410;old_locus_tag=V910_200244	ABC transporter ATP-binding protein	GO:0055052 - ATP-binding cassette (ABC)	GO:0140359 - ABC-type transporter activity	-
NC_022906	259652	ATGAAATCGC.GCGCAATCGA	G	N	40	N	NA	GT	0	1	0	0	0	0	ID=gene-V910_RS11410;Name=V910_RS11410;gbkey=Gene;gene_biotype=protein_coding;locus_tag=V910_RS11410;old_locus_tag=V910_200244	ABC transporter ATP-binding protein	GO:0055052 - ATP-binding cassette (ABC)	GO:0140359 - ABC-type transporter activity	-
NC_022906	259653	TGAAATCGCG.CGCAATCGAC	C	N	40	N	NA	GT	0	1	0	0	0	0	ID=gene-V910_RS11410;Name=V910_RS11410;gbkey=Gene;gene_biotype=protein_coding;locus_tag=V910_RS11410;old_locus_tag=V910_200244	ABC transporter ATP-binding protein	GO:0055052 - ATP-binding cassette (ABC)	GO:0140359 - ABC-type transporter activity	-
NC_022906	259654	GAAATCGCGC.GCAATCGACG	G	N	40	N	NA	GT	0	1	0	0	0	0	ID=gene-V910_RS11410;Name=V910_RS11410;gbkey=Gene;gene_biotype=protein_coding;locus_tag=V910_RS11410;old_locus_tag=V910_200244	ABC transporter ATP-binding protein	GO:0055052 - ATP-binding cassette (ABC)	GO:0140359 - ABC-type transporter activity	-
NC_022906	259655	AAATCGCGCG.CAATCGACGA	C	N	40	N	NA	GT	0	1	0	0	0	0	ID=gene-V910_RS11410;Name=V910_RS11410;gbkey=Gene;gene_biotype=protein_coding;locus_tag=V910_RS11410;old_locus_tag=V910_200244	ABC transporter ATP-binding protein	GO:0055052 - ATP-binding cassette (ABC)	GO:0140359 - ABC-type transporter activity	-
NC_022906	259656	AATCGCGCGC.AATCGACGAG	A	N	40	N	NA	GT	0	1	0	0	0	0	ID=gene-V910_RS11410;Name=V910_RS11410;gbkey=Gene;gene_biotype=protein_coding;locus_tag=V910_RS11410;old_locus_tag=V910_200244	ABC transporter ATP-binding protein	GO:0055052 - ATP-binding cassette (ABC)	GO:0140359 - ABC-type transporter activity	-
NC_022906	259657	ATCGCGCGCA.ATCGACGAGA	A	N	40	N	NA	GT	0	1	0	0	0	0	ID=gene-V910_RS11410;Name=V910_RS11410;gbkey=Gene;gene_biotype=protein_coding;locus_tag=V910_RS11410;old_locus_tag=V910_200244	ABC transporter ATP-binding protein	GO:0055052 - ATP-binding cassette (ABC)	GO:0140359 - ABC-type transporter activity	-
NC_022906	259658	TCGCGCGCAA.TCGACGAGAT	T	N	40	N	NA	GT	0	1	0	0	0	0	ID=gene-V910_RS11410;Name=V910_RS11410;gbkey=Gene;gene_biotype=protein_coding;locus_tag=V910_RS11410;old_locus_tag=V910_200244	ABC transporter ATP-binding protein	GO:0055052 - ATP-binding cassette (ABC)	GO:0140359 - ABC-type transporter activity	-
NC_022906	259659	CGCGCGCAAT.CGACGAGATG	C	N	40	N	NA	GT	0	1	0	0	0	0	ID=gene-V910_RS11410;Name=V910_RS11410;gbkey=Gene;gene_biotype=protein_coding;locus_tag=V910_RS11410;old_locus_tag=V910_200244	ABC transporter ATP-binding protein	GO:0055052 - ATP-binding cassette (ABC)	GO:0140359 - ABC-type transporter activity	-
NC_022906	259660	GCGCGCAATC.GACGAGATGG	G	N	40	N	NA	GT	0	1	0	0	0	0	ID=gene-V910_RS11410;Name=V910_RS11410;gbkey=Gene;gene_biotype=protein_coding;locus_tag=V910_RS11410;old_locus_tag=V910_200244	ABC transporter ATP-binding protein	GO:0055052 - ATP-binding cassette (ABC)	GO:0140359 - ABC-type transporter activity	-
NC_022906	259661	CGCGCAATCG.ACGAGATGGT	A	N	40	N	NA	GT	0	1	0	0	0	0	ID=gene-V910_RS11410;Name=V910_RS11410;gbkey=Gene;gene_biotype=protein_coding;locus_tag=V910_RS11410;old_locus_tag=V910_200244	ABC transporter ATP-binding protein	GO:0055052 - ATP-binding cassette (ABC)	GO:0140359 - ABC-type transporter activity	-
NC_022906	259662	GCGCAATCGA.CGAGATGGTC	C	N	40	N	NA	GT	0	1	0	0	0	0	ID=gene-V910_RS11410;Name=V910_RS11410;gbkey=Gene;gene_biotype=protein_coding;locus_tag=V910_RS11410;old_locus_tag=V910_200244	ABC transporter ATP-binding protein	GO:0055052 - ATP-binding cassette (ABC)	GO:0140359 - ABC-type transporter activity	-
NC_022906	259663	CGCAATCGAC.GAGATGGTCA	G	N	40	N	NA	GT	0	1	0	0	0	0	ID=gene-V910_RS11410;Name=V910_RS11410;gbkey=Gene;gene_biotype=protein_coding;locus_tag=V910_RS11410;old_locus_tag=V910_200244	ABC transporter ATP-binding protein	GO:0055052 - ATP-binding cassette (ABC)	GO:0140359 - ABC-type transporter activity	-
NC_022906	259664	GCAATCGACG.AGATGGTCAT	A	N	40	N	NA	GT	0	1	0	0	0	0	ID=gene-V910_RS11410;Name=V910_RS11410;gbkey=Gene;gene_biotype=protein_coding;locus_tag=V910_RS11410;old_locus_tag=V910_200244	ABC transporter ATP-binding protein	GO:0055052 - ATP-binding cassette (ABC)	GO:0140359 - ABC-type transporter activity	-
NC_022906	259665	CAATCGACGA.GATGGTCATG	G	N	40	N	NA	GT	0	1	0	0	0	0	ID=gene-V910_RS11410;Name=V910_RS11410;gbkey=Gene;gene_biotype=protein_coding;locus_tag=V910_RS11410;old_locus_tag=V910_200244	ABC transporter ATP-binding protein	GO:0055052 - ATP-binding cassette (ABC)	GO:0140359 - ABC-type transporter activity	-
NC_022906	259666	AATCGACGAG.ATGGTCATGT	A	N	40	N	NA	GT	0	1	0	0	0	0	ID=gene-V910_RS11410;Name=V910_RS11410;gbkey=Gene;gene_biotype=protein_coding;locus_tag=V910_RS11410;old_locus_tag=V910_200244	ABC transporter ATP-binding protein	GO:0055052 - ATP-binding cassette (ABC)	GO:0140359 - ABC-type transporter activity	-
NC_022906	259667	ATCGACGAGA.TGGTCATGTT	T	N	40	N	NA	GT	0	1	0	0	0	0	ID=gene-V910_RS11410;Name=V910_RS11410;gbkey=Gene;gene_biotype=protein_coding;locus_tag=V910_RS11410;old_locus_tag=V910_200244	ABC transporter ATP-binding protein	GO:0055052 - ATP-binding cassette (ABC)	GO:0140359 - ABC-type transporter activity	-
NC_022906	259668	TCGACGAGAT.GGTCATGTTG	G	N	40	N	NA	GT	0	1	0	0	0	0	ID=gene-V910_RS11410;Name=V910_RS11410;gbkey=Gene;gene_biotype=protein_coding;locus_tag=V910_RS11410;old_locus_tag=V910_200244	ABC transporter ATP-binding protein	GO:0055052 - ATP-binding cassette (ABC)	GO:0140359 - ABC-type transporter activity	-
NC_022906	259669	CGACGAGATG.GTCATGTTGA	G	N	40	N	NA	GT	0	1	0	0	0	0	ID=gene-V910_RS11410;Name=V910_RS11410;gbkey=Gene;gene_biotype=protein_coding;locus_tag=V910_RS11410;old_locus_tag=V910_200244	ABC transporter ATP-binding protein	GO:0055052 - ATP-binding cassette (ABC)	GO:0140359 - ABC-type transporter activity	-
NC_022906	259670	GACGAGATGG.TCATGTTGAG	T	N	40	N	NA	GT	0	1	0	0	0	0	ID=gene-V910_RS11410;Name=V910_RS11410;gbkey=Gene;gene_biotype=protein_coding;locus_tag=V910_RS11410;old_locus_tag=V910_200244	ABC transporter ATP-binding protein	GO:0055052 - ATP-binding cassette (ABC)	GO:0140359 - ABC-type transporter activity	-
NC_022906	259671	ACGAGATGGT.CATGTTGAGA	C	N	40	N	NA	GT	0	1	0	0	0	0	ID=gene-V910_RS11410;Name=V910_RS11410;gbkey=Gene;gene_biotype=protein_coding;locus_tag=V910_RS11410;old_locus_tag=V910_200244	ABC transporter ATP-binding protein	GO:0055052 - ATP-binding cassette (ABC)	GO:0140359 - ABC-type transporter activity	-
NC_022906	259672	CGAGATGGTC.ATGTTGAGAA	A	N	40	N	NA	GT	0	1	0	0	0	0	ID=gene-V910_RS11410;Name=V910_RS11410;gbkey=Gene;gene_biotype=protein_coding;locus_tag=V910_RS11410;old_locus_tag=V910_200244	ABC transporter ATP-binding protein	GO:0055052 - ATP-binding cassette (ABC)	GO:0140359 - ABC-type transporter activity	-
NC_022906	259673	GAGATGGTCA.TGTTGAGAAG	T	N	40	N	NA	GT	0	1	0	0	0	0	ID=gene-V910_RS11410;Name=V910_RS11410;gbkey=Gene;gene_biotype=protein_coding;locus_tag=V910_RS11410;old_locus_tag=V910_200244	ABC transporter ATP-binding protein	GO:0055052 - ATP-binding cassette (ABC)	GO:0140359 - ABC-type transporter activity	-
NC_022906	259674	AGATGGTCAT.GTTGAGAAGA	G	N	40	N	NA	GT	0	1	0	0	0	0	ID=gene-V910_RS11410;Name=V910_RS11410;gbkey=Gene;gene_biotype=protein_coding;locus_tag=V910_RS11410;old_locus_tag=V910_200244	ABC transporter ATP-binding protein	GO:0055052 - ATP-binding cassette (ABC)	GO:0140359 - ABC-type transporter activity	-
NC_022906	259675	GATGGTCATG.TTGAGAAGAT	T	N	40	N	NA	GT	0	1	0	0	0	0	ID=gene-V910_RS11410;Name=V910_RS11410;gbkey=Gene;gene_biotype=protein_coding;locus_tag=V910_RS11410;old_locus_tag=V910_200244	ABC transporter ATP-binding protein	GO:0055052 - ATP-binding cassette (ABC)	GO:0140359 - ABC-type transporter activity	-
NC_022906	259676	ATGGTCATGT.TGAGAAGATC	T	N	40	N	NA	GT	0	1	0	0	0	0	ID=gene-V910_RS11410;Name=V910_RS11410;gbkey=Gene;gene_biotype=protein_coding;locus_tag=V910_RS11410;old_locus_tag=V910_200244	ABC transporter ATP-binding protein	GO:0055052 - ATP-binding cassette (ABC)	GO:0140359 - ABC-type transporter activity	-
NC_022906	259677	TGGTCATGTT.GAGAAGATCG	G	N	40	N	NA	GT	0	1	0	0	0	0	ID=gene-V910_RS11410;Name=V910_RS11410;gbkey=Gene;gene_biotype=protein_coding;locus_tag=V910_RS11410;old_locus_tag=V910_200244	ABC transporter ATP-binding protein	GO:0055052 - ATP-binding cassette (ABC)	GO:0140359 - ABC-type transporter activity	-
NC_022906	259678	GGTCATGTTG.AGAAGATCGC	A	N	40	N	NA	GT	0	1	0	0	0	0	ID=gene-V910_RS11410;Name=V910_RS11410;gbkey=Gene;gene_biotype=protein_coding;locus_tag=V910_RS11410;old_locus_tag=V910_200244	ABC transporter ATP-binding protein	GO:0055052 - ATP-binding cassette (ABC)	GO:0140359 - ABC-type transporter activity	-
NC_022906	259679	GTCATGTTGA.GAAGATCGCG	G	N	40	N	NA	GT	0	1	0	0	0	0	ID=gene-V910_RS11410;Name=V910_RS11410;gbkey=Gene;gene_biotype=protein_coding;locus_tag=V910_RS11410;old_locus_tag=V910_200244	ABC transporter ATP-binding protein	GO:0055052 - ATP-binding cassette (ABC)	GO:0140359 - ABC-type transporter activity	-
NC_022906	259680	TCATGTTGAG.AAGATCGCGA	A	N	40	N	NA	GT	0	1	0	0	0	0	ID=gene-V910_RS11410;Name=V910_RS11410;gbkey=Gene;gene_biotype=protein_coding;locus_tag=V910_RS11410;old_locus_tag=V910_200244	ABC transporter ATP-binding protein	GO:0055052 - ATP-binding cassette (ABC)	GO:0140359 - ABC-type transporter activity	-
NC_022906	259681	CATGTTGAGA.AGATCGCGAA	A	N	40	N	NA	GT	0	1	0	0	0	0	ID=gene-V910_RS11410;Name=V910_RS11410;gbkey=Gene;gene_biotype=protein_coding;locus_tag=V910_RS11410;old_locus_tag=V910_200244	ABC transporter ATP-binding protein	GO:0055052 - ATP-binding cassette (ABC)	GO:0140359 - ABC-type transporter activity	-
NC_022906	259682	ATGTTGAGAA.GATCGCGAAT	G	N	40	N	NA	GT	0	1	0	0	0	0	ID=gene-V910_RS11410;Name=V910_RS11410;gbkey=Gene;gene_biotype=protein_coding;locus_tag=V910_RS11410;old_locus_tag=V910_200244	ABC transporter ATP-binding protein	GO:0055052 - ATP-binding cassette (ABC)	GO:0140359 - ABC-type transporter activity	-
NC_022906	259683	TGTTGAGAAG.ATCGCGAATG	A	N	40	N	NA	GT	0	1	0	0	0	0	ID=gene-V910_RS11410;Name=V910_RS11410;gbkey=Gene;gene_biotype=protein_coding;locus_tag=V910_RS11410;old_locus_tag=V910_200244	ABC transporter ATP-binding protein	GO:0055052 - ATP-binding cassette (ABC)	GO:0140359 - ABC-type transporter activity	-
NC_022906	259684	GTTGAGAAGA.TCGCGAATGC	T	N	40	N	NA	GT	0	1	0	0	0	0	ID=gene-V910_RS11410;Name=V910_RS11410;gbkey=Gene;gene_biotype=protein_coding;locus_tag=V910_RS11410;old_locus_tag=V910_200244	ABC transporter ATP-binding protein	GO:0055052 - ATP-binding cassette (ABC)	GO:0140359 - ABC-type transporter activity	-
NC_022906	259685	TTGAGAAGAT.CGCGAATGCC	C	N	40	N	NA	GT	0	1	0	0	0	0	ID=gene-V910_RS11410;Name=V910_RS11410;gbkey=Gene;gene_biotype=protein_coding;locus_tag=V910_RS11410;old_locus_tag=V910_200244	ABC transporter ATP-binding protein	GO:0055052 - ATP-binding cassette (ABC)	GO:0140359 - ABC-type transporter activity	-
NC_022906	259686	TGAGAAGATC.GCGAATGCCG	G	N	40	N	NA	GT	0	1	0	0	0	0	ID=gene-V910_RS11410;Name=V910_RS11410;gbkey=Gene;gene_biotype=protein_coding;locus_tag=V910_RS11410;old_locus_tag=V910_200244	ABC transporter ATP-binding protein	GO:0055052 - ATP-binding cassette (ABC)	GO:0140359 - ABC-type transporter activity	-
NC_022906	259687	GAGAAGATCG.CGAATGCCGG	C	N	40	N	NA	GT	0	1	0	0	0	0	ID=gene-V910_RS11410;Name=V910_RS11410;gbkey=Gene;gene_biotype=protein_coding;locus_tag=V910_RS11410;old_locus_tag=V910_200244	ABC transporter ATP-binding protein	GO:0055052 - ATP-binding cassette (ABC)	GO:0140359 - ABC-type transporter activity	-
NC_022906	259688	AGAAGATCGC.GAATGCCGGC	G	N	40	N	NA	GT	0	1	0	0	0	0	ID=gene-V910_RS11410;Name=V910_RS11410;gbkey=Gene;gene_biotype=protein_coding;locus_tag=V910_RS11410;old_locus_tag=V910_200244	ABC transporter ATP-binding protein	GO:0055052 - ATP-binding cassette (ABC)	GO:0140359 - ABC-type transporter activity	-
NC_022906	259689	GAAGATCGCG.AATGCCGGCA	A	N	40	N	NA	GT	0	1	0	0	0	0	ID=gene-V910_RS11410;Name=V910_RS11410;gbkey=Gene;gene_biotype=protein_coding;locus_tag=V910_RS11410;old_locus_tag=V910_200244	ABC transporter ATP-binding protein	GO:0055052 - ATP-binding cassette (ABC)	GO:0140359 - ABC-type transporter activity	-
NC_022906	259690	AAGATCGCGA.ATGCCGGCAA	A	N	40	N	NA	GT	0	1	0	0	0	0	ID=gene-V910_RS11410;Name=V910_RS11410;gbkey=Gene;gene_biotype=protein_coding;locus_tag=V910_RS11410;old_locus_tag=V910_200244	ABC transporter ATP-binding protein	GO:0055052 - ATP-binding cassette (ABC)	GO:0140359 - ABC-type transporter activity	-
NC_022906	259691	AGATCGCGAA.TGCCGGCAAC	T	N	40	N	NA	GT	0	1	0	0	0	0	ID=gene-V910_RS11410;Name=V910_RS11410;gbkey=Gene;gene_biotype=protein_coding;locus_tag=V910_RS11410;old_locus_tag=V910_200244	ABC transporter ATP-binding protein	GO:0055052 - ATP-binding cassette (ABC)	GO:0140359 - ABC-type transporter activity	-
NC_022906	259692	GATCGCGAAT.GCCGGCAACA	G	N	40	N	NA	GT	0	1	0	0	0	0	ID=gene-V910_RS11410;Name=V910_RS11410;gbkey=Gene;gene_biotype=protein_coding;locus_tag=V910_RS11410;old_locus_tag=V910_200244	ABC transporter ATP-binding protein	GO:0055052 - ATP-binding cassette (ABC)	GO:0140359 - ABC-type transporter activity	-
NC_022906	259693	ATCGCGAATG.CCGGCAACAT	C	N	40	N	NA	GT	0	1	0	0	0	0	ID=gene-V910_RS11410;Name=V910_RS11410;gbkey=Gene;gene_biotype=protein_coding;locus_tag=V910_RS11410;old_locus_tag=V910_200244	ABC transporter ATP-binding protein	GO:0055052 - ATP-binding cassette (ABC)	GO:0140359 - ABC-type transporter activity	-
NC_022906	259694	TCGCGAATGC.CGGCAACATT	C	N	40	N	NA	GT	0	1	0	0	0	0	ID=gene-V910_RS11410;Name=V910_RS11410;gbkey=Gene;gene_biotype=protein_coding;locus_tag=V910_RS11410;old_locus_tag=V910_200244	ABC transporter ATP-binding protein	GO:0055052 - ATP-binding cassette (ABC)	GO:0140359 - ABC-type transporter activity	-
NC_022906	259695	CGCGAATGCC.GGCAACATTC	G	N	40	N	NA	GT	0	1	0	0	0	0	ID=gene-V910_RS11410;Name=V910_RS11410;gbkey=Gene;gene_biotype=protein_coding;locus_tag=V910_RS11410;old_locus_tag=V910_200244	ABC transporter ATP-binding protein	GO:0055052 - ATP-binding cassette (ABC)	GO:0140359 - ABC-type transporter activity	-
NC_022906	259696	GCGAATGCCG.GCAACATTCT	G	N	40	N	NA	GT	0	1	0	0	0	0	ID=gene-V910_RS11410;Name=V910_RS11410;gbkey=Gene;gene_biotype=protein_coding;locus_tag=V910_RS11410;old_locus_tag=V910_200244	ABC transporter ATP-binding protein	GO:0055052 - ATP-binding cassette (ABC)	GO:0140359 - ABC-type transporter activity	-
NC_022906	259697	CGAATGCCGG.CAACATTCTG	C	N	40	N	NA	GT	0	1	0	0	0	0	ID=gene-V910_RS11410;Name=V910_RS11410;gbkey=Gene;gene_biotype=protein_coding;locus_tag=V910_RS11410;old_locus_tag=V910_200244	ABC transporter ATP-binding protein	GO:0055052 - ATP-binding cassette (ABC)	GO:0140359 - ABC-type transporter activity	-
NC_022906	259698	GAATGCCGGC.AACATTCTGG	A	N	40	N	NA	GT	0	1	0	0	0	0	ID=gene-V910_RS11410;Name=V910_RS11410;gbkey=Gene;gene_biotype=protein_coding;locus_tag=V910_RS11410;old_locus_tag=V910_200244	ABC transporter ATP-binding protein	GO:0055052 - ATP-binding cassette (ABC)	GO:0140359 - ABC-type transporter activity	-
NC_022906	259699	AATGCCGGCA.ACATTCTGGT	A	N	40	N	NA	GT	0	1	0	0	0	0	ID=gene-V910_RS11410;Name=V910_RS11410;gbkey=Gene;gene_biotype=protein_coding;locus_tag=V910_RS11410;old_locus_tag=V910_200244	ABC transporter ATP-binding protein	GO:0055052 - ATP-binding cassette (ABC)	GO:0140359 - ABC-type transporter activity	-
NC_022906	259700	ATGCCGGCAA.CATTCTGGTT	C	N	40	N	NA	GT	0	1	0	0	0	0	ID=gene-V910_RS11410;Name=V910_RS11410;gbkey=Gene;gene_biotype=protein_coding;locus_tag=V910_RS11410;old_locus_tag=V910_200244	ABC transporter ATP-binding protein	GO:0055052 - ATP-binding cassette (ABC)	GO:0140359 - ABC-type transporter activity	-
NC_022906	259701	TGCCGGCAAC.ATTCTGGTTG	A	N	40	N	NA	GT	0	1	0	0	0	0	ID=gene-V910_RS11410;Name=V910_RS11410;gbkey=Gene;gene_biotype=protein_coding;locus_tag=V910_RS11410;old_locus_tag=V910_200244	ABC transporter ATP-binding protein	GO:0055052 - ATP-binding cassette (ABC)	GO:0140359 - ABC-type transporter activity	-
NC_022906	259702	GCCGGCAACA.TTCTGGTTGA	T	N	40	N	NA	GT	0	1	0	0	0	0	ID=gene-V910_RS11410;Name=V910_RS11410;gbkey=Gene;gene_biotype=protein_coding;locus_tag=V910_RS11410;old_locus_tag=V910_200244	ABC transporter ATP-binding protein	GO:0055052 - ATP-binding cassette (ABC)	GO:0140359 - ABC-type transporter activity	-
NC_022906	259703	CCGGCAACAT.TCTGGTTGAT	T	N	40	N	NA	GT	0	1	0	0	0	0	ID=gene-V910_RS11410;Name=V910_RS11410;gbkey=Gene;gene_biotype=protein_coding;locus_tag=V910_RS11410;old_locus_tag=V910_200244	ABC transporter ATP-binding protein	GO:0055052 - ATP-binding cassette (ABC)	GO:0140359 - ABC-type transporter activity	-
NC_022906	259704	CGGCAACATT.CTGGTTGATT	C	N	40	N	NA	GT	0	1	0	0	0	0	ID=gene-V910_RS11410;Name=V910_RS11410;gbkey=Gene;gene_biotype=protein_coding;locus_tag=V910_RS11410;old_locus_tag=V910_200244	ABC transporter ATP-binding protein	GO:0055052 - ATP-binding cassette (ABC)	GO:0140359 - ABC-type transporter activity	-
NC_022906	259705	GGCAACATTC.TGGTTGATTT	T	N	40	N	NA	GT	0	1	0	0	0	0	ID=gene-V910_RS11410;Name=V910_RS11410;gbkey=Gene;gene_biotype=protein_coding;locus_tag=V910_RS11410;old_locus_tag=V910_200244	ABC transporter ATP-binding protein	GO:0055052 - ATP-binding cassette (ABC)	GO:0140359 - ABC-type transporter activity	-
NC_022906	259706	GCAACATTCT.GGTTGATTTG	G	N	40	N	NA	GT	0	1	0	0	0	0	ID=gene-V910_RS11410;Name=V910_RS11410;gbkey=Gene;gene_biotype=protein_coding;locus_tag=V910_RS11410;old_locus_tag=V910_200244	ABC transporter ATP-binding protein	GO:0055052 - ATP-binding cassette (ABC)	GO:0140359 - ABC-type transporter activity	-
NC_022906	259707	CAACATTCTG.GTTGATTTGC	G	N	40	N	NA	GT	0	1	0	0	0	0	ID=gene-V910_RS11410;Name=V910_RS11410;gbkey=Gene;gene_biotype=protein_coding;locus_tag=V910_RS11410;old_locus_tag=V910_200244	ABC transporter ATP-binding protein	GO:0055052 - ATP-binding cassette (ABC)	GO:0140359 - ABC-type transporter activity	-
NC_022906	259708	AACATTCTGG.TTGATTTGCG	T	N	40	N	NA	GT	0	1	0	0	0	0	ID=gene-V910_RS11410;Name=V910_RS11410;gbkey=Gene;gene_biotype=protein_coding;locus_tag=V910_RS11410;old_locus_tag=V910_200244	ABC transporter ATP-binding protein	GO:0055052 - ATP-binding cassette (ABC)	GO:0140359 - ABC-type transporter activity	-
NC_022906	259709	ACATTCTGGT.TGATTTGCGC	T	N	40	N	NA	GT	0	1	0	0	0	0	ID=gene-V910_RS11410;Name=V910_RS11410;gbkey=Gene;gene_biotype=protein_coding;locus_tag=V910_RS11410;old_locus_tag=V910_200244	ABC transporter ATP-binding protein	GO:0055052 - ATP-binding cassette (ABC)	GO:0140359 - ABC-type transporter activity	-
NC_022906	259710	CATTCTGGTT.GATTTGCGCC	G	N	40	N	NA	GT	0	1	0	0	0	0	ID=gene-V910_RS11410;Name=V910_RS11410;gbkey=Gene;gene_biotype=protein_coding;locus_tag=V910_RS11410;old_locus_tag=V910_200244	ABC transporter ATP-binding protein	GO:0055052 - ATP-binding cassette (ABC)	GO:0140359 - ABC-type transporter activity	-
NC_022906	259711	ATTCTGGTTG.ATTTGCGCCG	A	N	40	N	NA	GT	0	1	0	0	0	0	ID=gene-V910_RS11410;Name=V910_RS11410;gbkey=Gene;gene_biotype=protein_coding;locus_tag=V910_RS11410;old_locus_tag=V910_200244	ABC transporter ATP-binding protein	GO:0055052 - ATP-binding cassette (ABC)	GO:0140359 - ABC-type transporter activity	-
NC_022906	259712	TTCTGGTTGA.TTTGCGCCGC	T	N	40	N	NA	GT	0	1	0	0	0	0	ID=gene-V910_RS11410;Name=V910_RS11410;gbkey=Gene;gene_biotype=protein_coding;locus_tag=V910_RS11410;old_locus_tag=V910_200244	ABC transporter ATP-binding protein	GO:0055052 - ATP-binding cassette (ABC)	GO:0140359 - ABC-type transporter activity	-
NC_022906	259713	TCTGGTTGAT.TTGCGCCGCC	T	N	40	N	NA	GT	0	1	0	0	0	0	ID=gene-V910_RS11410;Name=V910_RS11410;gbkey=Gene;gene_biotype=protein_coding;locus_tag=V910_RS11410;old_locus_tag=V910_200244	ABC transporter ATP-binding protein	GO:0055052 - ATP-binding cassette (ABC)	GO:0140359 - ABC-type transporter activity	-
NC_022906	259714	CTGGTTGATT.TGCGCCGCCA	T	N	40	N	NA	GT	0	1	0	0	0	0	ID=gene-V910_RS11410;Name=V910_RS11410;gbkey=Gene;gene_biotype=protein_coding;locus_tag=V910_RS11410;old_locus_tag=V910_200244	ABC transporter ATP-binding protein	GO:0055052 - ATP-binding cassette (ABC)	GO:0140359 - ABC-type transporter activity	-
NC_022906	259715	TGGTTGATTT.GCGCCGCCAG	G	N	40	N	NA	GT	0	1	0	0	0	0	ID=gene-V910_RS11410;Name=V910_RS11410;gbkey=Gene;gene_biotype=protein_coding;locus_tag=V910_RS11410;old_locus_tag=V910_200244	ABC transporter ATP-binding protein	GO:0055052 - ATP-binding cassette (ABC)	GO:0140359 - ABC-type transporter activity	-
NC_022906	259716	GGTTGATTTG.CGCCGCCAGA	C	N	40	N	NA	GT	0	1	0	0	0	0	ID=gene-V910_RS11410;Name=V910_RS11410;gbkey=Gene;gene_biotype=protein_coding;locus_tag=V910_RS11410;old_locus_tag=V910_200244	ABC transporter ATP-binding protein	GO:0055052 - ATP-binding cassette (ABC)	GO:0140359 - ABC-type transporter activity	-
NC_022906	259717	GTTGATTTGC.GCCGCCAGAT	G	N	40	N	NA	GT	0	1	0	0	0	0	ID=gene-V910_RS11410;Name=V910_RS11410;gbkey=Gene;gene_biotype=protein_coding;locus_tag=V910_RS11410;old_locus_tag=V910_200244	ABC transporter ATP-binding protein	GO:0055052 - ATP-binding cassette (ABC)	GO:0140359 - ABC-type transporter activity	-
NC_022906	259718	TTGATTTGCG.CCGCCAGATG	C	N	40	N	NA	GT	0	1	0	0	0	0	ID=gene-V910_RS11410;Name=V910_RS11410;gbkey=Gene;gene_biotype=protein_coding;locus_tag=V910_RS11410;old_locus_tag=V910_200244	ABC transporter ATP-binding protein	GO:0055052 - ATP-binding cassette (ABC)	GO:0140359 - ABC-type transporter activity	-
NC_022906	259719	TGATTTGCGC.CGCCAGATGG	C	N	40	N	NA	GT	0	1	0	0	0	0	ID=gene-V910_RS11410;Name=V910_RS11410;gbkey=Gene;gene_biotype=protein_coding;locus_tag=V910_RS11410;old_locus_tag=V910_200244	ABC transporter ATP-binding protein	GO:0055052 - ATP-binding cassette (ABC)	GO:0140359 - ABC-type transporter activity	-
NC_022906	259720	GATTTGCGCC.GCCAGATGGC	G	N	40	N	NA	GT	0	1	0	0	0	0	ID=gene-V910_RS11410;Name=V910_RS11410;gbkey=Gene;gene_biotype=protein_coding;locus_tag=V910_RS11410;old_locus_tag=V910_200244	ABC transporter ATP-binding protein	GO:0055052 - ATP-binding cassette (ABC)	GO:0140359 - ABC-type transporter activity	-
NC_022906	259721	ATTTGCGCCG.CCAGATGGCC	C	N	40	N	NA	GT	0	1	0	0	0	0	ID=gene-V910_RS11410;Name=V910_RS11410;gbkey=Gene;gene_biotype=protein_coding;locus_tag=V910_RS11410;old_locus_tag=V910_200244	ABC transporter ATP-binding protein	GO:0055052 - ATP-binding cassette (ABC)	GO:0140359 - ABC-type transporter activity	-
NC_022906	259722	TTTGCGCCGC.CAGATGGCCG	C	N	40	N	NA	GT	0	1	0	0	0	0	ID=gene-V910_RS11410;Name=V910_RS11410;gbkey=Gene;gene_biotype=protein_coding;locus_tag=V910_RS11410;old_locus_tag=V910_200244	ABC transporter ATP-binding protein	GO:0055052 - ATP-binding cassette (ABC)	GO:0140359 - ABC-type transporter activity	-
NC_022906	259723	TTGCGCCGCC.AGATGGCCGG	A	N	40	N	NA	GT	0	1	0	0	0	0	ID=gene-V910_RS11410;Name=V910_RS11410;gbkey=Gene;gene_biotype=protein_coding;locus_tag=V910_RS11410;old_locus_tag=V910_200244	ABC transporter ATP-binding protein	GO:0055052 - ATP-binding cassette (ABC)	GO:0140359 - ABC-type transporter activity	-
NC_022906	259724	TGCGCCGCCA.GATGGCCGGA	G	N	40	N	NA	GT	0	1	0	0	0	0	ID=gene-V910_RS11410;Name=V910_RS11410;gbkey=Gene;gene_biotype=protein_coding;locus_tag=V910_RS11410;old_locus_tag=V910_200244	ABC transporter ATP-binding protein	GO:0055052 - ATP-binding cassette (ABC)	GO:0140359 - ABC-type transporter activity	-
NC_022906	259725	GCGCCGCCAG.ATGGCCGGAG	A	N	40	N	NA	GT	0	1	0	0	0	0	ID=gene-V910_RS11410;Name=V910_RS11410;gbkey=Gene;gene_biotype=protein_coding;locus_tag=V910_RS11410;old_locus_tag=V910_200244	ABC transporter ATP-binding protein	GO:0055052 - ATP-binding cassette (ABC)	GO:0140359 - ABC-type transporter activity	-
NC_022906	259726	CGCCGCCAGA.TGGCCGGAGC	T	N	40	N	NA	GT	0	1	0	0	0	0	ID=gene-V910_RS11410;Name=V910_RS11410;gbkey=Gene;gene_biotype=protein_coding;locus_tag=V910_RS11410;old_locus_tag=V910_200244	ABC transporter ATP-binding protein	GO:0055052 - ATP-binding cassette (ABC)	GO:0140359 - ABC-type transporter activity	-
NC_022906	259727	GCCGCCAGAT.GGCCGGAGCG	G	N	40	N	NA	GT	0	1	0	0	0	0	ID=gene-V910_RS11410;Name=V910_RS11410;gbkey=Gene;gene_biotype=protein_coding;locus_tag=V910_RS11410;old_locus_tag=V910_200244	ABC transporter ATP-binding protein	GO:0055052 - ATP-binding cassette (ABC)	GO:0140359 - ABC-type transporter activity	-
NC_022906	259728	CCGCCAGATG.GCCGGAGCGC	G	N	40	N	NA	GT	0	1	0	0	0	0	ID=gene-V910_RS11410;Name=V910_RS11410;gbkey=Gene;gene_biotype=protein_coding;locus_tag=V910_RS11410;old_locus_tag=V910_200244	ABC transporter ATP-binding protein	GO:0055052 - ATP-binding cassette (ABC)	GO:0140359 - ABC-type transporter activity	-
NC_022906	259729	CGCCAGATGG.CCGGAGCGCG	C	N	40	N	NA	GT	0	1	0	0	0	0	ID=gene-V910_RS11410;Name=V910_RS11410;gbkey=Gene;gene_biotype=protein_coding;locus_tag=V910_RS11410;old_locus_tag=V910_200244	ABC transporter ATP-binding protein	GO:0055052 - ATP-binding cassette (ABC)	GO:0140359 - ABC-type transporter activity	-
NC_022906	259730	GCCAGATGGC.CGGAGCGCGT	C	N	40	N	NA	GT	0	1	0	0	0	0	ID=gene-V910_RS11410;Name=V910_RS11410;gbkey=Gene;gene_biotype=protein_coding;locus_tag=V910_RS11410;old_locus_tag=V910_200244	ABC transporter ATP-binding protein	GO:0055052 - ATP-binding cassette (ABC)	GO:0140359 - ABC-type transporter activity	-
NC_022906	259731	CCAGATGGCC.GGAGCGCGTG	G	N	40	N	NA	GT	0	1	0	0	0	0	ID=gene-V910_RS11410;Name=V910_RS11410;gbkey=Gene;gene_biotype=protein_coding;locus_tag=V910_RS11410;old_locus_tag=V910_200244	ABC transporter ATP-binding protein	GO:0055052 - ATP-binding cassette (ABC)	GO:0140359 - ABC-type transporter activity	-
NC_022906	259732	CAGATGGCCG.GAGCGCGTGT	G	N	40	N	NA	GT	0	1	0	0	0	0	ID=gene-V910_RS11410;Name=V910_RS11410;gbkey=Gene;gene_biotype=protein_coding;locus_tag=V910_RS11410;old_locus_tag=V910_200244	ABC transporter ATP-binding protein	GO:0055052 - ATP-binding cassette (ABC)	GO:0140359 - ABC-type transporter activity	-
NC_022906	259733	AGATGGCCGG.AGCGCGTGTC	A	N	40	N	NA	GT	0	1	0	0	0	0	ID=gene-V910_RS11410;Name=V910_RS11410;gbkey=Gene;gene_biotype=protein_coding;locus_tag=V910_RS11410;old_locus_tag=V910_200244	ABC transporter ATP-binding protein	GO:0055052 - ATP-binding cassette (ABC)	GO:0140359 - ABC-type transporter activity	-
NC_022906	259734	GATGGCCGGA.GCGCGTGTCG	G	N	40	N	NA	GT	0	1	0	0	0	0	ID=gene-V910_RS11410;Name=V910_RS11410;gbkey=Gene;gene_biotype=protein_coding;locus_tag=V910_RS11410;old_locus_tag=V910_200244	ABC transporter ATP-binding protein	GO:0055052 - ATP-binding cassette (ABC)	GO:0140359 - ABC-type transporter activity	-
NC_022906	259735	ATGGCCGGAG.CGCGTGTCGT	C	N	40	N	NA	GT	0	1	0	0	0	0	ID=gene-V910_RS11410;Name=V910_RS11410;gbkey=Gene;gene_biotype=protein_coding;locus_tag=V910_RS11410;old_locus_tag=V910_200244	ABC transporter ATP-binding protein	GO:0055052 - ATP-binding cassette (ABC)	GO:0140359 - ABC-type transporter activity	-
NC_022906	259736	TGGCCGGAGC.GCGTGTCGTT	G	N	40	N	NA	GT	0	1	0	0	0	0	ID=gene-V910_RS11410;Name=V910_RS11410;gbkey=Gene;gene_biotype=protein_coding;locus_tag=V910_RS11410;old_locus_tag=V910_200244	ABC transporter ATP-binding protein	GO:0055052 - ATP-binding cassette (ABC)	GO:0140359 - ABC-type transporter activity	-
NC_022906	259737	GGCCGGAGCG.CGTGTCGTTA	C	N	40	N	NA	GT	0	1	0	0	0	0	ID=gene-V910_RS11410;Name=V910_RS11410;gbkey=Gene;gene_biotype=protein_coding;locus_tag=V910_RS11410;old_locus_tag=V910_200244	ABC transporter ATP-binding protein	GO:0055052 - ATP-binding cassette (ABC)	GO:0140359 - ABC-type transporter activity	-
NC_022906	259738	GCCGGAGCGC.GTGTCGTTAT	G	N	40	N	NA	GT	0	1	0	0	0	0	ID=gene-V910_RS11410;Name=V910_RS11410;gbkey=Gene;gene_biotype=protein_coding;locus_tag=V910_RS11410;old_locus_tag=V910_200244	ABC transporter ATP-binding protein	GO:0055052 - ATP-binding cassette (ABC)	GO:0140359 - ABC-type transporter activity	-
NC_022906	259739	CCGGAGCGCG.TGTCGTTATA	T	N	40	N	NA	GT	0	1	0	0	0	0	ID=gene-V910_RS11410;Name=V910_RS11410;gbkey=Gene;gene_biotype=protein_coding;locus_tag=V910_RS11410;old_locus_tag=V910_200244	ABC transporter ATP-binding protein	GO:0055052 - ATP-binding cassette (ABC)	GO:0140359 - ABC-type transporter activity	-
NC_022906	259740	CGGAGCGCGT.GTCGTTATAG	G	N	40	N	NA	GT	0	1	0	0	0	0	ID=gene-V910_RS11410;Name=V910_RS11410;gbkey=Gene;gene_biotype=protein_coding;locus_tag=V910_RS11410;old_locus_tag=V910_200244	ABC transporter ATP-binding protein	GO:0055052 - ATP-binding cassette (ABC)	GO:0140359 - ABC-type transporter activity	-
NC_022906	259741	GGAGCGCGTG.TCGTTATAGA	T	N	40	N	NA	GT	0	1	0	0	0	0	ID=gene-V910_RS11410;Name=V910_RS11410;gbkey=Gene;gene_biotype=protein_coding;locus_tag=V910_RS11410;old_locus_tag=V910_200244	ABC transporter ATP-binding protein	GO:0055052 - ATP-binding cassette (ABC)	GO:0140359 - ABC-type transporter activity	-
NC_022906	259742	GAGCGCGTGT.CGTTATAGAA	C	N	40	N	NA	GT	0	1	0	0	0	0	ID=gene-V910_RS11410;Name=V910_RS11410;gbkey=Gene;gene_biotype=protein_coding;locus_tag=V910_RS11410;old_locus_tag=V910_200244	ABC transporter ATP-binding protein	GO:0055052 - ATP-binding cassette (ABC)	GO:0140359 - ABC-type transporter activity	-
NC_022906	259743	AGCGCGTGTC.GTTATAGAAG	G	N	40	N	NA	GT	0	1	0	0	0	0	ID=gene-V910_RS11410;Name=V910_RS11410;gbkey=Gene;gene_biotype=protein_coding;locus_tag=V910_RS11410;old_locus_tag=V910_200244	ABC transporter ATP-binding protein	GO:0055052 - ATP-binding cassette (ABC)	GO:0140359 - ABC-type transporter activity	-
NC_022906	259744	GCGCGTGTCG.TTATAGAAGT	T	N	40	N	NA	GT	0	1	0	0	0	0	ID=gene-V910_RS11410;Name=V910_RS11410;gbkey=Gene;gene_biotype=protein_coding;locus_tag=V910_RS11410;old_locus_tag=V910_200244	ABC transporter ATP-binding protein	GO:0055052 - ATP-binding cassette (ABC)	GO:0140359 - ABC-type transporter activity	-
NC_022906	259745	CGCGTGTCGT.TATAGAAGTC	T	N	40	N	NA	GT	0	1	0	0	0	0	ID=gene-V910_RS11410;Name=V910_RS11410;gbkey=Gene;gene_biotype=protein_coding;locus_tag=V910_RS11410;old_locus_tag=V910_200244	ABC transporter ATP-binding protein	GO:0055052 - ATP-binding cassette (ABC)	GO:0140359 - ABC-type transporter activity	-
NC_022906	259746	GCGTGTCGTT.ATAGAAGTCG	A	N	40	N	NA	GT	0	1	0	0	0	0	ID=gene-V910_RS11410;Name=V910_RS11410;gbkey=Gene;gene_biotype=protein_coding;locus_tag=V910_RS11410;old_locus_tag=V910_200244	ABC transporter ATP-binding protein	GO:0055052 - ATP-binding cassette (ABC)	GO:0140359 - ABC-type transporter activity	-
NC_022906	259747	CGTGTCGTTA.TAGAAGTCGA	T	N	40	N	NA	GT	0	1	0	0	0	0	ID=gene-V910_RS11410;Name=V910_RS11410;gbkey=Gene;gene_biotype=protein_coding;locus_tag=V910_RS11410;old_locus_tag=V910_200244	ABC transporter ATP-binding protein	GO:0055052 - ATP-binding cassette (ABC)	GO:0140359 - ABC-type transporter activity	-
NC_022906	259748	GTGTCGTTAT.AGAAGTCGAG	A	N	40	N	NA	GT	0	1	0	0	0	0	ID=gene-V910_RS11410;Name=V910_RS11410;gbkey=Gene;gene_biotype=protein_coding;locus_tag=V910_RS11410;old_locus_tag=V910_200244	ABC transporter ATP-binding protein	GO:0055052 - ATP-binding cassette (ABC)	GO:0140359 - ABC-type transporter activity	-
NC_022906	259749	TGTCGTTATA.GAAGTCGAGG	G	N	40	N	NA	GT	0	1	0	0	0	0	ID=gene-V910_RS11410;Name=V910_RS11410;gbkey=Gene;gene_biotype=protein_coding;locus_tag=V910_RS11410;old_locus_tag=V910_200244	ABC transporter ATP-binding protein	GO:0055052 - ATP-binding cassette (ABC)	GO:0140359 - ABC-type transporter activity	-
NC_022906	259750	GTCGTTATAG.AAGTCGAGGC	A	N	40	N	NA	GT	0	1	0	0	0	0	ID=gene-V910_RS11410;Name=V910_RS11410;gbkey=Gene;gene_biotype=protein_coding;locus_tag=V910_RS11410;old_locus_tag=V910_200244	ABC transporter ATP-binding protein	GO:0055052 - ATP-binding cassette (ABC)	GO:0140359 - ABC-type transporter activity	-
NC_022906	259751	TCGTTATAGA.AGTCGAGGCC	A	N	40	N	NA	GT	0	1	0	0	0	0	ID=gene-V910_RS11410;Name=V910_RS11410;gbkey=Gene;gene_biotype=protein_coding;locus_tag=V910_RS11410;old_locus_tag=V910_200244	ABC transporter ATP-binding protein	GO:0055052 - ATP-binding cassette (ABC)	GO:0140359 - ABC-type transporter activity	-
NC_022906	259752	CGTTATAGAA.GTCGAGGCCG	G	N	40	N	NA	GT	0	1	0	0	0	0	ID=gene-V910_RS11410;Name=V910_RS11410;gbkey=Gene;gene_biotype=protein_coding;locus_tag=V910_RS11410;old_locus_tag=V910_200244	ABC transporter ATP-binding protein	GO:0055052 - ATP-binding cassette (ABC)	GO:0140359 - ABC-type transporter activity	-
NC_022906	259753	GTTATAGAAG.TCGAGGCCGA	T	N	40	N	NA	GT	0	1	0	0	0	0	ID=gene-V910_RS11410;Name=V910_RS11410;gbkey=Gene;gene_biotype=protein_coding;locus_tag=V910_RS11410;old_locus_tag=V910_200244	ABC transporter ATP-binding protein	GO:0055052 - ATP-binding cassette (ABC)	GO:0140359 - ABC-type transporter activity	-
NC_022906	259754	TTATAGAAGT.CGAGGCCGAG	C	N	40	N	NA	GT	0	1	0	0	0	0	ID=gene-V910_RS11410;Name=V910_RS11410;gbkey=Gene;gene_biotype=protein_coding;locus_tag=V910_RS11410;old_locus_tag=V910_200244	ABC transporter ATP-binding protein	GO:0055052 - ATP-binding cassette (ABC)	GO:0140359 - ABC-type transporter activity	-
NC_022906	259755	TATAGAAGTC.GAGGCCGAGC	G	N	40	N	NA	GT	0	1	0	0	0	0	ID=gene-V910_RS11410;Name=V910_RS11410;gbkey=Gene;gene_biotype=protein_coding;locus_tag=V910_RS11410;old_locus_tag=V910_200244	ABC transporter ATP-binding protein	GO:0055052 - ATP-binding cassette (ABC)	GO:0140359 - ABC-type transporter activity	-
NC_022906	259756	ATAGAAGTCG.AGGCCGAGCT	A	N	40	N	NA	GT	0	1	0	0	0	0	ID=gene-V910_RS11410;Name=V910_RS11410;gbkey=Gene;gene_biotype=protein_coding;locus_tag=V910_RS11410;old_locus_tag=V910_200244	ABC transporter ATP-binding protein	GO:0055052 - ATP-binding cassette (ABC)	GO:0140359 - ABC-type transporter activity	-
NC_022906	259757	TAGAAGTCGA.GGCCGAGCTT	G	N	40	N	NA	GT	0	1	0	0	0	0	ID=gene-V910_RS11410;Name=V910_RS11410;gbkey=Gene;gene_biotype=protein_coding;locus_tag=V910_RS11410;old_locus_tag=V910_200244	ABC transporter ATP-binding protein	GO:0055052 - ATP-binding cassette (ABC)	GO:0140359 - ABC-type transporter activity	-
NC_022906	259758	AGAAGTCGAG.GCCGAGCTTC	G	N	40	N	NA	GT	0	1	0	0	0	0	ID=gene-V910_RS11410;Name=V910_RS11410;gbkey=Gene;gene_biotype=protein_coding;locus_tag=V910_RS11410;old_locus_tag=V910_200244	ABC transporter ATP-binding protein	GO:0055052 - ATP-binding cassette (ABC)	GO:0140359 - ABC-type transporter activity	-
NC_022906	259759	GAAGTCGAGG.CCGAGCTTCA	C	N	40	N	NA	GT	0	1	0	0	0	0	ID=gene-V910_RS11410;Name=V910_RS11410;gbkey=Gene;gene_biotype=protein_coding;locus_tag=V910_RS11410;old_locus_tag=V910_200244	ABC transporter ATP-binding protein	GO:0055052 - ATP-binding cassette (ABC)	GO:0140359 - ABC-type transporter activity	-
NC_022906	259760	AAGTCGAGGC.CGAGCTTCAT	C	N	40	N	NA	GT	0	1	0	0	0	0	ID=gene-V910_RS11410;Name=V910_RS11410;gbkey=Gene;gene_biotype=protein_coding;locus_tag=V910_RS11410;old_locus_tag=V910_200244	ABC transporter ATP-binding protein	GO:0055052 - ATP-binding cassette (ABC)	GO:0140359 - ABC-type transporter activity	-
NC_022906	259761	AGTCGAGGCC.GAGCTTCATC	G	N	40	N	NA	GT	0	1	0	0	0	0	ID=gene-V910_RS11410;Name=V910_RS11410;gbkey=Gene;gene_biotype=protein_coding;locus_tag=V910_RS11410;old_locus_tag=V910_200244	ABC transporter ATP-binding protein	GO:0055052 - ATP-binding cassette (ABC)	GO:0140359 - ABC-type transporter activity	-
NC_022906	259762	GTCGAGGCCG.AGCTTCATCA	A	N	40	N	NA	GT	0	1	0	0	0	0	ID=gene-V910_RS11410;Name=V910_RS11410;gbkey=Gene;gene_biotype=protein_coding;locus_tag=V910_RS11410;old_locus_tag=V910_200244	ABC transporter ATP-binding protein	GO:0055052 - ATP-binding cassette (ABC)	GO:0140359 - ABC-type transporter activity	-
NC_022906	259763	TCGAGGCCGA.GCTTCATCAA	G	N	40	N	NA	GT	0	1	0	0	0	0	ID=gene-V910_RS11410;Name=V910_RS11410;gbkey=Gene;gene_biotype=protein_coding;locus_tag=V910_RS11410;old_locus_tag=V910_200244	ABC transporter ATP-binding protein	GO:0055052 - ATP-binding cassette (ABC)	GO:0140359 - ABC-type transporter activity	-
NC_022906	259764	CGAGGCCGAG.CTTCATCAAG	C	N	40	N	NA	GT	0	1	0	0	0	0	ID=gene-V910_RS11410;Name=V910_RS11410;gbkey=Gene;gene_biotype=protein_coding;locus_tag=V910_RS11410;old_locus_tag=V910_200244	ABC transporter ATP-binding protein	GO:0055052 - ATP-binding cassette (ABC)	GO:0140359 - ABC-type transporter activity	-
NC_022906	259765	GAGGCCGAGC.TTCATCAAGT	T	N	40	N	NA	GT	0	1	0	0	0	0	ID=gene-V910_RS11410;Name=V910_RS11410;gbkey=Gene;gene_biotype=protein_coding;locus_tag=V910_RS11410;old_locus_tag=V910_200244	ABC transporter ATP-binding protein	GO:0055052 - ATP-binding cassette (ABC)	GO:0140359 - ABC-type transporter activity	-
NC_022906	259766	AGGCCGAGCT.TCATCAAGTG	T	N	40	N	NA	GT	0	1	0	0	0	0	ID=gene-V910_RS11410;Name=V910_RS11410;gbkey=Gene;gene_biotype=protein_coding;locus_tag=V910_RS11410;old_locus_tag=V910_200244	ABC transporter ATP-binding protein	GO:0055052 - ATP-binding cassette (ABC)	GO:0140359 - ABC-type transporter activity	-
NC_022906	259767	GGCCGAGCTT.CATCAAGTGG	C	N	40	N	NA	GT	0	1	0	0	0	0	ID=gene-V910_RS11410;Name=V910_RS11410;gbkey=Gene;gene_biotype=protein_coding;locus_tag=V910_RS11410;old_locus_tag=V910_200244	ABC transporter ATP-binding protein	GO:0055052 - ATP-binding cassette (ABC)	GO:0140359 - ABC-type transporter activity	-
NC_022906	259768	GCCGAGCTTC.ATCAAGTGGT	A	N	40	N	NA	GT	0	1	0	0	0	0	ID=gene-V910_RS11410;Name=V910_RS11410;gbkey=Gene;gene_biotype=protein_coding;locus_tag=V910_RS11410;old_locus_tag=V910_200244	ABC transporter ATP-binding protein	GO:0055052 - ATP-binding cassette (ABC)	GO:0140359 - ABC-type transporter activity	-
NC_022906	259769	CCGAGCTTCA.TCAAGTGGTC	T	N	40	N	NA	GT	0	1	0	0	0	0	ID=gene-V910_RS11410;Name=V910_RS11410;gbkey=Gene;gene_biotype=protein_coding;locus_tag=V910_RS11410;old_locus_tag=V910_200244	ABC transporter ATP-binding protein	GO:0055052 - ATP-binding cassette (ABC)	GO:0140359 - ABC-type transporter activity	-
NC_022906	259770	CGAGCTTCAT.CAAGTGGTCG	C	N	40	N	NA	GT	0	1	0	0	0	0	ID=gene-V910_RS11410;Name=V910_RS11410;gbkey=Gene;gene_biotype=protein_coding;locus_tag=V910_RS11410;old_locus_tag=V910_200244	ABC transporter ATP-binding protein	GO:0055052 - ATP-binding cassette (ABC)	GO:0140359 - ABC-type transporter activity	-
NC_022906	259771	GAGCTTCATC.AAGTGGTCGA	A	N	40	N	NA	GT	0	1	0	0	0	0	ID=gene-V910_RS11410;Name=V910_RS11410;gbkey=Gene;gene_biotype=protein_coding;locus_tag=V910_RS11410;old_locus_tag=V910_200244	ABC transporter ATP-binding protein	GO:0055052 - ATP-binding cassette (ABC)	GO:0140359 - ABC-type transporter activity	-
NC_022906	259772	AGCTTCATCA.AGTGGTCGAA	A	N	40	N	NA	GT	0	1	0	0	0	0	ID=gene-V910_RS11410;Name=V910_RS11410;gbkey=Gene;gene_biotype=protein_coding;locus_tag=V910_RS11410;old_locus_tag=V910_200244	ABC transporter ATP-binding protein	GO:0055052 - ATP-binding cassette (ABC)	GO:0140359 - ABC-type transporter activity	-
NC_022906	259773	GCTTCATCAA.GTGGTCGAAA	G	N	40	N	NA	GT	0	1	0	0	0	0	ID=gene-V910_RS11410;Name=V910_RS11410;gbkey=Gene;gene_biotype=protein_coding;locus_tag=V910_RS11410;old_locus_tag=V910_200244	ABC transporter ATP-binding protein	GO:0055052 - ATP-binding cassette (ABC)	GO:0140359 - ABC-type transporter activity	-
NC_022906	259774	CTTCATCAAG.TGGTCGAAAA	T	N	40	N	NA	GT	0	1	0	0	0	0	ID=gene-V910_RS11410;Name=V910_RS11410;gbkey=Gene;gene_biotype=protein_coding;locus_tag=V910_RS11410;old_locus_tag=V910_200244	ABC transporter ATP-binding protein	GO:0055052 - ATP-binding cassette (ABC)	GO:0140359 - ABC-type transporter activity	-
NC_022906	259775	TTCATCAAGT.GGTCGAAAAT	G	N	40	N	NA	GT	0	1	0	0	0	0	ID=gene-V910_RS11410;Name=V910_RS11410;gbkey=Gene;gene_biotype=protein_coding;locus_tag=V910_RS11410;old_locus_tag=V910_200244	ABC transporter ATP-binding protein	GO:0055052 - ATP-binding cassette (ABC)	GO:0140359 - ABC-type transporter activity	-
NC_022906	259776	TCATCAAGTG.GTCGAAAATG	G	N	40	N	NA	GT	0	1	0	0	0	0	ID=gene-V910_RS11410;Name=V910_RS11410;gbkey=Gene;gene_biotype=protein_coding;locus_tag=V910_RS11410;old_locus_tag=V910_200244	ABC transporter ATP-binding protein	GO:0055052 - ATP-binding cassette (ABC)	GO:0140359 - ABC-type transporter activity	-
NC_022906	259777	CATCAAGTGG.TCGAAAATGC	T	N	40	N	NA	GT	0	1	0	0	0	0	ID=gene-V910_RS11410;Name=V910_RS11410;gbkey=Gene;gene_biotype=protein_coding;locus_tag=V910_RS11410;old_locus_tag=V910_200244	ABC transporter ATP-binding protein	GO:0055052 - ATP-binding cassette (ABC)	GO:0140359 - ABC-type transporter activity	-
NC_022906	259778	ATCAAGTGGT.CGAAAATGCG	C	N	40	N	NA	GT	0	1	0	0	0	0	ID=gene-V910_RS11410;Name=V910_RS11410;gbkey=Gene;gene_biotype=protein_coding;locus_tag=V910_RS11410;old_locus_tag=V910_200244	ABC transporter ATP-binding protein	GO:0055052 - ATP-binding cassette (ABC)	GO:0140359 - ABC-type transporter activity	-
NC_022906	259779	TCAAGTGGTC.GAAAATGCGT	G	N	40	N	NA	GT	0	1	0	0	0	0	ID=gene-V910_RS11410;Name=V910_RS11410;gbkey=Gene;gene_biotype=protein_coding;locus_tag=V910_RS11410;old_locus_tag=V910_200244	ABC transporter ATP-binding protein	GO:0055052 - ATP-binding cassette (ABC)	GO:0140359 - ABC-type transporter activity	-
NC_022906	259780	CAAGTGGTCG.AAAATGCGTT	A	N	40	N	NA	GT	0	1	0	0	0	0	ID=gene-V910_RS11410;Name=V910_RS11410;gbkey=Gene;gene_biotype=protein_coding;locus_tag=V910_RS11410;old_locus_tag=V910_200244	ABC transporter ATP-binding protein	GO:0055052 - ATP-binding cassette (ABC)	GO:0140359 - ABC-type transporter activity	-
NC_022906	259781	AAGTGGTCGA.AAATGCGTTT	A	N	40	N	NA	GT	0	1	0	0	0	0	ID=gene-V910_RS11410;Name=V910_RS11410;gbkey=Gene;gene_biotype=protein_coding;locus_tag=V910_RS11410;old_locus_tag=V910_200244	ABC transporter ATP-binding protein	GO:0055052 - ATP-binding cassette (ABC)	GO:0140359 - ABC-type transporter activity	-
NC_022906	259782	AGTGGTCGAA.AATGCGTTTC	A	N	40	N	NA	GT	0	1	0	0	0	0	ID=gene-V910_RS11410;Name=V910_RS11410;gbkey=Gene;gene_biotype=protein_coding;locus_tag=V910_RS11410;old_locus_tag=V910_200244	ABC transporter ATP-binding protein	GO:0055052 - ATP-binding cassette (ABC)	GO:0140359 - ABC-type transporter activity	-
NC_022906	259783	GTGGTCGAAA.ATGCGTTTCT	A	N	40	N	NA	GT	0	1	0	0	0	0	ID=gene-V910_RS11410;Name=V910_RS11410;gbkey=Gene;gene_biotype=protein_coding;locus_tag=V910_RS11410;old_locus_tag=V910_200244	ABC transporter ATP-binding protein	GO:0055052 - ATP-binding cassette (ABC)	GO:0140359 - ABC-type transporter activity	-
NC_022906	259784	TGGTCGAAAA.TGCGTTTCTG	T	N	40	N	NA	GT	0	1	0	0	0	0	ID=gene-V910_RS11410;Name=V910_RS11410;gbkey=Gene;gene_biotype=protein_coding;locus_tag=V910_RS11410;old_locus_tag=V910_200244	ABC transporter ATP-binding protein	GO:0055052 - ATP-binding cassette (ABC)	GO:0140359 - ABC-type transporter activity	-
NC_022906	259785	GGTCGAAAAT.GCGTTTCTGA	G	N	40	N	NA	GT	0	1	0	0	0	0	ID=gene-V910_RS11410;Name=V910_RS11410;gbkey=Gene;gene_biotype=protein_coding;locus_tag=V910_RS11410;old_locus_tag=V910_200244	ABC transporter ATP-binding protein	GO:0055052 - ATP-binding cassette (ABC)	GO:0140359 - ABC-type transporter activity	-
NC_022906	259786	GTCGAAAATG.CGTTTCTGAT	C	N	40	N	NA	GT	0	1	0	0	0	0	ID=gene-V910_RS11410;Name=V910_RS11410;gbkey=Gene;gene_biotype=protein_coding;locus_tag=V910_RS11410;old_locus_tag=V910_200244	ABC transporter ATP-binding protein	GO:0055052 - ATP-binding cassette (ABC)	GO:0140359 - ABC-type transporter activity	-
NC_022906	259787	TCGAAAATGC.GTTTCTGATA	G	N	40	N	NA	GT	0	1	0	0	0	0	ID=gene-V910_RS11410;Name=V910_RS11410;gbkey=Gene;gene_biotype=protein_coding;locus_tag=V910_RS11410;old_locus_tag=V910_200244	ABC transporter ATP-binding protein	GO:0055052 - ATP-binding cassette (ABC)	GO:0140359 - ABC-type transporter activity	-
NC_022906	259788	CGAAAATGCG.TTTCTGATAG	T	N	40	N	NA	GT	0	1	0	0	0	0	ID=gene-V910_RS11410;Name=V910_RS11410;gbkey=Gene;gene_biotype=protein_coding;locus_tag=V910_RS11410;old_locus_tag=V910_200244	ABC transporter ATP-binding protein	GO:0055052 - ATP-binding cassette (ABC)	GO:0140359 - ABC-type transporter activity	-
NC_022906	259789	GAAAATGCGT.TTCTGATAGC	T	N	40	N	NA	GT	0	1	0	0	0	0	ID=gene-V910_RS11410;Name=V910_RS11410;gbkey=Gene;gene_biotype=protein_coding;locus_tag=V910_RS11410;old_locus_tag=V910_200244	ABC transporter ATP-binding protein	GO:0055052 - ATP-binding cassette (ABC)	GO:0140359 - ABC-type transporter activity	-
NC_022906	259790	AAAATGCGTT.TCTGATAGCG	T	N	40	N	NA	GT	0	1	0	0	0	0	ID=gene-V910_RS11410;Name=V910_RS11410;gbkey=Gene;gene_biotype=protein_coding;locus_tag=V910_RS11410;old_locus_tag=V910_200244	ABC transporter ATP-binding protein	GO:0055052 - ATP-binding cassette (ABC)	GO:0140359 - ABC-type transporter activity	-
NC_022906	259791	AAATGCGTTT.CTGATAGCGC	C	N	40	N	NA	GT	0	1	0	0	0	0	ID=gene-V910_RS11410;Name=V910_RS11410;gbkey=Gene;gene_biotype=protein_coding;locus_tag=V910_RS11410;old_locus_tag=V910_200244	ABC transporter ATP-binding protein	GO:0055052 - ATP-binding cassette (ABC)	GO:0140359 - ABC-type transporter activity	-
NC_022906	259792	AATGCGTTTC.TGATAGCGCG	T	N	40	N	NA	GT	0	1	0	0	0	0	ID=gene-V910_RS11410;Name=V910_RS11410;gbkey=Gene;gene_biotype=protein_coding;locus_tag=V910_RS11410;old_locus_tag=V910_200244	ABC transporter ATP-binding protein	GO:0055052 - ATP-binding cassette (ABC)	GO:0140359 - ABC-type transporter activity	-
NC_022906	259793	ATGCGTTTCT.GATAGCGCGC	G	N	40	N	NA	GT	0	1	0	0	0	0	ID=gene-V910_RS11410;Name=V910_RS11410;gbkey=Gene;gene_biotype=protein_coding;locus_tag=V910_RS11410;old_locus_tag=V910_200244	ABC transporter ATP-binding protein	GO:0055052 - ATP-binding cassette (ABC)	GO:0140359 - ABC-type transporter activity	-
NC_022906	259794	TGCGTTTCTG.ATAGCGCGCG	A	N	40	N	NA	GT	0	1	0	0	0	0	ID=gene-V910_RS11410;Name=V910_RS11410;gbkey=Gene;gene_biotype=protein_coding;locus_tag=V910_RS11410;old_locus_tag=V910_200244	ABC transporter ATP-binding protein	GO:0055052 - ATP-binding cassette (ABC)	GO:0140359 - ABC-type transporter activity	-
NC_022906	259795	GCGTTTCTGA.TAGCGCGCGA	T	N	40	N	NA	GT	0	1	0	0	0	0	ID=gene-V910_RS11410;Name=V910_RS11410;gbkey=Gene;gene_biotype=protein_coding;locus_tag=V910_RS11410;old_locus_tag=V910_200244	ABC transporter ATP-binding protein	GO:0055052 - ATP-binding cassette (ABC)	GO:0140359 - ABC-type transporter activity	-
NC_022906	259796	CGTTTCTGAT.AGCGCGCGAC	A	N	40	N	NA	GT	0	1	0	0	0	0	ID=gene-V910_RS11410;Name=V910_RS11410;gbkey=Gene;gene_biotype=protein_coding;locus_tag=V910_RS11410;old_locus_tag=V910_200244	ABC transporter ATP-binding protein	GO:0055052 - ATP-binding cassette (ABC)	GO:0140359 - ABC-type transporter activity	-
NC_022906	259797	GTTTCTGATA.GCGCGCGACC	G	N	40	N	NA	GT	0	1	0	0	0	0	ID=gene-V910_RS11410;Name=V910_RS11410;gbkey=Gene;gene_biotype=protein_coding;locus_tag=V910_RS11410;old_locus_tag=V910_200244	ABC transporter ATP-binding protein	GO:0055052 - ATP-binding cassette (ABC)	GO:0140359 - ABC-type transporter activity	-
NC_022906	259798	TTTCTGATAG.CGCGCGACCA	C	N	40	N	NA	GT	0	1	0	0	0	0	ID=gene-V910_RS11410;Name=V910_RS11410;gbkey=Gene;gene_biotype=protein_coding;locus_tag=V910_RS11410;old_locus_tag=V910_200244	ABC transporter ATP-binding protein	GO:0055052 - ATP-binding cassette (ABC)	GO:0140359 - ABC-type transporter activity	-
NC_022906	259799	TTCTGATAGC.GCGCGACCAG	G	N	40	N	NA	GT	0	1	0	0	0	0	ID=gene-V910_RS11410;Name=V910_RS11410;gbkey=Gene;gene_biotype=protein_coding;locus_tag=V910_RS11410;old_locus_tag=V910_200244	ABC transporter ATP-binding protein	GO:0055052 - ATP-binding cassette (ABC)	GO:0140359 - ABC-type transporter activity	-
NC_022906	259800	TCTGATAGCG.CGCGACCAGA	C	N	40	N	NA	GT	0	1	0	0	0	0	ID=gene-V910_RS11410;Name=V910_RS11410;gbkey=Gene;gene_biotype=protein_coding;locus_tag=V910_RS11410;old_locus_tag=V910_200244	ABC transporter ATP-binding protein	GO:0055052 - ATP-binding cassette (ABC)	GO:0140359 - ABC-type transporter activity	-
NC_022906	259801	CTGATAGCGC.GCGACCAGAT	G	N	40	N	NA	GT	0	1	0	0	0	0	ID=gene-V910_RS11410;Name=V910_RS11410;gbkey=Gene;gene_biotype=protein_coding;locus_tag=V910_RS11410;old_locus_tag=V910_200244	ABC transporter ATP-binding protein	GO:0055052 - ATP-binding cassette (ABC)	GO:0140359 - ABC-type transporter activity	-
NC_022906	259802	TGATAGCGCG.CGACCAGATT	C	N	40	N	NA	GT	0	1	0	0	0	0	ID=gene-V910_RS11410;Name=V910_RS11410;gbkey=Gene;gene_biotype=protein_coding;locus_tag=V910_RS11410;old_locus_tag=V910_200244	ABC transporter ATP-binding protein	GO:0055052 - ATP-binding cassette (ABC)	GO:0140359 - ABC-type transporter activity	-
NC_022906	260111	TTCTTGAATA.GACTCACGTG	G	A	40	PASS	NA	GT	0	0	0	1	0	0	ID=gene-V910_RS11410;Name=V910_RS11410;gbkey=Gene;gene_biotype=protein_coding;locus_tag=V910_RS11410;old_locus_tag=V910_200244	ABC transporter ATP-binding protein	GO:0055052 - ATP-binding cassette (ABC)	GO:0140359 - ABC-type transporter activity	-
NC_022906	270451	ACCTGCCTAA.AAAGCCGCGG	A	C	40	PASS	NA	GT	0	1	1	1	1	1	.	.	-	-	-
NC_022906	270915	ACATCGACGC.AGACGATTTA	A	T	40	PASS	NA	GT	0	1	1	1	0	0	.	.	-	-	-
NC_022906	298900	ACCATCTCGT.CGGTAATGCC	C	T	40	PASS	NA	GT	0	0	0	0	1	0	ID=gene-V910_RS11615;Name=V910_RS11615;gbkey=Gene;gene_biotype=protein_coding;locus_tag=V910_RS11615;old_locus_tag=V910_200284	3'-5' exonuclease	-	-	-
NC_022906	318135	GTTGCGCATG.GCCGCAGCGG	G	A	40	PASS	NA	GT	0	1	1	1	1	1	.	.	-	-	-
NC_022906	318136	TTGCGCATGG.CCGCAGCGGC	C	G	40	PASS	NA	GT	0	1	1	1	1	1	.	.	-	-	-
NC_022906	318829	ACCTTGCCGT.CGGCGGCGCG	C	T	40	PASS	NA	GT	0	0	0	0	0	1	ID=gene-V910_RS11715;Name=V910_RS11715;gbkey=Gene;gene_biotype=protein_coding;locus_tag=V910_RS11715;old_locus_tag=V910_200306	WD40 repeat domain-containing protein	-	-	-
NC_022906	322037	GTCGAAAGGG.TTTCCAATTG	T	C	40	PASS	NA	GT	0	1	1	1	1	1	.	.	-	-	-
NC_022906	324884	TCGAACGCTT.TGCTCGGCTC	T	C	40	PASS	NA	GT	0	1	1	1	1	1	ID=gene-V910_RS11750;Name=V910_RS11750;gbkey=Gene;gene_biotype=protein_coding;locus_tag=V910_RS11750;old_locus_tag=V910_200313	gamma-glutamyl-gamma-aminobutyrate hydrolase	-	-	-
NC_022906	336054	ATGGTGACAT.CGGCCTCGAC	C	T	40	PASS	NA	GT	0	0	0	0	1	0	ID=gene-V910_RS11795;Name=V910_RS11795;gbkey=Gene;gene_biotype=protein_coding;locus_tag=V910_RS11795;old_locus_tag=V910_200322	1-deoxy-D-ribulose 5-phosphate reductoisomerase	-	-	-
NC_022906	359147	CGATATAAAG.TTAGGTGTTG	T	A	40	PASS	NA	GT	0	1	1	1	1	1	.	.	-	-	-
NC_022906	362339	GCTCGACCGA.AATAATCATA	A	G	40	PASS	NA	GT	0	0	0	0	0	1	.	.	-	-	-
NC_022906	387292	CGACCCCATA.GGAGGCTCCG	G	A	40	PASS	NA	GT	0	1	1	1	0	0	ID=gene-V910_RS12040;Name=V910_RS12040;gbkey=Gene;gene_biotype=protein_coding;locus_tag=V910_RS12040;old_locus_tag=V910_200371	outer membrane protein	GO:0009279 - cell outer membrane [Evidence	-	-
NC_022906	414620	GCAAGAGAAT.CGGCCGGGCC	C	T	40	PASS	NA	GT	0	0	0	1	0	0	ID=gene-V910_RS18260;Name=V910_RS18260;gbkey=Gene;gene_biotype=protein_coding;locus_tag=V910_RS18260	hypothetical protein	-	-	-
NC_022906	415712	GACTTTTGGG.CCCCCTGGTG	C	T	40	PASS	NA	GT	0	1	1	1	0	0	.	.	-	-	-
NC_022906	455853	TGCCGAATTC.TGGCAGAAGC	T	C	40	PASS	NA	GT	0	1	1	1	1	1	ID=gene-V910_RS12355;Name=V910_RS12355;gbkey=Gene;gene_biotype=protein_coding;locus_tag=V910_RS12355;old_locus_tag=V910_200439	aspartate aminotransferase family protein	-	-	-
NC_022906	455854	GCCGAATTCT.GGCAGAAGCT	G	T	40	PASS	NA	GT	0	1	1	1	1	1	ID=gene-V910_RS12355;Name=V910_RS12355;gbkey=Gene;gene_biotype=protein_coding;locus_tag=V910_RS12355;old_locus_tag=V910_200439	aspartate aminotransferase family protein	-	-	-
NC_022906	455860	TTCTGGCAGA.AGCTGCGCCA	A	G	40	PASS	NA	GT	0	1	1	1	1	1	ID=gene-V910_RS12355;Name=V910_RS12355;gbkey=Gene;gene_biotype=protein_coding;locus_tag=V910_RS12355;old_locus_tag=V910_200439	aspartate aminotransferase family protein	-	-	-
NC_022906	455862	CTGGCAGAAG.CTGCGCCAGC	C	T	40	PASS	NA	GT	0	1	1	1	1	1	ID=gene-V910_RS12355;Name=V910_RS12355;gbkey=Gene;gene_biotype=protein_coding;locus_tag=V910_RS12355;old_locus_tag=V910_200439	aspartate aminotransferase family protein	-	-	-
NC_022906	455863	TGGCAGAAGC.TGCGCCAGCT	T	C	40	PASS	NA	GT	0	1	1	1	1	1	ID=gene-V910_RS12355;Name=V910_RS12355;gbkey=Gene;gene_biotype=protein_coding;locus_tag=V910_RS12355;old_locus_tag=V910_200439	aspartate aminotransferase family protein	-	-	-
NC_022906	455864	GGCAGAAGCT.GCGCCAGCTT	G	A	40	PASS	NA	GT	0	1	1	1	1	1	ID=gene-V910_RS12355;Name=V910_RS12355;gbkey=Gene;gene_biotype=protein_coding;locus_tag=V910_RS12355;old_locus_tag=V910_200439	aspartate aminotransferase family protein	-	-	-
NC_022906	455873	TGCGCCAGCT.TTGCGACCGG	T	C	40	PASS	NA	GT	0	1	1	1	1	1	ID=gene-V910_RS12355;Name=V910_RS12355;gbkey=Gene;gene_biotype=protein_coding;locus_tag=V910_RS12355;old_locus_tag=V910_200439	aspartate aminotransferase family protein	-	-	-
NC_022906	455877	CCAGCTTTGC.GACCGGTATG	G	A	40	PASS	NA	GT	0	1	1	1	1	1	ID=gene-V910_RS12355;Name=V910_RS12355;gbkey=Gene;gene_biotype=protein_coding;locus_tag=V910_RS12355;old_locus_tag=V910_200439	aspartate aminotransferase family protein	-	-	-
NC_022906	455878	CAGCTTTGCG.ACCGGTATGG	A	T	40	PASS	NA	GT	0	1	1	1	1	1	ID=gene-V910_RS12355;Name=V910_RS12355;gbkey=Gene;gene_biotype=protein_coding;locus_tag=V910_RS12355;old_locus_tag=V910_200439	aspartate aminotransferase family protein	-	-	-
NC_022906	455880	GCTTTGCGAC.CGGTATGGTG	C	A	40	PASS	NA	GT	0	1	1	1	1	1	ID=gene-V910_RS12355;Name=V910_RS12355;gbkey=Gene;gene_biotype=protein_coding;locus_tag=V910_RS12355;old_locus_tag=V910_200439	aspartate aminotransferase family protein	-	-	-
NC_022906	455883	TTGCGACCGG.TATGGTGTGA	T	A	40	CID	NA	GT	0	1	1	1	1	1	ID=gene-V910_RS12355;Name=V910_RS12355;gbkey=Gene;gene_biotype=protein_coding;locus_tag=V910_RS12355;old_locus_tag=V910_200439	aspartate aminotransferase family protein	-	-	-
NC_022906	455885	GCGACCGGTA.TGGTGTGATC	T	G	40	CID	NA	GT	0	1	1	1	1	1	ID=gene-V910_RS12355;Name=V910_RS12355;gbkey=Gene;gene_biotype=protein_coding;locus_tag=V910_RS12355;old_locus_tag=V910_200439	aspartate aminotransferase family protein	-	-	-
NC_022906	455886	CGACCGGTAT.GGTGTGATCT	G	C	40	CID	NA	GT	0	1	1	1	1	1	ID=gene-V910_RS12355;Name=V910_RS12355;gbkey=Gene;gene_biotype=protein_coding;locus_tag=V910_RS12355;old_locus_tag=V910_200439	aspartate aminotransferase family protein	-	-	-
NC_022906	455887	GACCGGTATG.GTGTGATCTG	G	C	40	CID	NA	GT	0	1	1	1	1	1	ID=gene-V910_RS12355;Name=V910_RS12355;gbkey=Gene;gene_biotype=protein_coding;locus_tag=V910_RS12355;old_locus_tag=V910_200439	aspartate aminotransferase family protein	-	-	-
NC_022906	455888	ACCGGTATGG.TGTGATCTGG	T	C	40	PASS	NA	GT	0	1	1	1	1	1	ID=gene-V910_RS12355;Name=V910_RS12355;gbkey=Gene;gene_biotype=protein_coding;locus_tag=V910_RS12355;old_locus_tag=V910_200439	aspartate aminotransferase family protein	-	-	-
NC_022906	455890	CGGTATGGTG.TGATCTGGGT	T	C	40	PASS	NA	GT	0	1	1	1	1	1	ID=gene-V910_RS12355;Name=V910_RS12355;gbkey=Gene;gene_biotype=protein_coding;locus_tag=V910_RS12355;old_locus_tag=V910_200439	aspartate aminotransferase family protein	-	-	-
NC_022906	455893	TATGGTGTGA.TCTGGGTGGC	T	C	40	PASS	NA	GT	0	1	1	1	1	1	ID=gene-V910_RS12355;Name=V910_RS12355;gbkey=Gene;gene_biotype=protein_coding;locus_tag=V910_RS12355;old_locus_tag=V910_200439	aspartate aminotransferase family protein	-	-	-
NC_022906	455895	TGGTGTGATC.TGGGTGGCGG	T	A	40	CID	NA	GT	0	1	1	1	1	1	ID=gene-V910_RS12355;Name=V910_RS12355;gbkey=Gene;gene_biotype=protein_coding;locus_tag=V910_RS12355;old_locus_tag=V910_200439	aspartate aminotransferase family protein	-	-	-
NC_022906	455896	GGTGTGATCT.GGGTGGCGGA	G	C	40	CID	NA	GT	0	1	1	1	1	1	ID=gene-V910_RS12355;Name=V910_RS12355;gbkey=Gene;gene_biotype=protein_coding;locus_tag=V910_RS12355;old_locus_tag=V910_200439	aspartate aminotransferase family protein	-	-	-
NC_022906	455897	GTGTGATCTG.GGTGGCGGAT	G	A	40	CID	NA	GT	0	1	1	1	1	1	ID=gene-V910_RS12355;Name=V910_RS12355;gbkey=Gene;gene_biotype=protein_coding;locus_tag=V910_RS12355;old_locus_tag=V910_200439	aspartate aminotransferase family protein	-	-	-
NC_022906	455898	TGTGATCTGG.GTGGCGGATG	G	C	40	CID	NA	GT	0	1	1	1	1	1	ID=gene-V910_RS12355;Name=V910_RS12355;gbkey=Gene;gene_biotype=protein_coding;locus_tag=V910_RS12355;old_locus_tag=V910_200439	aspartate aminotransferase family protein	-	-	-
NC_022906	455899	GTGATCTGGG.TGGCGGATGA	T	C	40	CID	NA	GT	0	1	1	1	1	1	ID=gene-V910_RS12355;Name=V910_RS12355;gbkey=Gene;gene_biotype=protein_coding;locus_tag=V910_RS12355;old_locus_tag=V910_200439	aspartate aminotransferase family protein	-	-	-
NC_022906	455907	GGTGGCGGAT.GAAGTGCAGT	G	C	40	CID	NA	GT	0	1	1	1	1	1	ID=gene-V910_RS12355;Name=V910_RS12355;gbkey=Gene;gene_biotype=protein_coding;locus_tag=V910_RS12355;old_locus_tag=V910_200439	aspartate aminotransferase family protein	-	-	-
NC_022906	455909	TGGCGGATGA.AGTGCAGTGC	A	G	40	CID	NA	GT	0	1	1	1	1	1	ID=gene-V910_RS12355;Name=V910_RS12355;gbkey=Gene;gene_biotype=protein_coding;locus_tag=V910_RS12355;old_locus_tag=V910_200439	aspartate aminotransferase family protein	-	-	-
NC_022906	455910	GGCGGATGAA.GTGCAGTGCG	G	C	40	CID	NA	GT	0	1	1	1	1	1	ID=gene-V910_RS12355;Name=V910_RS12355;gbkey=Gene;gene_biotype=protein_coding;locus_tag=V910_RS12355;old_locus_tag=V910_200439	aspartate aminotransferase family protein	-	-	-
NC_022906	455911	GCGGATGAAG.TGCAGTGCGG	T	C	40	CID	NA	GT	0	1	1	1	1	1	ID=gene-V910_RS12355;Name=V910_RS12355;gbkey=Gene;gene_biotype=protein_coding;locus_tag=V910_RS12355;old_locus_tag=V910_200439	aspartate aminotransferase family protein	-	-	-
NC_022906	455912	CGGATGAAGT.GCAGTGCGGC	G	C	40	CID	NA	GT	0	1	1	1	1	1	ID=gene-V910_RS12355;Name=V910_RS12355;gbkey=Gene;gene_biotype=protein_coding;locus_tag=V910_RS12355;old_locus_tag=V910_200439	aspartate aminotransferase family protein	-	-	-
NC_022906	455916	TGAAGTGCAG.TGCGGCTTTG	T	C	40	PASS	NA	GT	0	1	1	1	1	1	ID=gene-V910_RS12355;Name=V910_RS12355;gbkey=Gene;gene_biotype=protein_coding;locus_tag=V910_RS12355;old_locus_tag=V910_200439	aspartate aminotransferase family protein	-	-	-
NC_022906	455918	AAGTGCAGTG.CGGCTTTGGC	C	T	40	CID	NA	GT	0	1	1	1	1	1	ID=gene-V910_RS12355;Name=V910_RS12355;gbkey=Gene;gene_biotype=protein_coding;locus_tag=V910_RS12355;old_locus_tag=V910_200439	aspartate aminotransferase family protein	-	-	-
NC_022906	455921	TGCAGTGCGG.CTTTGGCCGT	C	A	40	CID	NA	GT	0	1	1	1	1	1	ID=gene-V910_RS12355;Name=V910_RS12355;gbkey=Gene;gene_biotype=protein_coding;locus_tag=V910_RS12355;old_locus_tag=V910_200439	aspartate aminotransferase family protein	-	-	-
NC_022906	455922	GCAGTGCGGC.TTTGGCCGTA	T	G	40	PASS	NA	GT	0	1	1	1	1	1	ID=gene-V910_RS12355;Name=V910_RS12355;gbkey=Gene;gene_biotype=protein_coding;locus_tag=V910_RS12355;old_locus_tag=V910_200439	aspartate aminotransferase family protein	-	-	-
NC_022906	455923	CAGTGCGGCT.TTGGCCGTAC	T	C	40	PASS	NA	GT	0	1	1	1	1	1	ID=gene-V910_RS12355;Name=V910_RS12355;gbkey=Gene;gene_biotype=protein_coding;locus_tag=V910_RS12355;old_locus_tag=V910_200439	aspartate aminotransferase family protein	-	-	-
NC_022906	455924	AGTGCGGCTT.TGGCCGTACT	T	C	40	PASS	NA	GT	0	1	1	1	1	1	ID=gene-V910_RS12355;Name=V910_RS12355;gbkey=Gene;gene_biotype=protein_coding;locus_tag=V910_RS12355;old_locus_tag=V910_200439	aspartate aminotransferase family protein	-	-	-
NC_022906	455926	TGCGGCTTTG.GCCGTACTGG	G	A	40	PASS	NA	GT	0	1	1	1	1	1	ID=gene-V910_RS12355;Name=V910_RS12355;gbkey=Gene;gene_biotype=protein_coding;locus_tag=V910_RS12355;old_locus_tag=V910_200439	aspartate aminotransferase family protein	-	-	-
NC_022906	455940	TACTGGAAAG.TTCTACGCCT	T	G	40	CID	NA	GT	0	1	1	1	1	1	ID=gene-V910_RS12355;Name=V910_RS12355;gbkey=Gene;gene_biotype=protein_coding;locus_tag=V910_RS12355;old_locus_tag=V910_200439	aspartate aminotransferase family protein	-	-	-
NC_022906	455943	TGGAAAGTTC.TACGCCTTTG	T	G	40	CID	NA	GT	0	1	1	1	1	1	ID=gene-V910_RS12355;Name=V910_RS12355;gbkey=Gene;gene_biotype=protein_coding;locus_tag=V910_RS12355;old_locus_tag=V910_200439	aspartate aminotransferase family protein	-	-	-
NC_022906	455949	GTTCTACGCC.TTTGAGCATT	T	A	40	CID	NA	GT	0	1	1	1	1	1	ID=gene-V910_RS12355;Name=V910_RS12355;gbkey=Gene;gene_biotype=protein_coding;locus_tag=V910_RS12355;old_locus_tag=V910_200439	aspartate aminotransferase family protein	-	-	-
NC_022906	455955	CGCCTTTGAG.CATTACGGCG	C	G	40	CID	NA	GT	0	1	1	1	1	1	ID=gene-V910_RS12355;Name=V910_RS12355;gbkey=Gene;gene_biotype=protein_coding;locus_tag=V910_RS12355;old_locus_tag=V910_200439	aspartate aminotransferase family protein	-	-	-
NC_022906	455958	CTTTGAGCAT.TACGGCGTTA	T	G	40	PASS	NA	GT	0	1	1	1	1	1	ID=gene-V910_RS12355;Name=V910_RS12355;gbkey=Gene;gene_biotype=protein_coding;locus_tag=V910_RS12355;old_locus_tag=V910_200439	aspartate aminotransferase family protein	-	-	-
NC_022906	455964	GCATTACGGC.GTTATCCCGG	G	A	40	CID	NA	GT	0	1	1	1	1	1	ID=gene-V910_RS12355;Name=V910_RS12355;gbkey=Gene;gene_biotype=protein_coding;locus_tag=V910_RS12355;old_locus_tag=V910_200439	aspartate aminotransferase family protein	-	-	-
NC_022906	455965	CATTACGGCG.TTATCCCGGA	T	G	40	CID	NA	GT	0	1	1	1	1	1	ID=gene-V910_RS12355;Name=V910_RS12355;gbkey=Gene;gene_biotype=protein_coding;locus_tag=V910_RS12355;old_locus_tag=V910_200439	aspartate aminotransferase family protein	-	-	-
NC_022906	455966	ATTACGGCGT.TATCCCGGAT	T	C	40	CID	NA	GT	0	1	1	1	1	1	ID=gene-V910_RS12355;Name=V910_RS12355;gbkey=Gene;gene_biotype=protein_coding;locus_tag=V910_RS12355;old_locus_tag=V910_200439	aspartate aminotransferase family protein	-	-	-
NC_022906	455969	ACGGCGTTAT.CCCGGATGTG	C	A	40	CID	NA	GT	0	1	1	1	1	1	ID=gene-V910_RS12355;Name=V910_RS12355;gbkey=Gene;gene_biotype=protein_coding;locus_tag=V910_RS12355;old_locus_tag=V910_200439	aspartate aminotransferase family protein	-	-	-
NC_022906	455972	GCGTTATCCC.GGATGTGACG	G	A	40	CID	NA	GT	0	1	1	1	1	1	ID=gene-V910_RS12355;Name=V910_RS12355;gbkey=Gene;gene_biotype=protein_coding;locus_tag=V910_RS12355;old_locus_tag=V910_200439	aspartate aminotransferase family protein	-	-	-
NC_022906	455973	CGTTATCCCG.GATGTGACGG	G	A	40	CID	NA	GT	0	1	1	1	1	1	ID=gene-V910_RS12355;Name=V910_RS12355;gbkey=Gene;gene_biotype=protein_coding;locus_tag=V910_RS12355;old_locus_tag=V910_200439	aspartate aminotransferase family protein	-	-	-
NC_022906	455974	GTTATCCCGG.ATGTGACGGC	A	T	40	CID	NA	GT	0	1	1	1	1	1	ID=gene-V910_RS12355;Name=V910_RS12355;gbkey=Gene;gene_biotype=protein_coding;locus_tag=V910_RS12355;old_locus_tag=V910_200439	aspartate aminotransferase family protein	-	-	-
NC_022906	455975	TTATCCCGGA.TGTGACGGCT	T	C	40	CID	NA	GT	0	1	1	1	1	1	ID=gene-V910_RS12355;Name=V910_RS12355;gbkey=Gene;gene_biotype=protein_coding;locus_tag=V910_RS12355;old_locus_tag=V910_200439	aspartate aminotransferase family protein	-	-	-
NC_022906	455977	ATCCCGGATG.TGACGGCTCT	T	C	40	CID	NA	GT	0	1	1	1	1	1	ID=gene-V910_RS12355;Name=V910_RS12355;gbkey=Gene;gene_biotype=protein_coding;locus_tag=V910_RS12355;old_locus_tag=V910_200439	aspartate aminotransferase family protein	-	-	-
NC_022906	455978	TCCCGGATGT.GACGGCTCTG	G	C	40	CID	NA	GT	0	1	1	1	1	1	ID=gene-V910_RS12355;Name=V910_RS12355;gbkey=Gene;gene_biotype=protein_coding;locus_tag=V910_RS12355;old_locus_tag=V910_200439	aspartate aminotransferase family protein	-	-	-
NC_022906	455980	CCGGATGTGA.CGGCTCTGGC	C	G	40	PASS	NA	GT	0	1	1	1	1	1	ID=gene-V910_RS12355;Name=V910_RS12355;gbkey=Gene;gene_biotype=protein_coding;locus_tag=V910_RS12355;old_locus_tag=V910_200439	aspartate aminotransferase family protein	-	-	-
NC_022906	455981	CGGATGTGAC.GGCTCTGGCA	G	A	40	PASS	NA	GT	0	1	1	1	1	1	ID=gene-V910_RS12355;Name=V910_RS12355;gbkey=Gene;gene_biotype=protein_coding;locus_tag=V910_RS12355;old_locus_tag=V910_200439	aspartate aminotransferase family protein	-	-	-
NC_022906	455982	GGATGTGACG.GCTCTGGCAA	G	A	40	PASS	NA	GT	0	1	1	1	1	1	ID=gene-V910_RS12355;Name=V910_RS12355;gbkey=Gene;gene_biotype=protein_coding;locus_tag=V910_RS12355;old_locus_tag=V910_200439	aspartate aminotransferase family protein	-	-	-
NC_022906	455983	GATGTGACGG.CTCTGGCAAA	C	G	40	PASS	NA	GT	0	1	1	1	1	1	ID=gene-V910_RS12355;Name=V910_RS12355;gbkey=Gene;gene_biotype=protein_coding;locus_tag=V910_RS12355;old_locus_tag=V910_200439	aspartate aminotransferase family protein	-	-	-
NC_022906	455984	ATGTGACGGC.TCTGGCAAAG	T	G	40	PASS	NA	GT	0	1	1	1	1	1	ID=gene-V910_RS12355;Name=V910_RS12355;gbkey=Gene;gene_biotype=protein_coding;locus_tag=V910_RS12355;old_locus_tag=V910_200439	aspartate aminotransferase family protein	-	-	-
NC_022906	455986	GTGACGGCTC.TGGCAAAGTC	T	C	40	PASS	NA	GT	0	1	1	1	1	1	ID=gene-V910_RS12355;Name=V910_RS12355;gbkey=Gene;gene_biotype=protein_coding;locus_tag=V910_RS12355;old_locus_tag=V910_200439	aspartate aminotransferase family protein	-	-	-
NC_022906	455988	GACGGCTCTG.GCAAAGTCTC	G	A	40	PASS	NA	GT	0	1	1	1	1	1	ID=gene-V910_RS12355;Name=V910_RS12355;gbkey=Gene;gene_biotype=protein_coding;locus_tag=V910_RS12355;old_locus_tag=V910_200439	aspartate aminotransferase family protein	-	-	-
NC_022906	455989	ACGGCTCTGG.CAAAGTCTCT	C	A	40	CID	NA	GT	0	1	1	1	1	1	ID=gene-V910_RS12355;Name=V910_RS12355;gbkey=Gene;gene_biotype=protein_coding;locus_tag=V910_RS12355;old_locus_tag=V910_200439	aspartate aminotransferase family protein	-	-	-
NC_022906	455992	GCTCTGGCAA.AGTCTCTGGG	A	T	40	CID	NA	GT	0	1	1	1	1	1	ID=gene-V910_RS12355;Name=V910_RS12355;gbkey=Gene;gene_biotype=protein_coding;locus_tag=V910_RS12355;old_locus_tag=V910_200439	aspartate aminotransferase family protein	-	-	-
NC_022906	455994	TCTGGCAAAG.TCTCTGGGCG	T	G	40	CID	NA	GT	0	1	1	1	1	1	ID=gene-V910_RS12355;Name=V910_RS12355;gbkey=Gene;gene_biotype=protein_coding;locus_tag=V910_RS12355;old_locus_tag=V910_200439	aspartate aminotransferase family protein	-	-	-
NC_022906	455996	TGGCAAAGTC.TCTGGGCGGC	T	C	40	CID	NA	GT	0	1	1	1	1	1	ID=gene-V910_RS12355;Name=V910_RS12355;gbkey=Gene;gene_biotype=protein_coding;locus_tag=V910_RS12355;old_locus_tag=V910_200439	aspartate aminotransferase family protein	-	-	-
NC_022906	455997	GGCAAAGTCT.CTGGGCGGCG	C	A	40	CID	NA	GT	0	1	1	1	1	1	ID=gene-V910_RS12355;Name=V910_RS12355;gbkey=Gene;gene_biotype=protein_coding;locus_tag=V910_RS12355;old_locus_tag=V910_200439	aspartate aminotransferase family protein	-	-	-
NC_022906	455998	GCAAAGTCTC.TGGGCGGCGG	T	C	40	CID	NA	GT	0	1	1	1	1	1	ID=gene-V910_RS12355;Name=V910_RS12355;gbkey=Gene;gene_biotype=protein_coding;locus_tag=V910_RS12355;old_locus_tag=V910_200439	aspartate aminotransferase family protein	-	-	-
NC_022906	455999	CAAAGTCTCT.GGGCGGCGGC	G	A	40	CID	NA	GT	0	1	1	1	1	1	ID=gene-V910_RS12355;Name=V910_RS12355;gbkey=Gene;gene_biotype=protein_coding;locus_tag=V910_RS12355;old_locus_tag=V910_200439	aspartate aminotransferase family protein	-	-	-
NC_022906	456000	AAAGTCTCTG.GGCGGCGGCA	G	T	40	CID	NA	GT	0	1	1	1	1	1	ID=gene-V910_RS12355;Name=V910_RS12355;gbkey=Gene;gene_biotype=protein_coding;locus_tag=V910_RS12355;old_locus_tag=V910_200439	aspartate aminotransferase family protein	-	-	-
NC_022906	456004	TCTCTGGGCG.GCGGCAAGGC	G	A	40	CID	NA	GT	0	1	1	1	1	1	ID=gene-V910_RS12355;Name=V910_RS12355;gbkey=Gene;gene_biotype=protein_coding;locus_tag=V910_RS12355;old_locus_tag=V910_200439	aspartate aminotransferase family protein	-	-	-
NC_022906	456007	CTGGGCGGCG.GCAAGGCCGC	G	A	40	CID	NA	GT	0	1	1	1	1	1	ID=gene-V910_RS12355;Name=V910_RS12355;gbkey=Gene;gene_biotype=protein_coding;locus_tag=V910_RS12355;old_locus_tag=V910_200439	aspartate aminotransferase family protein	-	-	-
NC_022906	456010	GGCGGCGGCA.AGGCCGCAAT	A	T	40	CID	NA	GT	0	1	1	1	1	1	ID=gene-V910_RS12355;Name=V910_RS12355;gbkey=Gene;gene_biotype=protein_coding;locus_tag=V910_RS12355;old_locus_tag=V910_200439	aspartate aminotransferase family protein	-	-	-
NC_022906	456012	CGGCGGCAAG.GCCGCAATGG	G	A	40	CID	NA	GT	0	1	1	1	1	1	ID=gene-V910_RS12355;Name=V910_RS12355;gbkey=Gene;gene_biotype=protein_coding;locus_tag=V910_RS12355;old_locus_tag=V910_200439	aspartate aminotransferase family protein	-	-	-
NC_022906	456013	GGCGGCAAGG.CCGCAATGGC	C	T	40	CID	NA	GT	0	1	1	1	1	1	ID=gene-V910_RS12355;Name=V910_RS12355;gbkey=Gene;gene_biotype=protein_coding;locus_tag=V910_RS12355;old_locus_tag=V910_200439	aspartate aminotransferase family protein	-	-	-
NC_022906	456022	GCCGCAATGG.CGGCCATGAT	C	A	40	CID	NA	GT	0	1	1	1	1	1	ID=gene-V910_RS12355;Name=V910_RS12355;gbkey=Gene;gene_biotype=protein_coding;locus_tag=V910_RS12355;old_locus_tag=V910_200439	aspartate aminotransferase family protein	-	-	-
NC_022906	456025	GCAATGGCGG.CCATGATCGC	C	A	40	CID	NA	GT	0	1	1	1	1	1	ID=gene-V910_RS12355;Name=V910_RS12355;gbkey=Gene;gene_biotype=protein_coding;locus_tag=V910_RS12355;old_locus_tag=V910_200439	aspartate aminotransferase family protein	-	-	-
NC_022906	456026	CAATGGCGGC.CATGATCGCC	C	A	40	CID	NA	GT	0	1	1	1	1	1	ID=gene-V910_RS12355;Name=V910_RS12355;gbkey=Gene;gene_biotype=protein_coding;locus_tag=V910_RS12355;old_locus_tag=V910_200439	aspartate aminotransferase family protein	-	-	-
NC_022906	456029	TGGCGGCCAT.GATCGCCCGG	G	T	40	CID	NA	GT	0	1	1	1	1	1	ID=gene-V910_RS12355;Name=V910_RS12355;gbkey=Gene;gene_biotype=protein_coding;locus_tag=V910_RS12355;old_locus_tag=V910_200439	aspartate aminotransferase family protein	-	-	-
NC_022906	456034	GCCATGATCG.CCCGGCGCGA	C	A	40	PASS	NA	GT	0	1	1	1	1	1	ID=gene-V910_RS12355;Name=V910_RS12355;gbkey=Gene;gene_biotype=protein_coding;locus_tag=V910_RS12355;old_locus_tag=V910_200439	aspartate aminotransferase family protein	-	-	-
NC_022906	456038	TGATCGCCCG.GCGCGATATT	G	T	40	PASS	NA	GT	0	1	1	1	1	1	ID=gene-V910_RS12355;Name=V910_RS12355;gbkey=Gene;gene_biotype=protein_coding;locus_tag=V910_RS12355;old_locus_tag=V910_200439	aspartate aminotransferase family protein	-	-	-
NC_022906	456039	GATCGCCCGG.CGCGATATTT	C	A	40	PASS	NA	GT	0	1	1	1	1	1	ID=gene-V910_RS12355;Name=V910_RS12355;gbkey=Gene;gene_biotype=protein_coding;locus_tag=V910_RS12355;old_locus_tag=V910_200439	aspartate aminotransferase family protein	-	-	-
NC_022906	456040	ATCGCCCGGC.GCGATATTTA	G	A	40	PASS	NA	GT	0	1	1	1	1	1	ID=gene-V910_RS12355;Name=V910_RS12355;gbkey=Gene;gene_biotype=protein_coding;locus_tag=V910_RS12355;old_locus_tag=V910_200439	aspartate aminotransferase family protein	-	-	-
NC_022906	456041	TCGCCCGGCG.CGATATTTAT	C	A	40	PASS	NA	GT	0	1	1	1	1	1	ID=gene-V910_RS12355;Name=V910_RS12355;gbkey=Gene;gene_biotype=protein_coding;locus_tag=V910_RS12355;old_locus_tag=V910_200439	aspartate aminotransferase family protein	-	-	-
NC_022906	456052	GATATTTATA.TGAAGGCCTA	T	A	40	PASS	NA	GT	0	1	1	1	1	1	ID=gene-V910_RS12355;Name=V910_RS12355;gbkey=Gene;gene_biotype=protein_coding;locus_tag=V910_RS12355;old_locus_tag=V910_200439	aspartate aminotransferase family protein	-	-	-
NC_022906	456053	ATATTTATAT.GAAGGCCTAT	G	T	40	PASS	NA	GT	0	1	1	1	1	1	ID=gene-V910_RS12355;Name=V910_RS12355;gbkey=Gene;gene_biotype=protein_coding;locus_tag=V910_RS12355;old_locus_tag=V910_200439	aspartate aminotransferase family protein	-	-	-
NC_022906	456055	ATTTATATGA.AGGCCTATGG	A	G	40	PASS	NA	GT	0	1	1	1	1	1	ID=gene-V910_RS12355;Name=V910_RS12355;gbkey=Gene;gene_biotype=protein_coding;locus_tag=V910_RS12355;old_locus_tag=V910_200439	aspartate aminotransferase family protein	-	-	-
NC_022906	456059	ATATGAAGGC.CTATGGCACG	C	G	40	PASS	NA	GT	0	1	1	1	1	1	ID=gene-V910_RS12355;Name=V910_RS12355;gbkey=Gene;gene_biotype=protein_coding;locus_tag=V910_RS12355;old_locus_tag=V910_200439	aspartate aminotransferase family protein	-	-	-
NC_022906	456060	TATGAAGGCC.TATGGCACGC	T	A	40	PASS	NA	GT	0	1	1	1	1	1	ID=gene-V910_RS12355;Name=V910_RS12355;gbkey=Gene;gene_biotype=protein_coding;locus_tag=V910_RS12355;old_locus_tag=V910_200439	aspartate aminotransferase family protein	-	-	-
NC_022906	456062	TGAAGGCCTA.TGGCACGCCG	T	A	40	ALN	NA	GT	0	1	1	1	1	1	ID=gene-V910_RS12355;Name=V910_RS12355;gbkey=Gene;gene_biotype=protein_coding;locus_tag=V910_RS12355;old_locus_tag=V910_200439	aspartate aminotransferase family protein	-	-	-
NC_022906	456065	AGGCCTATGG.CACGCCGAAG	C	A	40	PASS	NA	GT	0	1	1	1	1	1	ID=gene-V910_RS12355;Name=V910_RS12355;gbkey=Gene;gene_biotype=protein_coding;locus_tag=V910_RS12355;old_locus_tag=V910_200439	aspartate aminotransferase family protein	-	-	-
NC_022906	456069	CTATGGCACG.CCGAAGACGG	C	A	40	PASS	NA	GT	0	1	1	1	1	1	ID=gene-V910_RS12355;Name=V910_RS12355;gbkey=Gene;gene_biotype=protein_coding;locus_tag=V910_RS12355;old_locus_tag=V910_200439	aspartate aminotransferase family protein	-	-	-
NC_022906	468895	GGCATCACTA.CGCCGCAAAC	C	T	40	PASS	NA	GT	0	1	1	1	0	0	ID=gene-V910_RS12400;Name=V910_RS12400;gbkey=Gene;gene_biotype=protein_coding;locus_tag=V910_RS12400;old_locus_tag=V910_200448	class I SAM-dependent DNA methyltransferase	-	GO:0008170 - N-methyltransferase activity	-
NC_022906	473047	ACAAGCGCGC.ATGGAACCGC	A	G	40	PASS	NA	GT	0	1	0	0	0	0	ID=gene-V910_RS12425;Name=V910_RS12425;gbkey=Gene;gene_biotype=protein_coding;locus_tag=V910_RS12425	hypothetical protein	-	-	-
NC_022906	473051	GCGCGCATGG.AACCGCAGTG	A	G	40	PASS	NA	GT	0	1	0	0	0	0	ID=gene-V910_RS12425;Name=V910_RS12425;gbkey=Gene;gene_biotype=protein_coding;locus_tag=V910_RS12425	hypothetical protein	-	-	-
NC_022906	480632	TGGAGGAACT.AGCCGTCGGG	A	G	40	PASS	NA	GT	0	1	1	1	1	1	ID=gene-V910_RS12465;Name=pdeM;gbkey=Gene;gene=pdeM;gene_biotype=protein_coding;locus_tag=V910_RS12465;old_locus_tag=V910_200462	ligase-associated DNA damage response	-	GO:0016787 - hydrolase activity [Evidence	-
NC_022906	508219	GCCATCGAGA.TCCTTCAGGC	T	C	40	PASS	NA	GT	0	1	1	1	1	1	ID=gene-V910_RS12580;Name=nikD;gbkey=Gene;gene=nikD;gene_biotype=protein_coding;locus_tag=V910_RS12580;old_locus_tag=V910_200485	nickel import ATP-binding protein NikD	GO:0043190 - ATP-binding cassette (ABC)	GO:0016151 - nickel cation binding [Evidence	GO:0015675 - nickel cation transport
NC_022906	510890	AATGACTAAA.TCATGGCTTT	T	C	40	PASS	NA	GT	0	1	1	1	1	1	.	.	-	-	-
NC_022906	527180	GGCGCTGGCG.CTCACGGTCG	C	T	40	PASS	NA	GT	0	0	0	0	1	1	ID=gene-V910_RS12665;Name=V910_RS12665;gbkey=Gene;gene_biotype=protein_coding;locus_tag=V910_RS12665;old_locus_tag=V910_200500	ABC transporter permease	-	GO:0140359 - ABC-type transporter activity	-
NC_022906	528307	GCCTGCGCGA.TCTTTTGTAC	T	C	40	PASS	NA	GT	0	1	1	1	1	1	ID=gene-V910_RS12675;Name=V910_RS12675;gbkey=Gene;gene_biotype=protein_coding;locus_tag=V910_RS12675;old_locus_tag=V910_200502	ABC transporter ATP-binding protein	-	GO:0140359 - ABC-type transporter activity	-
NC_022906	541433	ACGACAGCGC.AAGGATGAGG	A	G	40	PASS	NA	GT	0	1	1	1	1	1	ID=gene-V910_RS12740;Name=V910_RS12740;gbkey=Gene;gene_biotype=protein_coding;locus_tag=V910_RS12740;old_locus_tag=V910_200515	FAD-binding oxidoreductase	-	GO:0016491 - oxidoreductase activity	-
NC_022906	559145	ACCCGCCTGT.CGCAGGAAGC	C	T	40	PASS	NA	GT	0	0	0	1	0	0	ID=gene-V910_RS12830;Name=V910_RS12830;gbkey=Gene;gene_biotype=protein_coding;locus_tag=V910_RS12830	glycine betaine ABC transporter	-	-	-
NC_022906	563522	TTCAGCTCCT.GCTGGCCCGG	G	A	40	PASS	NA	GT	0	1	1	1	0	0	ID=gene-V910_RS12850;Name=V910_RS12850;gbkey=Gene;gene_biotype=protein_coding;locus_tag=V910_RS12850;old_locus_tag=V910_200537	glutamine synthetase family protein	-	GO:0005524 - ATP binding [Evidence IEA]	GO:0006542 - glutamine biosynthetic process
NC_022906	581066	GCGTCAGCTA.CATCATGGCG	C	T	40	PASS	NA	GT	0	0	0	0	1	1	ID=gene-V910_RS12905;Name=V910_RS12905;gbkey=Gene;gene_biotype=protein_coding;locus_tag=V910_RS12905;old_locus_tag=V910_200548	iron ABC transporter permease	-	GO:0140359 - ABC-type transporter activity	GO:0006826 - iron ion transport [Evidence
NC_022906	583892	TGGCGCCCTT.ACCACGCTGT	A	G	40	PASS	NA	GT	0	1	1	1	1	1	ID=gene-V910_RS12920;Name=iolB;gbkey=Gene;gene=iolB;gene_biotype=protein_coding;locus_tag=V910_RS12920;old_locus_tag=V910_200551	5-deoxy-glucuronate isomerase	-	GO:0016861 - intramolecular oxidoreductase	GO:0019310 - inositol catabolic process
NC_022906	593805	ACCGCGAAGT.CGGTGGTGAG	C	T	40	PASS	NA	GT	0	0	0	1	0	0	ID=gene-V910_RS12960;Name=V910_RS12960;gbkey=Gene;gene_biotype=protein_coding;locus_tag=V910_RS12960;old_locus_tag=V910_200561	peroxiredoxin	-	GO:0008379 - thioredoxin peroxidase activity	-
NC_022906	595224	GGAACACGCC.GGCCATAGGC	G	A	40	PASS	NA	GT	0	1	1	1	1	1	ID=gene-V910_RS12970;Name=V910_RS12970;gbkey=Gene;gene_biotype=protein_coding;locus_tag=V910_RS12970;old_locus_tag=V910_200563	MFS transporter	-	GO:0022857 - transmembrane transporter	GO:0055085 - transmembrane transport
NC_022906	600022	GGGTTCTGCA.AGTCCGTCGA	A	C	40	PASS	NA	GT	0	1	1	1	1	1	ID=gene-V910_RS12990;Name=V910_RS12990;gbkey=Gene;gene_biotype=protein_coding;locus_tag=V910_RS12990;old_locus_tag=V910_200567	FAD-binding oxidoreductase	-	GO:0016491 - oxidoreductase activity	-
NC_022906	610746	CGTTCCGGCT.GTGGCCATTT	G	A	40	PASS	NA	GT	0	0	0	0	1	1	ID=gene-V910_RS13040;Name=V910_RS13040;gbkey=Gene;gene_biotype=protein_coding;locus_tag=V910_RS13040;old_locus_tag=V910_200579	carbohydrate ABC transporter permease	-	-	GO:0055085 - transmembrane transport
NC_022906	666648	TTTCAGCGCC.CGTATCGTTT	C	T	40	PASS	NA	GT	0	0	0	1	0	0	ID=gene-V910_RS13325;Name=V910_RS13325;gbkey=Gene;gene_biotype=protein_coding;locus_tag=V910_RS13325	hypothetical protein	-	-	-
NC_022906	677390	AGAACAAAAG.TAGCTTGCGC	T	C	40	PASS	NA	GT	0	1	1	1	0	0	ID=gene-V910_RS13380;Name=V910_RS13380;gbkey=Gene;gene_biotype=protein_coding;locus_tag=V910_RS13380;old_locus_tag=V910_200645	MFS transporter	-	GO:0022857 - transmembrane transporter	GO:0055085 - transmembrane transport
NC_022906	679440	GCTCGGAATT.AGCCTCTAGC	A	G	40	PASS	NA	GT	0	1	1	1	1	1	ID=gene-V910_RS13390;Name=V910_RS13390;gbkey=Gene;gene_biotype=protein_coding;locus_tag=V910_RS13390;old_locus_tag=V910_200647	DUF983 domain-containing protein	-	-	-
NC_022906	680522	TATCAAGAAT.CGGCCCGGTC	C	T	40	PASS	NA	GT	0	0	0	0	1	0	ID=gene-V910_RS13395;Name=rnr;gbkey=Gene;gene=rnr;gene_biotype=protein_coding;locus_tag=V910_RS13395;old_locus_tag=V910_200648	ribonuclease R	-	GO:0004518 - nuclease activity [Evidence	-
NC_022906	682717	ACATTGGTGA.CGCGCAGTTC	C	T	40	PASS	NA	GT	0	1	0	0	0	0	ID=gene-V910_RS13400;Name=topA;gbkey=Gene;gene=topA;gene_biotype=protein_coding;locus_tag=V910_RS13400;old_locus_tag=V910_200649	type I DNA topoisomerase	GO:0005737 - cytoplasm [Evidence IEA]	GO:0003917 - DNA topoisomerase type I	GO:0006265 - DNA topological change [Evidence
NC_022906	687110	ACCACGATGT.CGATGGTGCC	C	T	40	PASS	NA	GT	0	0	0	0	1	1	ID=gene-V910_RS13420;Name=V910_RS13420;gbkey=Gene;gene_biotype=protein_coding;locus_tag=V910_RS13420;old_locus_tag=V910_200653	dihydroorotase	-	GO:0046872 - metal ion binding [Evidence	GO:0006221 - pyrimidine nucleotide
NC_022906	694377	GTGCGGGAAT.CGACCGAGGA	C	T	40	PASS	NA	GT	0	0	0	1	0	0	ID=gene-V910_RS13455;Name=V910_RS13455;gbkey=Gene;gene_biotype=protein_coding;locus_tag=V910_RS13455;old_locus_tag=V910_200660	hypothetical protein	-	-	-
NC_022906	736397	TCGAAAGGCA.GATTCGTCTC	G	A	40	PASS	NA	GT	0	0	0	1	0	0	.	.	-	-	-
NC_022906	737384	TTCGCTTGCC.CGACACCGAG	C	G	40	PASS	NA	GT	0	1	1	1	1	1	.	.	-	-	-
NC_022906	764665	CCGGTATCCA.CGTCATCATG	C	T	40	PASS	NA	GT	0	1	1	1	1	1	ID=gene-V910_RS13775;Name=V910_RS13775;gbkey=Gene;gene_biotype=protein_coding;locus_tag=V910_RS13775;old_locus_tag=V910_200722	DNA translocase FtsK	-	GO:0015616 - DNA translocase activity	-
NC_022906	764666	CGGTATCCAC.GTCATCATGG	G	C	40	PASS	NA	GT	0	1	1	1	1	1	ID=gene-V910_RS13775;Name=V910_RS13775;gbkey=Gene;gene_biotype=protein_coding;locus_tag=V910_RS13775;old_locus_tag=V910_200722	DNA translocase FtsK	-	GO:0015616 - DNA translocase activity	-
NC_022906	770344	GTTCTGGATC.ACCTCGATCA	A	G	40	PASS	NA	GT	0	1	1	1	1	1	ID=gene-V910_RS13795;Name=V910_RS13795;gbkey=Gene;gene_biotype=protein_coding;locus_tag=V910_RS13795;old_locus_tag=V910_200727	alpha-ketoacid dehydrogenase subunit beta	-	GO:0016491 - oxidoreductase activity	-
NC_022906	776784	CAGCGGATCA.ACCATCTTCA	A	G	40	PASS	NA	GT	0	1	1	1	1	1	ID=gene-V910_RS13830;Name=V910_RS13830;gbkey=Gene;gene_biotype=protein_coding;locus_tag=V910_RS13830;old_locus_tag=V910_200733	ABC transporter substrate-binding protein	GO:0055052 - ATP-binding cassette (ABC)	GO:0140359 - ABC-type transporter activity	-
NC_022906	783456	TATCTCCCCC.GCAAGCAGGT	G	C	40	PASS	NA	GT	0	0	0	0	1	1	ID=gene-V910_RS13860;Name=cydC;gbkey=Gene;gene=cydC;gene_biotype=protein_coding;locus_tag=V910_RS13860;old_locus_tag=V910_200739	thiol reductant ABC exporter subunit CydC	GO:0055051 - ATP-binding cassette (ABC)	GO:0050456 - cystine reductase activity	GO:0045454 - cell redox homeostasis [Evidence
NC_022906	783781	ACCGGTGCGT.CGATCATGCC	C	T	40	PASS	NA	GT	0	0	0	0	1	0	ID=gene-V910_RS13860;Name=cydC;gbkey=Gene;gene=cydC;gene_biotype=protein_coding;locus_tag=V910_RS13860;old_locus_tag=V910_200739	thiol reductant ABC exporter subunit CydC	GO:0055051 - ATP-binding cassette (ABC)	GO:0050456 - cystine reductase activity	GO:0045454 - cell redox homeostasis [Evidence
NC_022906	845299	TCCGCGCCTG.TACTGTGCTG	T	C	40	PASS	NA	GT	0	0	0	0	1	1	ID=gene-V910_RS14175;Name=V910_RS14175;gbkey=Gene;gene_biotype=protein_coding;locus_tag=V910_RS14175;old_locus_tag=V910_200800	class I SAM-dependent methyltransferase	-	GO:1904047 - S-adenosyl-L-methionine binding	-
NC_022906	848110	AAGCTTACGG.GTTTCCTGTT	G	A	40	PASS	NA	GT	0	1	1	1	1	1	ID=gene-V910_RS14190;Name=V910_RS14190;gbkey=Gene;gene_biotype=protein_coding;locus_tag=V910_RS14190;old_locus_tag=V910_200803	NAD(P)-dependent oxidoreductase	-	GO:0016491 - oxidoreductase activity	-
NC_022906	875007	CCAGCTTCCT.GTAAGCTTCC	G	A	40	PASS	NA	GT	0	1	1	1	0	0	ID=gene-V910_RS14305;Name=V910_RS14305;gbkey=Gene;gene_biotype=protein_coding;locus_tag=V910_RS14305;old_locus_tag=V910_200826	N-acetylneuraminate epimerase	-	-	-
NC_022906	876186	TCCGGCGGGA.TGGCAAGCGT	T	C	40	PASS	NA	GT	0	0	0	0	1	1	.	.	-	-	-
NC_022906	879945	GCCGTGCAGG.GCAATCTCGG	G	A	40	PASS	NA	GT	0	0	0	0	1	1	ID=gene-V910_RS14325;Name=V910_RS14325;gbkey=Gene;gene_biotype=protein_coding;locus_tag=V910_RS14325;old_locus_tag=V910_200832	ABC transporter permease	-	-	GO:0055085 - transmembrane transport
NC_022906	881631	ACCATTCGGT.CGATTACGAT	C	T	40	PASS	NA	GT	0	0	0	0	1	0	ID=gene-V910_RS14335;Name=V910_RS14335;gbkey=Gene;gene_biotype=protein_coding;locus_tag=V910_RS14335;old_locus_tag=V910_200834	dihydrodipicolinate synthase family protein	-	-	-
NC_022906	881632	CCATTCGGTC.GATTACGATT	G	C	40	PASS	NA	GT	0	0	0	0	1	0	ID=gene-V910_RS14335;Name=V910_RS14335;gbkey=Gene;gene_biotype=protein_coding;locus_tag=V910_RS14335;old_locus_tag=V910_200834	dihydrodipicolinate synthase family protein	-	-	-
NC_022906	881974	GATTGCCTAC.GACATCCCGG	G	A	40	PASS	NA	GT	0	0	0	1	0	0	ID=gene-V910_RS14335;Name=V910_RS14335;gbkey=Gene;gene_biotype=protein_coding;locus_tag=V910_RS14335;old_locus_tag=V910_200834	dihydrodipicolinate synthase family protein	-	-	-
NC_022906	898006	GCCATAGGAA.GAGTCCTCAT	G	A	40	PASS	NA	GT	0	0	0	0	1	0	ID=gene-V910_RS14405;Name=V910_RS14405;gbkey=Gene;gene_biotype=protein_coding;locus_tag=V910_RS14405;old_locus_tag=V910_200849	ABC transporter substrate-binding protein	-	-	-
NC_022906	904983	ATCGATTCCA.TGTTCAACCA	T	A	40	PASS	NA	GT	0	0	0	1	0	0	ID=gene-V910_RS14435;Name=V910_RS14435;gbkey=Gene;gene_biotype=protein_coding;locus_tag=V910_RS14435;old_locus_tag=V910_200856	phosphoketolase	-	-	-
NC_022906	906178	CTACACCCGT.TGCAAGCGCC	T	C	40	PASS	NA	GT	0	1	1	1	1	1	ID=gene-V910_RS14440;Name=V910_RS14440;gbkey=Gene;gene_biotype=protein_coding;locus_tag=V910_RS14440;old_locus_tag=V910_200857	4Fe-4S binding protein	-	-	-
NC_022906	931340	TCGTGGCAAG.GTCGGTCGCG	G	A	40	PASS	NA	GT	0	0	0	0	1	1	ID=gene-V910_RS14545;Name=glsA;gbkey=Gene;gene=glsA;gene_biotype=protein_coding;locus_tag=V910_RS14545;old_locus_tag=V910_200879	glutaminase A	-	GO:0004359 - glutaminase activity [Evidence	GO:0006541 - glutamine metabolic process
NC_022906	933293	CGGCCAGCCG.GTCGCAAGCT	G	A	40	PASS	NA	GT	0	0	0	0	1	0	ID=gene-V910_RS14550;Name=gadC;gbkey=Gene;gene=gadC;gene_biotype=protein_coding;locus_tag=V910_RS14550;old_locus_tag=V910_200880	putative glutamine/gamma-aminobutyrate	-	-	-
NC_022906	948010	GCAGACGAAC.GCGGCAGGTG	G	A	40	PASS	NA	GT	0	0	0	0	0	1	.	.	-	-	-
NC_022906	962459	TCCAGCCCCA.CATTTTTGCC	C	T	40	PASS	NA	GT	0	0	0	0	1	1	ID=gene-V910_RS14695;Name=V910_RS14695;gbkey=Gene;gene_biotype=protein_coding;locus_tag=V910_RS14695;old_locus_tag=V910_200908	carbohydrate ABC transporter permease	-	GO:0140359 - ABC-type transporter activity	GO:0055085 - transmembrane transport
NC_022906	966401	TTAAACCTCA.CTTTTTTCGT	C	T	40	PASS	NA	GT	0	0	0	0	1	1	.	.	-	-	-
NC_022906	1005893	GTTTGAATCC.CGGCTGTTAC	C	G	40	PASS	NA	GT	0	1	1	1	1	1	.	.	-	-	-
NC_022906	1005984	CAACATTTAC.TCAACGCTTG	T	N	40	N	NA	GT	0	1	0	0	0	0	.	.	-	-	-
NC_022906	1005985	AACATTTACT.CAACGCTTGA	C	N	40	N	NA	GT	0	1	0	0	0	0	.	.	-	-	-
NC_022906	1005986	ACATTTACTC.AACGCTTGAA	A	N	40	N	NA	GT	0	1	0	0	0	0	.	.	-	-	-
NC_022906	1005987	CATTTACTCA.ACGCTTGAAC	A	N	40	N	NA	GT	0	1	0	0	0	0	.	.	-	-	-
NC_022906	1005988	ATTTACTCAA.CGCTTGAACC	C	N	40	N	NA	GT	0	1	0	0	0	0	.	.	-	-	-
NC_022906	1005989	TTTACTCAAC.GCTTGAACCG	G	N	40	N	NA	GT	0	1	0	0	0	0	.	.	-	-	-
NC_022906	1005990	TTACTCAACG.CTTGAACCGA	C	N	40	N	NA	GT	0	1	0	0	0	0	.	.	-	-	-
NC_022906	1005991	TACTCAACGC.TTGAACCGAG	T	N	40	N	NA	GT	0	1	0	0	0	0	.	.	-	-	-
NC_022906	1005992	ACTCAACGCT.TGAACCGAGG	T	N	40	N	NA	GT	0	1	0	0	0	0	.	.	-	-	-
NC_022906	1005993	CTCAACGCTT.GAACCGAGGG	G	N	40	N	NA	GT	0	1	0	0	0	0	.	.	-	-	-
NC_022906	1005994	TCAACGCTTG.AACCGAGGGA	A	N	40	N	NA	GT	0	1	0	0	0	0	.	.	-	-	-
NC_022906	1005995	CAACGCTTGA.ACCGAGGGAT	A	N	40	N	NA	GT	0	1	0	0	0	0	.	.	-	-	-
NC_022906	1005996	AACGCTTGAA.CCGAGGGATG	C	N	40	N	NA	GT	0	1	0	0	0	0	.	.	-	-	-
NC_022906	1005997	ACGCTTGAAC.CGAGGGATGC	C	N	40	N	NA	GT	0	1	0	0	0	0	.	.	-	-	-
NC_022906	1005998	CGCTTGAACC.GAGGGATGCA	G	N	40	N	NA	GT	0	1	0	0	0	0	.	.	-	-	-
NC_022906	1005999	GCTTGAACCG.AGGGATGCAA	A	N	40	N	NA	GT	0	1	0	0	0	0	.	.	-	-	-
NC_022906	1006000	CTTGAACCGA.GGGATGCAAA	G	N	40	N	NA	GT	0	1	0	0	0	0	.	.	-	-	-
NC_022906	1006001	TTGAACCGAG.GGATGCAAAT	G	N	40	N	NA	GT	0	1	0	0	0	0	.	.	-	-	-
NC_022906	1006002	TGAACCGAGG.GATGCAAATG	G	N	40	N	NA	GT	0	1	0	0	0	0	.	.	-	-	-
NC_022906	1006003	GAACCGAGGG.ATGCAAATGT	A	N	40	N	NA	GT	0	1	0	0	0	0	.	.	-	-	-
NC_022906	1006004	AACCGAGGGA.TGCAAATGTT	T	N	40	N	NA	GT	0	1	0	0	0	0	.	.	-	-	-
NC_022906	1006005	ACCGAGGGAT.GCAAATGTTG	G	N	40	N	NA	GT	0	1	0	0	0	0	.	.	-	-	-
NC_022906	1006006	CCGAGGGATG.CAAATGTTGG	C	N	40	N	NA	GT	0	1	0	0	0	0	.	.	-	-	-
NC_022906	1006007	CGAGGGATGC.AAATGTTGGA	A	N	40	N	NA	GT	0	1	0	0	0	0	.	.	-	-	-
NC_022906	1006008	GAGGGATGCA.AATGTTGGAA	A	N	40	N	NA	GT	0	1	0	0	0	0	.	.	-	-	-
NC_022906	1006009	AGGGATGCAA.ATGTTGGAAT	A	N	40	N	NA	GT	0	1	0	0	0	0	.	.	-	-	-
NC_022906	1006010	GGGATGCAAA.TGTTGGAATC	T	N	40	N	NA	GT	0	1	0	0	0	0	.	.	-	-	-
NC_022906	1006011	GGATGCAAAT.GTTGGAATCA	G	N	40	N	NA	GT	0	1	0	0	0	0	.	.	-	-	-
NC_022906	1006012	GATGCAAATG.TTGGAATCAG	T	N	40	N	NA	GT	0	1	0	0	0	0	.	.	-	-	-
NC_022906	1006013	ATGCAAATGT.TGGAATCAGA	T	N	40	N	NA	GT	0	1	0	0	0	0	.	.	-	-	-
NC_022906	1006014	TGCAAATGTT.GGAATCAGAC	G	N	40	N	NA	GT	0	1	0	0	0	0	.	.	-	-	-
NC_022906	1006015	GCAAATGTTG.GAATCAGACC	G	N	40	N	NA	GT	0	1	0	0	0	0	.	.	-	-	-
NC_022906	1006016	CAAATGTTGG.AATCAGACCA	A	N	40	N	NA	GT	0	1	0	0	0	0	.	.	-	-	-
NC_022906	1006017	AAATGTTGGA.ATCAGACCAC	A	N	40	N	NA	GT	0	1	0	0	0	0	.	.	-	-	-
NC_022906	1006018	AATGTTGGAA.TCAGACCACT	T	N	40	N	NA	GT	0	1	0	0	0	0	.	.	-	-	-
NC_022906	1006019	ATGTTGGAAT.CAGACCACTA	C	N	40	N	NA	GT	0	1	0	0	0	0	.	.	-	-	-
NC_022906	1006020	TGTTGGAATC.AGACCACTAG	A	N	40	N	NA	GT	0	1	0	0	0	0	.	.	-	-	-
NC_022906	1006021	GTTGGAATCA.GACCACTAGT	G	N	40	N	NA	GT	0	1	0	0	0	0	.	.	-	-	-
NC_022906	1006022	TTGGAATCAG.ACCACTAGTT	A	N	40	N	NA	GT	0	1	0	0	0	0	.	.	-	-	-
NC_022906	1006023	TGGAATCAGA.CCACTAGTTG	C	N	40	N	NA	GT	0	1	0	0	0	0	.	.	-	-	-
NC_022906	1006024	GGAATCAGAC.CACTAGTTGG	C	N	40	N	NA	GT	0	1	0	0	0	0	.	.	-	-	-
NC_022906	1006025	GAATCAGACC.ACTAGTTGGT	A	N	40	N	NA	GT	0	1	0	0	0	0	.	.	-	-	-
NC_022906	1006026	AATCAGACCA.CTAGTTGGTG	C	N	40	N	NA	GT	0	1	0	0	0	0	ID=gene-V910_RS14895;Name=V910_RS14895;gbkey=Gene;gene_biotype=protein_coding;locus_tag=V910_RS14895;old_locus_tag=V910_200947	sugar ABC transporter substrate-binding protein	-	-	-
NC_022906	1006027	ATCAGACCAC.TAGTTGGTGA	T	N	40	N	NA	GT	0	1	0	0	0	0	ID=gene-V910_RS14895;Name=V910_RS14895;gbkey=Gene;gene_biotype=protein_coding;locus_tag=V910_RS14895;old_locus_tag=V910_200947	sugar ABC transporter substrate-binding protein	-	-	-
NC_022906	1006028	TCAGACCACT.AGTTGGTGAT	A	N	40	N	NA	GT	0	1	0	0	0	0	ID=gene-V910_RS14895;Name=V910_RS14895;gbkey=Gene;gene_biotype=protein_coding;locus_tag=V910_RS14895;old_locus_tag=V910_200947	sugar ABC transporter substrate-binding protein	-	-	-
NC_022906	1006029	CAGACCACTA.GTTGGTGATA	G	N	40	N	NA	GT	0	1	0	0	0	0	ID=gene-V910_RS14895;Name=V910_RS14895;gbkey=Gene;gene_biotype=protein_coding;locus_tag=V910_RS14895;old_locus_tag=V910_200947	sugar ABC transporter substrate-binding protein	-	-	-
NC_022906	1007328	AACACCTAAT.GCGCTGAGCT	G	A	40	PASS	NA	GT	0	1	1	1	0	0	.	.	-	-	-
NC_022906	1014913	GAAAGAGCGG.CTCGCGATGC	C	T	40	PASS	NA	GT	0	0	0	0	1	1	ID=gene-V910_RS14940;Name=V910_RS14940;gbkey=Gene;gene_biotype=protein_coding;locus_tag=V910_RS14940	DUF2249 domain-containing protein	-	-	-
NC_022906	1021610	GAGCTCGGGC.GCAAAATAGG	G	A	40	PASS	NA	GT	0	1	1	0	0	0	ID=gene-V910_RS14970;Name=V910_RS14970;gbkey=Gene;gene_biotype=protein_coding;locus_tag=V910_RS14970;old_locus_tag=V910_200964	cytochrome c	-	GO:0046872 - metal ion binding [Evidence	-
NC_022906	1030964	CGCCAGCACC.GAATGCGGCG	G	A	40	PASS	NA	GT	0	0	0	0	1	1	.	.	-	-	-
NC_022906	1039403	GATTTCGCCC.GCGATATTGC	G	A	40	PASS	NA	GT	0	0	0	0	1	1	.	.	-	-	-
NC_022906	1042436	TGAAAGCGAC.GACGTATTGG	G	A	40	PASS	NA	GT	0	0	0	1	0	0	ID=gene-V910_RS15085;Name=V910_RS15085;gbkey=Gene;gene_biotype=protein_coding;locus_tag=V910_RS15085;old_locus_tag=V910_200985	3-hydroxyacyl-CoA dehydrogenase	-	-	-
NC_022906	1060191	ATAGGAAGGC.ACCAGCCATG	A	G	40	PASS	NA	GT	0	1	1	1	0	0	.	.	-	-	-
NC_022906	1065089	TTCCACGGGA.GATAATCTCT	G	A	40	PASS	NA	GT	0	0	0	0	0	1	ID=gene-V910_RS15190;Name=V910_RS15190;gbkey=Gene;gene_biotype=protein_coding;locus_tag=V910_RS15190;old_locus_tag=V910_201007	hypothetical protein	-	-	-
NC_022906	1065649	AGCGCCCGCC.GACTTGTCGG	G	A	40	PASS	NA	GT	0	0	0	1	1	1	ID=gene-V910_RS15190;Name=V910_RS15190;gbkey=Gene;gene_biotype=protein_coding;locus_tag=V910_RS15190;old_locus_tag=V910_201007	hypothetical protein	-	-	-
NC_022906	1071305	GGATTAACCA.CGGACAGACG	C	T	40	PASS	NA	GT	0	0	0	0	1	1	ID=gene-V910_RS18595;Name=V910_RS18595;gbkey=Gene;gene_biotype=protein_coding;locus_tag=V910_RS18595	hypothetical protein	-	-	-
NC_022906	1090702	TGCAGACCAA.TTCCAGCGAA	T	A	40	PASS	NA	GT	0	1	1	1	0	0	ID=gene-V910_RS15300;Name=V910_RS15300;gbkey=Gene;gene_biotype=protein_coding;locus_tag=V910_RS15300;old_locus_tag=V910_201028	LysR family transcriptional regulator	-	GO:0001216 - DNA-binding transcription	-
NC_022906	1095923	AGCACCAAAA.TTGCCACTCC	T	A	40	PASS	NA	GT	0	1	1	1	0	0	.	.	-	-	-
NC_022906	1095926	ACCAAAATTG.CCACTCCAAG	C	T	40	PASS	NA	GT	0	1	1	1	1	1	.	.	-	-	-
NC_022906	1095927	CCAAAATTGC.CACTCCAAGC	C	T,A	40	PASS	NA	GT	0	1	1	1	2	2	.	.	-	-	-
NC_022906	1096052	TGAATTATGT.CTACGACCAG	C	A	40	PASS	NA	GT	0	1	1	1	0	0	.	.	-	-	-
NC_022906	1101944	GGCATTGTGG.CTGGCACTGT	C	T	40	PASS	NA	GT	0	0	0	0	1	0	ID=gene-V910_RS15355;Name=V910_RS15355;gbkey=Gene;gene_biotype=protein_coding;locus_tag=V910_RS15355;old_locus_tag=V910_201039	LysR substrate-binding domain-containing	-	-	-
NC_022906	1117161	TGACAATATA.GAGCGCATCC	G	N	40	N	NA	GT	0	1	0	0	0	0	.	.	-	-	-
NC_022906	1117162	GACAATATAG.AGCGCATCCC	A	N	40	N	NA	GT	0	1	0	0	0	0	.	.	-	-	-
NC_022906	1117163	ACAATATAGA.GCGCATCCCG	G	N	40	N	NA	GT	0	1	0	0	0	0	.	.	-	-	-
NC_022906	1117164	CAATATAGAG.CGCATCCCGA	C	N	40	N	NA	GT	0	1	0	0	0	0	.	.	-	-	-
NC_022906	1117165	AATATAGAGC.GCATCCCGAA	G	N	40	N	NA	GT	0	1	0	0	0	0	.	.	-	-	-
NC_022906	1117166	ATATAGAGCG.CATCCCGAAA	C	N	40	N	NA	GT	0	1	0	0	0	0	.	.	-	-	-
NC_022906	1117167	TATAGAGCGC.ATCCCGAAAA	A	N	40	N	NA	GT	0	1	0	0	0	0	.	.	-	-	-
NC_022906	1117168	ATAGAGCGCA.TCCCGAAAAG	T	N	40	N	NA	GT	0	1	0	0	0	0	.	.	-	-	-
NC_022906	1117169	TAGAGCGCAT.CCCGAAAAGT	C	N	40	N	NA	GT	0	1	0	0	0	0	.	.	-	-	-
NC_022906	1117170	AGAGCGCATC.CCGAAAAGTG	C	N	40	N	NA	GT	0	1	0	0	0	0	.	.	-	-	-
NC_022906	1117171	GAGCGCATCC.CGAAAAGTGT	C	N	40	N	NA	GT	0	1	0	0	0	0	.	.	-	-	-
NC_022906	1117172	AGCGCATCCC.GAAAAGTGTG	G	N	40	N	NA	GT	0	1	0	0	0	0	.	.	-	-	-
NC_022906	1117173	GCGCATCCCG.AAAAGTGTGA	A	N	40	N	NA	GT	0	1	0	0	0	0	.	.	-	-	-
NC_022906	1117174	CGCATCCCGA.AAAGTGTGAA	A	N	40	N	NA	GT	0	1	0	0	0	0	.	.	-	-	-
NC_022906	1117175	GCATCCCGAA.AAGTGTGAAA	A	N	40	N	NA	GT	0	1	0	0	0	0	.	.	-	-	-
NC_022906	1117176	CATCCCGAAA.AGTGTGAAAC	A	N	40	N	NA	GT	0	1	0	0	0	0	.	.	-	-	-
NC_022906	1117177	ATCCCGAAAA.GTGTGAAACG	G	N	40	N	NA	GT	0	1	0	0	0	0	.	.	-	-	-
NC_022906	1117178	TCCCGAAAAG.TGTGAAACGG	T	N	40	N	NA	GT	0	1	0	0	0	0	.	.	-	-	-
NC_022906	1117179	CCCGAAAAGT.GTGAAACGGT	G	N	40	N	NA	GT	0	1	0	0	0	0	.	.	-	-	-
NC_022906	1117180	CCGAAAAGTG.TGAAACGGTT	T	N	40	N	NA	GT	0	1	0	0	0	0	.	.	-	-	-
NC_022906	1117181	CGAAAAGTGT.GAAACGGTTT	G	N	40	N	NA	GT	0	1	0	0	0	0	.	.	-	-	-
NC_022906	1117182	GAAAAGTGTG.AAACGGTTTT	A	N	40	N	NA	GT	0	1	0	0	0	0	.	.	-	-	-
NC_022906	1117183	AAAAGTGTGA.AACGGTTTTC	A	N	40	N	NA	GT	0	1	0	0	0	0	.	.	-	-	-
NC_022906	1117184	AAAGTGTGAA.ACGGTTTTCG	A	N	40	N	NA	GT	0	1	0	0	0	0	.	.	-	-	-
NC_022906	1117185	AAGTGTGAAA.CGGTTTTCGG	C	N	40	N	NA	GT	0	1	0	0	0	0	.	.	-	-	-
NC_022906	1117186	AGTGTGAAAC.GGTTTTCGGA	G	N	40	N	NA	GT	0	1	0	0	0	0	.	.	-	-	-
NC_022906	1117187	GTGTGAAACG.GTTTTCGGAA	G	N	40	N	NA	GT	0	1	0	0	0	0	.	.	-	-	-
NC_022906	1117188	TGTGAAACGG.TTTTCGGAAA	T	N	40	N	NA	GT	0	1	0	0	0	0	.	.	-	-	-
NC_022906	1117189	GTGAAACGGT.TTTCGGAAAA	T	N	40	N	NA	GT	0	1	0	0	0	0	.	.	-	-	-
NC_022906	1117190	TGAAACGGTT.TTCGGAAAAG	T	N	40	N	NA	GT	0	1	0	0	0	0	.	.	-	-	-
NC_022906	1117191	GAAACGGTTT.TCGGAAAAGA	T	N	40	N	NA	GT	0	1	0	0	0	0	.	.	-	-	-
NC_022906	1117192	AAACGGTTTT.CGGAAAAGAT	C	N	40	N	NA	GT	0	1	0	0	0	0	.	.	-	-	-
NC_022906	1117193	AACGGTTTTC.GGAAAAGATG	G	N	40	N	NA	GT	0	1	0	0	0	0	.	.	-	-	-
NC_022906	1117194	ACGGTTTTCG.GAAAAGATGC	G	N	40	N	NA	GT	0	1	0	0	0	0	.	.	-	-	-
NC_022906	1117195	CGGTTTTCGG.AAAAGATGCG	A	N	40	N	NA	GT	0	1	0	0	0	0	.	.	-	-	-
NC_022906	1117196	GGTTTTCGGA.AAAGATGCGC	A	N	40	N	NA	GT	0	1	0	0	0	0	.	.	-	-	-
NC_022906	1117197	GTTTTCGGAA.AAGATGCGCG	A	N	40	N	NA	GT	0	1	0	0	0	0	.	.	-	-	-
NC_022906	1117198	TTTTCGGAAA.AGATGCGCGT	A	N	40	N	NA	GT	0	1	0	0	0	0	.	.	-	-	-
NC_022906	1117199	TTTCGGAAAA.GATGCGCGTC	G	N	40	N	NA	GT	0	1	0	0	0	0	.	.	-	-	-
NC_022906	1117200	TTCGGAAAAG.ATGCGCGTCA	A	N	40	N	NA	GT	0	1	0	0	0	0	.	.	-	-	-
NC_022906	1117201	TCGGAAAAGA.TGCGCGTCAA	T	N	40	N	NA	GT	0	1	0	0	0	0	.	.	-	-	-
NC_022906	1117202	CGGAAAAGAT.GCGCGTCAAA	G	N	40	N	NA	GT	0	1	0	0	0	0	.	.	-	-	-
NC_022906	1117203	GGAAAAGATG.CGCGTCAAAA	C	N	40	N	NA	GT	0	1	0	0	0	0	.	.	-	-	-
NC_022906	1117204	GAAAAGATGC.GCGTCAAAAC	G	N	40	N	NA	GT	0	1	0	0	0	0	.	.	-	-	-
NC_022906	1117205	AAAAGATGCG.CGTCAAAACA	C	N	40	N	NA	GT	0	1	0	0	0	0	.	.	-	-	-
NC_022906	1117206	AAAGATGCGC.GTCAAAACAA	G	N	40	N	NA	GT	0	1	0	0	0	0	.	.	-	-	-
NC_022906	1117207	AAGATGCGCG.TCAAAACAAA	T	N	40	N	NA	GT	0	1	0	0	0	0	.	.	-	-	-
NC_022906	1117208	AGATGCGCGT.CAAAACAAAT	C	N	40	N	NA	GT	0	1	0	0	0	0	.	.	-	-	-
NC_022906	1117209	GATGCGCGTC.AAAACAAATA	A	N	40	N	NA	GT	0	1	0	0	0	0	.	.	-	-	-
NC_022906	1117210	ATGCGCGTCA.AAACAAATAG	A	N	40	N	NA	GT	0	1	0	0	0	0	.	.	-	-	-
NC_022906	1117211	TGCGCGTCAA.AACAAATAGT	A	N	40	N	NA	GT	0	1	0	0	0	0	.	.	-	-	-
NC_022906	1117212	GCGCGTCAAA.ACAAATAGTT	A	N	40	N	NA	GT	0	1	0	0	0	0	.	.	-	-	-
NC_022906	1117213	CGCGTCAAAA.CAAATAGTTA	C	N	40	N	NA	GT	0	1	0	0	0	0	.	.	-	-	-
NC_022906	1117214	GCGTCAAAAC.AAATAGTTAG	A	N	40	N	NA	GT	0	1	0	0	0	0	.	.	-	-	-
NC_022906	1117215	CGTCAAAACA.AATAGTTAGA	A	N	40	N	NA	GT	0	1	0	0	0	0	.	.	-	-	-
NC_022906	1117216	GTCAAAACAA.ATAGTTAGAG	A	N	40	N	NA	GT	0	1	0	0	0	0	.	.	-	-	-
NC_022906	1117217	TCAAAACAAA.TAGTTAGAGC	T	N	40	N	NA	GT	0	1	0	0	0	0	.	.	-	-	-
NC_022906	1117218	CAAAACAAAT.AGTTAGAGCG	A	N	40	N	NA	GT	0	1	0	0	0	0	.	.	-	-	-
NC_022906	1117219	AAAACAAATA.GTTAGAGCGC	G	N	40	N	NA	GT	0	1	0	0	0	0	.	.	-	-	-
NC_022906	1117220	AAACAAATAG.TTAGAGCGCC	T	N	40	N	NA	GT	0	1	0	0	0	0	.	.	-	-	-
NC_022906	1117221	AACAAATAGT.TAGAGCGCCG	T	N	40	N	NA	GT	0	1	0	0	0	0	.	.	-	-	-
NC_022906	1117222	ACAAATAGTT.AGAGCGCCGA	A	N	40	N	NA	GT	0	1	0	0	0	0	.	.	-	-	-
NC_022906	1117223	CAAATAGTTA.GAGCGCCGAT	G	N	40	N	NA	GT	0	1	0	0	0	0	.	.	-	-	-
NC_022906	1117224	AAATAGTTAG.AGCGCCGATC	A	N	40	N	NA	GT	0	1	0	0	0	0	.	.	-	-	-
NC_022906	1117225	AATAGTTAGA.GCGCCGATCT	G	N	40	N	NA	GT	0	1	0	0	0	0	.	.	-	-	-
NC_022906	1117226	ATAGTTAGAG.CGCCGATCTG	C	N	40	N	NA	GT	0	1	0	0	0	0	.	.	-	-	-
NC_022906	1117227	TAGTTAGAGC.GCCGATCTGA	G	N	40	N	NA	GT	0	1	0	0	0	0	.	.	-	-	-
NC_022906	1117228	AGTTAGAGCG.CCGATCTGAT	C	N	40	N	NA	GT	0	1	0	0	0	0	.	.	-	-	-
NC_022906	1117229	GTTAGAGCGC.CGATCTGATT	C	N	40	N	NA	GT	0	1	0	0	0	0	.	.	-	-	-
NC_022906	1117230	TTAGAGCGCC.GATCTGATTC	G	N	40	N	NA	GT	0	1	0	0	0	0	.	.	-	-	-
NC_022906	1117231	TAGAGCGCCG.ATCTGATTCA	A	N	40	N	NA	GT	0	1	0	0	0	0	.	.	-	-	-
NC_022906	1117232	AGAGCGCCGA.TCTGATTCAT	T	N	40	N	NA	GT	0	1	0	0	0	0	.	.	-	-	-
NC_022906	1117233	GAGCGCCGAT.CTGATTCATT	C	N	40	N	NA	GT	0	1	0	0	0	0	.	.	-	-	-
NC_022906	1117234	AGCGCCGATC.TGATTCATTC	T	N	40	N	NA	GT	0	1	0	0	0	0	.	.	-	-	-
NC_022906	1117235	GCGCCGATCT.GATTCATTCA	G	N	40	N	NA	GT	0	1	0	0	0	0	.	.	-	-	-
NC_022906	1117236	CGCCGATCTG.ATTCATTCAG	A	N	40	N	NA	GT	0	1	0	0	0	0	.	.	-	-	-
NC_022906	1117237	GCCGATCTGA.TTCATTCAGA	T	N	40	N	NA	GT	0	1	0	0	0	0	.	.	-	-	-
NC_022906	1117238	CCGATCTGAT.TCATTCAGAT	T	N	40	N	NA	GT	0	1	0	0	0	0	.	.	-	-	-
NC_022906	1117239	CGATCTGATT.CATTCAGATC	C	N	40	N	NA	GT	0	1	0	0	0	0	.	.	-	-	-
NC_022906	1139803	CAGGCTCTTG.CGGTTCCTTT	C	T	40	PASS	NA	GT	0	0	0	0	1	1	.	.	-	-	-
NC_022906	1151251	TTCATGCTTT.ATGGGACCCC	A	T	40	PASS	NA	GT	0	1	1	1	1	1	ID=gene-V910_RS15630;Name=V910_RS15630;gbkey=Gene;gene_biotype=protein_coding;locus_tag=V910_RS15630	DUF6492 family protein	-	-	-

## Sheet: DDE002_and_DDE003_Only
CHROM	POS	ID	REF	ALT	QUAL	FILTER	INFO	FORMAT	B_ceti_TE10759-12.fasta	B_ceti_M13_05_1.fasta	B_ceti_M644_93_1.fasta	DDE001.fasta	DDE002.fasta	DDE003.fasta	GENE	Product	GO_component	GO_function	GO_process
NC_022905	5091	ATTGTGTCGT.ACATGGCGCG	A	G	40	PASS	NA	GT	0	1	1	1	1	1	ID=gene-V910_RS00025;Name=V910_RS00025;gbkey=Gene;gene_biotype=protein_coding;locus_tag=V910_RS00025;old_locus_tag=V910_100005	thioredoxin domain-containing protein	-	-	-
NC_022905	7929	CCGGGCGAAT.TTGCACCGCT	T	C	40	PASS	NA	GT	0	1	1	1	1	1	ID=gene-V910_RS00035;Name=mnmG;gbkey=Gene;gene=mnmG;gene_biotype=protein_coding;locus_tag=V910_RS00035;old_locus_tag=V910_100008	tRNA uridine-5-carboxymethylaminomethyl(34)	-	-	GO:0008033 - tRNA processing [Evidence IEA]
NC_022905	9131	AGCCGATCGC.CTGATCGCGT	C	T	40	PASS	NA	GT	0	0	0	0	1	1	ID=gene-V910_RS00040;Name=rsmG;gbkey=Gene;gene=rsmG;gene_biotype=protein_coding;locus_tag=V910_RS00040;old_locus_tag=V910_100009	16S rRNA (guanine(527)-N(7))-methyltransferase	-	GO:0008168 - methyltransferase activity	GO:0046118 - 7-methylguanosine biosynthetic
NC_022905	50811	GTGATGATGG.CCGTGGACTG	C	T	40	PASS	NA	GT	0	1	1	1	1	1	.	.	-	-	-
NC_022905	68515	ATGATGATGA.TGAAGAAGGC	T	A	40	PASS	NA	GT	0	1	1	0	0	0	ID=gene-V910_RS00315;Name=aqpZ;gbkey=Gene;gene=aqpZ;gene_biotype=protein_coding;locus_tag=V910_RS00315;old_locus_tag=V910_100064	aquaporin Z	-	GO:0015250 - water channel activity	GO:0006833 - water transport [Evidence IEA]
NC_022905	85062	ACCAGCCAGT.CGGCAAGGTC	C	T	40	PASS	NA	GT	0	0	0	1	0	0	ID=gene-V910_RS00405;Name=argH;gbkey=Gene;gene=argH;gene_biotype=protein_coding;locus_tag=V910_RS00405;old_locus_tag=V910_100082	argininosuccinate lyase	-	GO:0004056 - argininosuccinate lyase	GO:0042450 - arginine biosynthetic process
NC_022905	90175	GGCGGTTCTG.TTTTAGAGCG	T	N	40	N:ALN	NA	GT	0	1	0	0	0	0	.	.	-	-	-
NC_022905	90176	GCGGTTCTGT.TTTAGAGCGC	T	N	40	N:ALN	NA	GT	0	1	0	0	0	0	.	.	-	-	-
NC_022905	90177	CGGTTCTGTT.TTAGAGCGCG	T	N	40	N:ALN	NA	GT	0	1	0	0	0	0	.	.	-	-	-
NC_022905	90178	GGTTCTGTTT.TAGAGCGCGT	T	N	40	N:ALN	NA	GT	0	1	0	0	0	0	.	.	-	-	-
NC_022905	90179	GTTCTGTTTT.AGAGCGCGTT	A	N	40	N:ALN	NA	GT	0	1	0	0	0	0	.	.	-	-	-
NC_022905	90180	TTCTGTTTTA.GAGCGCGTTT	G	N	40	N:ALN	NA	GT	0	1	0	0	0	0	.	.	-	-	-
NC_022905	90181	TCTGTTTTAG.AGCGCGTTTC	A	N	40	N:ALN	NA	GT	0	1	0	0	0	0	.	.	-	-	-
NC_022905	90182	CTGTTTTAGA.GCGCGTTTCG	G	N	40	N:ALN	NA	GT	0	1	0	0	0	0	.	.	-	-	-
NC_022905	90183	TGTTTTAGAG.CGCGTTTCGA	C	N	40	N:ALN	NA	GT	0	1	0	0	0	0	.	.	-	-	-
NC_022905	90184	GTTTTAGAGC.GCGTTTCGAT	G	N	40	N:ALN	NA	GT	0	1	0	0	0	0	.	.	-	-	-
NC_022905	90185	TTTTAGAGCG.CGTTTCGATC	C	N	40	N:ALN	NA	GT	0	1	0	0	0	0	.	.	-	-	-
NC_022905	90186	TTTAGAGCGC.GTTTCGATCT	G	N	40	N:ALN	NA	GT	0	1	0	0	0	0	.	.	-	-	-
NC_022905	90187	TTAGAGCGCG.TTTCGATCTG	T	N	40	N:ALN	NA	GT	0	1	0	0	0	0	.	.	-	-	-
NC_022905	90188	TAGAGCGCGT.TTCGATCTGA	T	N	40	N:ALN	NA	GT	0	1	0	0	0	0	.	.	-	-	-
NC_022905	90189	AGAGCGCGTT.TCGATCTGAT	T	N	40	N:ALN	NA	GT	0	1	0	0	0	0	.	.	-	-	-
NC_022905	90190	GAGCGCGTTT.CGATCTGATT	C	N	40	N:ALN	NA	GT	0	1	0	0	0	0	.	.	-	-	-
NC_022905	90191	AGCGCGTTTC.GATCTGATTG	G	N	40	N:ALN	NA	GT	0	1	0	0	0	0	.	.	-	-	-
NC_022905	90192	GCGCGTTTCG.ATCTGATTGA	A	N	40	N:ALN	NA	GT	0	1	0	0	0	0	.	.	-	-	-
NC_022905	90193	CGCGTTTCGA.TCTGATTGAA	T	N	40	N:ALN	NA	GT	0	1	0	0	0	0	.	.	-	-	-
NC_022905	90194	GCGTTTCGAT.CTGATTGAAT	C	N	40	N:ALN	NA	GT	0	1	0	0	0	0	.	.	-	-	-
NC_022905	90195	CGTTTCGATC.TGATTGAATC	T	N	40	N:ALN	NA	GT	0	1	0	0	0	0	.	.	-	-	-
NC_022905	90196	GTTTCGATCT.GATTGAATCA	G	N	40	N:ALN	NA	GT	0	1	0	0	0	0	.	.	-	-	-
NC_022905	90197	TTTCGATCTG.ATTGAATCAG	A	N	40	N:ALN	NA	GT	0	1	0	0	0	0	.	.	-	-	-
NC_022905	90198	TTCGATCTGA.TTGAATCAGA	T	N	40	N:ALN	NA	GT	0	1	0	0	0	0	.	.	-	-	-
NC_022905	90199	TCGATCTGAT.TGAATCAGAT	T	N	40	N:ALN	NA	GT	0	1	0	0	0	0	.	.	-	-	-
NC_022905	90200	CGATCTGATT.GAATCAGATC	G	N	40	N:ALN	NA	GT	0	1	0	0	0	0	.	.	-	-	-
NC_022905	90201	GATCTGATTG.AATCAGATCG	A	N	40	N:ALN	NA	GT	0	1	0	0	0	0	.	.	-	-	-
NC_022905	90202	ATCTGATTGA.ATCAGATCGG	A	N	40	N:ALN	NA	GT	0	1	0	0	0	0	.	.	-	-	-
NC_022905	90203	TCTGATTGAA.TCAGATCGGC	T	N	40	N:ALN	NA	GT	0	1	0	0	0	0	.	.	-	-	-
NC_022905	90204	CTGATTGAAT.CAGATCGGCG	C	N	40	N:ALN	NA	GT	0	1	0	0	0	0	.	.	-	-	-
NC_022905	90205	TGATTGAATC.AGATCGGCGC	A	N	40	N:ALN	NA	GT	0	1	0	0	0	0	.	.	-	-	-
NC_022905	90206	GATTGAATCA.GATCGGCGCT	G	N	40	N	NA	GT	0	1	0	0	0	0	.	.	-	-	-
NC_022905	90207	ATTGAATCAG.ATCGGCGCTC	A	N	40	N	NA	GT	0	1	0	0	0	0	.	.	-	-	-
NC_022905	90208	TTGAATCAGA.TCGGCGCTCT	T	N	40	N	NA	GT	0	1	0	0	0	0	.	.	-	-	-
NC_022905	90209	TGAATCAGAT.CGGCGCTCTA	C	N	40	N	NA	GT	0	1	0	0	0	0	.	.	-	-	-
NC_022905	90210	GAATCAGATC.GGCGCTCTAA	G	N	40	N	NA	GT	0	1	0	0	0	0	.	.	-	-	-
NC_022905	90211	AATCAGATCG.GCGCTCTAAT	G	N	40	N	NA	GT	0	1	0	0	0	0	.	.	-	-	-
NC_022905	90212	ATCAGATCGG.CGCTCTAATC	C	N	40	N	NA	GT	0	1	0	0	0	0	.	.	-	-	-
NC_022905	90213	TCAGATCGGC.GCTCTAATCC	G	N	40	N	NA	GT	0	1	0	0	0	0	.	.	-	-	-
NC_022905	90214	CAGATCGGCG.CTCTAATCCT	C	N	40	N	NA	GT	0	1	0	0	0	0	.	.	-	-	-
NC_022905	90215	AGATCGGCGC.TCTAATCCTT	T	N	40	N	NA	GT	0	1	0	0	0	0	.	.	-	-	-
NC_022905	90216	GATCGGCGCT.CTAATCCTTT	C	N	40	N	NA	GT	0	1	0	0	0	0	.	.	-	-	-
NC_022905	90217	ATCGGCGCTC.TAATCCTTTG	T	N	40	N	NA	GT	0	1	0	0	0	0	.	.	-	-	-
NC_022905	90218	TCGGCGCTCT.AATCCTTTGT	A	N	40	N	NA	GT	0	1	0	0	0	0	.	.	-	-	-
NC_022905	90219	CGGCGCTCTA.ATCCTTTGTT	A	N	40	N	NA	GT	0	1	0	0	0	0	.	.	-	-	-
NC_022905	90220	GGCGCTCTAA.TCCTTTGTTT	T	N	40	N	NA	GT	0	1	0	0	0	0	.	.	-	-	-
NC_022905	90221	GCGCTCTAAT.CCTTTGTTTT	C	N	40	N	NA	GT	0	1	0	0	0	0	.	.	-	-	-
NC_022905	90222	CGCTCTAATC.CTTTGTTTTG	C	N	40	N	NA	GT	0	1	0	0	0	0	.	.	-	-	-
NC_022905	90223	GCTCTAATCC.TTTGTTTTGA	T	N	40	N	NA	GT	0	1	0	0	0	0	.	.	-	-	-
NC_022905	90224	CTCTAATCCT.TTGTTTTGAC	T	N	40	N	NA	GT	0	1	0	0	0	0	.	.	-	-	-
NC_022905	90225	TCTAATCCTT.TGTTTTGACA	T	N	40	N	NA	GT	0	1	0	0	0	0	.	.	-	-	-
NC_022905	90226	CTAATCCTTT.GTTTTGACAC	G	N	40	N	NA	GT	0	1	0	0	0	0	.	.	-	-	-
NC_022905	90227	TAATCCTTTG.TTTTGACACG	T	N	40	N	NA	GT	0	1	0	0	0	0	.	.	-	-	-
NC_022905	90228	AATCCTTTGT.TTTGACACGC	T	N	40	N	NA	GT	0	1	0	0	0	0	.	.	-	-	-
NC_022905	90229	ATCCTTTGTT.TTGACACGCG	T	N	40	N	NA	GT	0	1	0	0	0	0	.	.	-	-	-
NC_022905	90230	TCCTTTGTTT.TGACACGCGT	T	N	40	N	NA	GT	0	1	0	0	0	0	.	.	-	-	-
NC_022905	90231	CCTTTGTTTT.GACACGCGTC	G	N	40	N	NA	GT	0	1	0	0	0	0	.	.	-	-	-
NC_022905	90232	CTTTGTTTTG.ACACGCGTCT	A	N	40	N	NA	GT	0	1	0	0	0	0	.	.	-	-	-
NC_022905	90233	TTTGTTTTGA.CACGCGTCTT	C	N	40	N	NA	GT	0	1	0	0	0	0	.	.	-	-	-
NC_022905	90234	TTGTTTTGAC.ACGCGTCTTT	A	N	40	N	NA	GT	0	1	0	0	0	0	.	.	-	-	-
NC_022905	90235	TGTTTTGACA.CGCGTCTTTT	C	N	40	N	NA	GT	0	1	0	0	0	0	.	.	-	-	-
NC_022905	90236	GTTTTGACAC.GCGTCTTTTC	G	N	40	N	NA	GT	0	1	0	0	0	0	.	.	-	-	-
NC_022905	90237	TTTTGACACG.CGTCTTTTCC	C	N	40	N	NA	GT	0	1	0	0	0	0	.	.	-	-	-
NC_022905	90238	TTTGACACGC.GTCTTTTCCG	G	N	40	N	NA	GT	0	1	0	0	0	0	.	.	-	-	-
NC_022905	90239	TTGACACGCG.TCTTTTCCGA	T	N	40	N	NA	GT	0	1	0	0	0	0	.	.	-	-	-
NC_022905	90240	TGACACGCGT.CTTTTCCGAA	C	N	40	N	NA	GT	0	1	0	0	0	0	.	.	-	-	-
NC_022905	90241	GACACGCGTC.TTTTCCGAAA	T	N	40	N	NA	GT	0	1	0	0	0	0	.	.	-	-	-
NC_022905	90242	ACACGCGTCT.TTTCCGAAAA	T	N	40	N	NA	GT	0	1	0	0	0	0	.	.	-	-	-
NC_022905	90243	CACGCGTCTT.TTCCGAAAAC	T	N	40	N	NA	GT	0	1	0	0	0	0	.	.	-	-	-
NC_022905	90244	ACGCGTCTTT.TCCGAAAACC	T	N	40	N	NA	GT	0	1	0	0	0	0	.	.	-	-	-
NC_022905	90245	CGCGTCTTTT.CCGAAAACCG	C	N	40	N	NA	GT	0	1	0	0	0	0	.	.	-	-	-
NC_022905	90246	GCGTCTTTTC.CGAAAACCGT	C	N	40	N	NA	GT	0	1	0	0	0	0	.	.	-	-	-
NC_022905	90247	CGTCTTTTCC.GAAAACCGTT	G	N	40	N	NA	GT	0	1	0	0	0	0	.	.	-	-	-
NC_022905	90248	GTCTTTTCCG.AAAACCGTTT	A	N	40	N	NA	GT	0	1	0	0	0	0	.	.	-	-	-
NC_022905	90249	TCTTTTCCGA.AAACCGTTTC	A	N	40	N	NA	GT	0	1	0	0	0	0	.	.	-	-	-
NC_022905	90250	CTTTTCCGAA.AACCGTTTCA	A	N	40	N	NA	GT	0	1	0	0	0	0	.	.	-	-	-
NC_022905	90251	TTTTCCGAAA.ACCGTTTCAC	A	N	40	N	NA	GT	0	1	0	0	0	0	.	.	-	-	-
NC_022905	90252	TTTCCGAAAA.CCGTTTCACA	C	N	40	N	NA	GT	0	1	0	0	0	0	.	.	-	-	-
NC_022905	90253	TTCCGAAAAC.CGTTTCACAC	C	N	40	N	NA	GT	0	1	0	0	0	0	.	.	-	-	-
NC_022905	90254	TCCGAAAACC.GTTTCACACT	G	N	40	N	NA	GT	0	1	0	0	0	0	.	.	-	-	-
NC_022905	90255	CCGAAAACCG.TTTCACACTT	T	N	40	N	NA	GT	0	1	0	0	0	0	.	.	-	-	-
NC_022905	90256	CGAAAACCGT.TTCACACTTT	T	N	40	N	NA	GT	0	1	0	0	0	0	.	.	-	-	-
NC_022905	90257	GAAAACCGTT.TCACACTTTT	T	N	40	N	NA	GT	0	1	0	0	0	0	.	.	-	-	-
NC_022905	90258	AAAACCGTTT.CACACTTTTC	C	N	40	N	NA	GT	0	1	0	0	0	0	.	.	-	-	-
NC_022905	90259	AAACCGTTTC.ACACTTTTCG	A	N	40	N	NA	GT	0	1	0	0	0	0	.	.	-	-	-
NC_022905	90260	AACCGTTTCA.CACTTTTCGG	C	N	40	N	NA	GT	0	1	0	0	0	0	.	.	-	-	-
NC_022905	90261	ACCGTTTCAC.ACTTTTCGGG	A	N	40	N	NA	GT	0	1	0	0	0	0	.	.	-	-	-
NC_022905	90262	CCGTTTCACA.CTTTTCGGGG	C	N	40	N	NA	GT	0	1	0	0	0	0	.	.	-	-	-
NC_022905	90263	CGTTTCACAC.TTTTCGGGGT	T	N	40	N	NA	GT	0	1	0	0	0	0	.	.	-	-	-
NC_022905	90264	GTTTCACACT.TTTCGGGGTG	T	N	40	N	NA	GT	0	1	0	0	0	0	.	.	-	-	-
NC_022905	90265	TTTCACACTT.TTCGGGGTGC	T	N	40	N	NA	GT	0	1	0	0	0	0	.	.	-	-	-
NC_022905	90266	TTCACACTTT.TCGGGGTGCG	T	N	40	N	NA	GT	0	1	0	0	0	0	.	.	-	-	-
NC_022905	90267	TCACACTTTT.CGGGGTGCGC	C	N	40	N	NA	GT	0	1	0	0	0	0	.	.	-	-	-
NC_022905	90268	CACACTTTTC.GGGGTGCGCT	G	N	40	N	NA	GT	0	1	0	0	0	0	.	.	-	-	-
NC_022905	90269	ACACTTTTCG.GGGTGCGCTC	G	N	40	N	NA	GT	0	1	0	0	0	0	.	.	-	-	-
NC_022905	90270	CACTTTTCGG.GGTGCGCTCT	G	N	40	N	NA	GT	0	1	0	0	0	0	.	.	-	-	-
NC_022905	90271	ACTTTTCGGG.GTGCGCTCTA	G	N	40	N	NA	GT	0	1	0	0	0	0	.	.	-	-	-
NC_022905	90272	CTTTTCGGGG.TGCGCTCTAG	T	N	40	N	NA	GT	0	1	0	0	0	0	.	.	-	-	-
NC_022905	90273	TTTTCGGGGT.GCGCTCTAGC	G	N	40	N	NA	GT	0	1	0	0	0	0	.	.	-	-	-
NC_022905	90274	TTTCGGGGTG.CGCTCTAGCC	C	N	40	N	NA	GT	0	1	0	0	0	0	.	.	-	-	-
NC_022905	90275	TTCGGGGTGC.GCTCTAGCCG	G	N	40	N	NA	GT	0	1	0	0	0	0	.	.	-	-	-
NC_022905	90276	TCGGGGTGCG.CTCTAGCCGG	C	N	40	N	NA	GT	0	1	0	0	0	0	.	.	-	-	-
NC_022905	90277	CGGGGTGCGC.TCTAGCCGGA	T	N	40	N	NA	GT	0	1	0	0	0	0	.	.	-	-	-
NC_022905	90278	GGGGTGCGCT.CTAGCCGGAA	C	N	40	N	NA	GT	0	1	0	0	0	0	.	.	-	-	-
NC_022905	90279	GGGTGCGCTC.TAGCCGGAAC	T	N	40	N	NA	GT	0	1	0	0	0	0	.	.	-	-	-
NC_022905	95286	CCGAAGACTT.CCCGGCTTTC	C	T	40	PASS	NA	GT	0	1	1	0	0	0	ID=gene-V910_RS00465;Name=V910_RS00465;gbkey=Gene;gene_biotype=protein_coding;locus_tag=V910_RS00465;old_locus_tag=V910_100094	3-hydroxybutyryl-CoA dehydrogenase	-	GO:0070403 - NAD+ binding [Evidence IEA]	GO:0006631 - fatty acid metabolic process
NC_022905	107683	CAGACCACTT.CACCCGCTGA	C	T	40	PASS	NA	GT	0	1	1	1	0	0	ID=gene-V910_RS00520;Name=V910_RS00520;gbkey=Gene;gene_biotype=protein_coding;locus_tag=V910_RS00520;old_locus_tag=V910_100105	amino acid ABC transporter ATP-binding protein	-	GO:0140359 - ABC-type transporter activity	-
NC_022905	107994	AGCTCCGCCA.CGGTGATGGT	C	T	40	PASS	NA	GT	0	1	1	1	0	0	ID=gene-V910_RS00525;Name=V910_RS00525;gbkey=Gene;gene_biotype=protein_coding;locus_tag=V910_RS00525;old_locus_tag=V910_100106	amino acid ABC transporter permease	-	GO:0140359 - ABC-type transporter activity	GO:0006865 - amino acid transport [Evidence
NC_022905	115088	CAATTGGCGC.TCGATGGCGA	T	C	40	PASS	NA	GT	0	1	1	1	1	1	ID=gene-V910_RS00565;Name=bspF;gbkey=Gene;gene=bspF;gene_biotype=protein_coding;locus_tag=V910_RS00565;old_locus_tag=V910_100113	type IV secretion system effector crotonyl	-	-	-
NC_022905	124075	GGCCTTCATC.GTCGGTTGCG	G	T	40	PASS	NA	GT	0	1	1	1	1	1	ID=gene-V910_RS00610;Name=V910_RS00610;gbkey=Gene;gene_biotype=protein_coding;locus_tag=V910_RS00610;old_locus_tag=V910_100120	hypothetical protein	-	-	-
NC_022905	138676	TCGATGAGCC.GCTGGTGGAG	G	A	40	PASS	NA	GT	0	0	0	0	1	1	ID=gene-V910_RS00670;Name=odhB;gbkey=Gene;gene=odhB;gene_biotype=protein_coding;locus_tag=V910_RS00670;old_locus_tag=V910_100132	2-oxoglutarate dehydrogenase complex	GO:0045252 - oxoglutarate dehydrogenase	GO:0004149 - dihydrolipoyllysine-residue	GO:0006099 - tricarboxylic acid cycle
NC_022905	143042	GGAAACCGTG.TGTGAATCGG	T	C	40	PASS	NA	GT	0	1	1	1	1	1	ID=gene-V910_RS00690;Name=lpdA;gbkey=Gene;gene=lpdA;gene_biotype=protein_coding;locus_tag=V910_RS00690;old_locus_tag=V910_100136	dihydrolipoyl dehydrogenase	-	GO:0050660 - flavin adenine dinucleotide	-
NC_022905	149387	GTGGAACCGG.AATTCACCGT	A	N	40	N	NA	GT	0	0	1	0	0	0	.	.	-	-	-
NC_022905	149388	TGGAACCGGA.ATTCACCGTT	A	N	40	N	NA	GT	0	0	1	0	0	0	.	.	-	-	-
NC_022905	149389	GGAACCGGAA.TTCACCGTTT	T	N	40	N	NA	GT	0	0	1	0	0	0	.	.	-	-	-
NC_022905	149390	GAACCGGAAT.TCACCGTTTT	T	N	40	N	NA	GT	0	0	1	0	0	0	.	.	-	-	-
NC_022905	149391	AACCGGAATT.CACCGTTTTC	C	N	40	N	NA	GT	0	0	1	0	0	0	.	.	-	-	-
NC_022905	149392	ACCGGAATTC.ACCGTTTTCC	A	N	40	N	NA	GT	0	0	1	0	0	0	.	.	-	-	-
NC_022905	163491	GCGAGATCAT.GACTGTCAAA	G	C	40	PASS	NA	GT	0	1	1	1	1	1	ID=gene-V910_RS00800;Name=V910_RS00800;gbkey=Gene;gene_biotype=protein_coding;locus_tag=V910_RS00800;old_locus_tag=V910_100159	DNA translocase FtsK	-	-	-
NC_022905	163493	GAGATCATGA.CTGTCAAACC	C	A	40	PASS	NA	GT	0	1	1	1	1	1	ID=gene-V910_RS00800;Name=V910_RS00800;gbkey=Gene;gene_biotype=protein_coding;locus_tag=V910_RS00800;old_locus_tag=V910_100159	DNA translocase FtsK	-	-	-
NC_022905	163878	TCTATCGCAT.CAAGCCGGAA	C	G	40	PASS	NA	GT	0	1	1	1	1	1	ID=gene-V910_RS00800;Name=V910_RS00800;gbkey=Gene;gene_biotype=protein_coding;locus_tag=V910_RS00800;old_locus_tag=V910_100159	DNA translocase FtsK	-	-	-
NC_022905	163880	TATCGCATCA.AGCCGGAAGA	A	C	40	PASS	NA	GT	0	1	1	1	1	1	ID=gene-V910_RS00800;Name=V910_RS00800;gbkey=Gene;gene_biotype=protein_coding;locus_tag=V910_RS00800;old_locus_tag=V910_100159	DNA translocase FtsK	-	-	-
NC_022905	163885	CATCAAGCCG.GAAGAATGCC	G	C	40	PASS	NA	GT	0	1	1	1	1	1	ID=gene-V910_RS00800;Name=V910_RS00800;gbkey=Gene;gene_biotype=protein_coding;locus_tag=V910_RS00800;old_locus_tag=V910_100159	DNA translocase FtsK	-	-	-
NC_022905	163887	TCAAGCCGGA.AGAATGCCGC	A	G	40	PASS	NA	GT	0	1	1	1	1	1	ID=gene-V910_RS00800;Name=V910_RS00800;gbkey=Gene;gene_biotype=protein_coding;locus_tag=V910_RS00800;old_locus_tag=V910_100159	DNA translocase FtsK	-	-	-
NC_022905	163932	TGGAGCTTTC.GATCTATGAC	G	C	40	PASS	NA	GT	0	1	1	1	1	1	ID=gene-V910_RS00800;Name=V910_RS00800;gbkey=Gene;gene_biotype=protein_coding;locus_tag=V910_RS00800;old_locus_tag=V910_100159	DNA translocase FtsK	-	-	-
NC_022905	163933	GGAGCTTTCG.ATCTATGACG	A	G	40	PASS	NA	GT	0	1	1	1	1	1	ID=gene-V910_RS00800;Name=V910_RS00800;gbkey=Gene;gene_biotype=protein_coding;locus_tag=V910_RS00800;old_locus_tag=V910_100159	DNA translocase FtsK	-	-	-
NC_022905	164307	GTGCGGCAGG.TATCCATCTC	T	C	40	PASS	NA	GT	0	1	1	1	1	1	ID=gene-V910_RS00800;Name=V910_RS00800;gbkey=Gene;gene_biotype=protein_coding;locus_tag=V910_RS00800;old_locus_tag=V910_100159	DNA translocase FtsK	-	-	-
NC_022905	164310	CGGCAGGTAT.CCATCTCATC	C	T	40	PASS	NA	GT	0	1	1	1	1	1	ID=gene-V910_RS00800;Name=V910_RS00800;gbkey=Gene;gene_biotype=protein_coding;locus_tag=V910_RS00800;old_locus_tag=V910_100159	DNA translocase FtsK	-	-	-
NC_022905	164313	CAGGTATCCA.TCTCATCATG	T	C	40	PASS	NA	GT	0	1	1	1	1	1	ID=gene-V910_RS00800;Name=V910_RS00800;gbkey=Gene;gene_biotype=protein_coding;locus_tag=V910_RS00800;old_locus_tag=V910_100159	DNA translocase FtsK	-	-	-
NC_022905	164314	AGGTATCCAT.CTCATCATGG	C	G	40	PASS	NA	GT	0	1	1	1	1	1	ID=gene-V910_RS00800;Name=V910_RS00800;gbkey=Gene;gene_biotype=protein_coding;locus_tag=V910_RS00800;old_locus_tag=V910_100159	DNA translocase FtsK	-	-	-
NC_022905	164478	ACATGCTGTT.TATGGCGGGC	T	C	40	PASS	NA	GT	0	1	1	1	1	1	ID=gene-V910_RS00800;Name=V910_RS00800;gbkey=Gene;gene_biotype=protein_coding;locus_tag=V910_RS00800;old_locus_tag=V910_100159	DNA translocase FtsK	-	-	-
NC_022905	205757	TTCCATGCCG.CGTGCGAAGA	C	T	40	PASS	NA	GT	0	0	0	1	0	0	ID=gene-V910_RS00985;Name=V910_RS00985;gbkey=Gene;gene_biotype=protein_coding;locus_tag=V910_RS00985	DUF6880 family protein	-	-	-
NC_022905	210283	CGCCATCGCG.GCACTTTGGC	G	A	40	PASS	NA	GT	0	0	0	0	1	1	ID=gene-V910_RS01015;Name=V910_RS01015;gbkey=Gene;gene_biotype=protein_coding;locus_tag=V910_RS01015;old_locus_tag=V910_100198	GNAT family N-acetyltransferase	-	GO:0016746 - acyltransferase activity	-
NC_022905	211949	CTGGGTGGAG.GCCGTGGACG	G	A	40	PASS	NA	GT	0	1	1	0	0	0	ID=gene-V910_RS01025;Name=obgE;gbkey=Gene;gene=obgE;gene_biotype=protein_coding;locus_tag=V910_RS01025;old_locus_tag=V910_100200	GTPase ObgE	-	GO:0005525 - GTP binding [Evidence IEA]	-
NC_022905	214811	TTGCGGGGCT.GCGGAAACGC	G	A	40	PASS	NA	GT	0	0	0	0	1	1	ID=gene-V910_RS01035;Name=V910_RS01035;gbkey=Gene;gene_biotype=protein_coding;locus_tag=V910_RS01035;old_locus_tag=V910_100202	glutamate-5-semialdehyde dehydrogenase	-	GO:0016620 - oxidoreductase activity, acting	GO:0006561 - proline biosynthetic process
NC_022905	217909	TGTGGATGCC.GACCTGTTGG	G	A	40	PASS	NA	GT	0	0	0	0	0	1	ID=gene-V910_RS01055;Name=V910_RS01055;gbkey=Gene;gene_biotype=protein_coding;locus_tag=V910_RS01055	hypothetical protein	-	-	-
NC_022905	223125	CTTCAAAGGC.GGGCTTCCAG	G	T	40	PASS	NA	GT	0	1	1	1	1	1	ID=gene-V910_RS01085;Name=V910_RS01085;gbkey=Gene;gene_biotype=protein_coding;locus_tag=V910_RS01085;old_locus_tag=V910_100212	LysR family transcriptional regulator	-	GO:0003700 - DNA-binding transcription	GO:0006355 - regulation of DNA-templated
NC_022905	233775	TCATCTGATC.GAACTTTGAG	G	A	40	PASS	NA	GT	0	1	1	1	0	0	ID=gene-V910_RS01140;Name=V910_RS01140;gbkey=Gene;gene_biotype=protein_coding;locus_tag=V910_RS01140	TPM domain-containing protein	-	-	-
NC_022905	280549	CGATTGTCGC.CGCCTGTCCG	C	T	40	PASS	NA	GT	0	1	1	0	0	0	ID=gene-V910_RS01315;Name=ispG;gbkey=Gene;gene=ispG;gene_biotype=protein_coding;gene_synonym=gcpE;locus_tag=V910_RS01315;old_locus_tag=V910_100258	flavodoxin-dependent	-	GO:0046429 - 4-hydroxy-3-methylbut-2-en-1-yl	GO:0008152 - metabolic process [Evidence
NC_022905	284671	ATCAATGACG.ATGCCGCAGC	A	G	40	PASS	NA	GT	0	1	1	1	1	1	ID=gene-V910_RS01340;Name=V910_RS01340;gbkey=Gene;gene_biotype=protein_coding;locus_tag=V910_RS01340;old_locus_tag=V910_100263	acetyl-CoA C-acetyltransferase	-	GO:0016747 - acyltransferase activity,	-
NC_022905	285072	CATGGGCGTG.ACCCTTTGTG	A	G	40	PASS	NA	GT	0	1	1	1	1	1	ID=gene-V910_RS01340;Name=V910_RS01340;gbkey=Gene;gene_biotype=protein_coding;locus_tag=V910_RS01340;old_locus_tag=V910_100263	acetyl-CoA C-acetyltransferase	-	GO:0016747 - acyltransferase activity,	-
NC_022905	286426	GTGGAGCTTT.ACCAGTCGGG	A	G	40	PASS	NA	GT	0	0	0	0	1	1	.	.	-	-	-
NC_022905	287083	CGTACCTGGA.CTTTCGTGTC	C	T	40	PASS	NA	GT	0	1	1	1	0	0	.	.	-	-	-
NC_022905	321378	GTTTCGATGC.CAGCGGCATG	C	T	40	PASS	NA	GT	0	0	0	0	1	1	ID=gene-V910_RS01520;Name=tkt;gbkey=Gene;gene=tkt;gene_biotype=protein_coding;locus_tag=V910_RS01520;old_locus_tag=V910_100302	transketolase	-	GO:0004802 - transketolase activity	-
NC_022905	328184	CCTGAAGCTG.ACGATGCCGA	A	G	40	PASS	NA	GT	0	1	1	1	1	1	ID=gene-V910_RS01565;Name=V910_RS01565;gbkey=Gene;gene_biotype=protein_coding;locus_tag=V910_RS01565;old_locus_tag=V910_100311	YebC/PmpR family DNA-binding transcriptional	-	-	-
NC_022905	337227	GCCGGGATAC.GCGCATTGAT	G	A	40	PASS	NA	GT	0	0	0	0	1	1	ID=gene-V910_RS01610;Name=V910_RS01610;gbkey=Gene;gene_biotype=protein_coding;locus_tag=V910_RS01610;old_locus_tag=V910_100321	OpgC family protein	-	-	-
NC_022905	341298	AGTTGCCCGC.CGTTCGCGCG	C	T	40	PASS	NA	GT	0	0	0	0	1	1	ID=gene-V910_RS01630;Name=ruvB;gbkey=Gene;gene=ruvB;gene_biotype=protein_coding;locus_tag=V910_RS01630;old_locus_tag=V910_100325	Holliday junction branch migration DNA helicase	-	GO:0009378 - four-way junction helicase	GO:0006310 - DNA recombination [Evidence
NC_022905	352486	TTATTAACGG.TAAAAAATTG	T	A	40	PASS	NA	GT	0	0	0	0	1	0	.	.	-	-	-
NC_022905	358920	AATCAATCTC.GACGCCGAGG	G	A	40	PASS	NA	GT	0	0	0	0	1	0	ID=gene-V910_RS01705;Name=serA;gbkey=Gene;gene=serA;gene_biotype=protein_coding;locus_tag=V910_RS01705;old_locus_tag=V910_100340	phosphoglycerate dehydrogenase	-	GO:0004617 - phosphoglycerate dehydrogenase	GO:0006564 - L-serine biosynthetic process
NC_022905	359345	GTGCTTGCCC.ATGACACTGA	A	G	40	PASS	NA	GT	0	1	1	1	1	1	ID=gene-V910_RS01710;Name=V910_RS01710;gbkey=Gene;gene_biotype=protein_coding;locus_tag=V910_RS01710;old_locus_tag=V910_100341	GNAT family N-acetyltransferase	-	GO:0016746 - acyltransferase activity	-
NC_022905	387027	CCTCACCCTG.GGGTGCGGAG	G	A	40	PASS	NA	GT	0	1	1	1	1	1	.	.	-	-	-
NC_022905	394750	TAAGGAGCGA.AGGGTCTTTC	A	C	40	PASS	NA	GT	0	0	0	1	0	0	ID=gene-V910_RS01900;Name=V910_RS01900;gbkey=Gene;gene_biotype=protein_coding;locus_tag=V910_RS01900;old_locus_tag=V910_100380	NAD-dependent succinate-semialdehyde	-	-	-
NC_022905	402961	AAACTGATCT.GGAGGTCCGC	G	T	40	PASS	NA	GT	0	1	1	0	0	0	ID=gene-V910_RS01945;Name=V910_RS01945;gbkey=Gene;gene_biotype=protein_coding;locus_tag=V910_RS01945;old_locus_tag=V910_100387	GMC family oxidoreductase	-	GO:0016491 - oxidoreductase activity	-
NC_022905	406723	GGCCACGATT.CTCTCGTTCT	C	T	40	PASS	NA	GT	0	0	0	1	0	0	ID=gene-V910_RS01960;Name=V910_RS01960;gbkey=Gene;gene_biotype=protein_coding;locus_tag=V910_RS01960;old_locus_tag=V910_100390	ABC transporter permease	GO:0005886 - plasma membrane [Evidence	GO:0022857 - transmembrane transporter	GO:0008643 - carbohydrate transport [Evidence
NC_022905	430475	ATCTGGTGAT.TGCGAGTTTC	T	C	40	PASS	NA	GT	0	0	0	0	1	1	ID=gene-V910_RS02070;Name=V910_RS02070;gbkey=Gene;gene_biotype=protein_coding;locus_tag=V910_RS02070;old_locus_tag=V910_100411	ABC transporter permease	GO:0055052 - ATP-binding cassette (ABC)	GO:0140359 - ABC-type transporter activity	GO:0055085 - transmembrane transport
NC_022905	449123	TCATTTCACG.TCGGCGTGGT	T	C	40	PASS	NA	GT	0	1	1	1	1	1	.	.	-	-	-
NC_022905	469908	CGCCGTTCGG.CCAATTCGCC	C	G	40	PASS	NA	GT	0	0	0	0	1	1	ID=gene-V910_RS02245;Name=leuA;gbkey=Gene;gene=leuA;gene_biotype=protein_coding;locus_tag=V910_RS02245;old_locus_tag=V910_100445	2-isopropylmalate synthase	-	GO:0003852 - 2-isopropylmalate synthase	GO:0009098 - L-leucine biosynthetic process
NC_022905	484019	GCACGCAAAG.CGATCTTGGA	C	T	40	PASS	NA	GT	0	1	1	1	0	0	ID=gene-V910_RS02305;Name=V910_RS02305;gbkey=Gene;gene_biotype=protein_coding;locus_tag=V910_RS02305;old_locus_tag=V910_100457	CCA tRNA nucleotidyltransferase	-	-	-
NC_022905	528917	GAGCAGAATG.CCACAAGGTC	C	T	40	PASS	NA	GT	0	0	0	1	0	0	.	.	-	-	-
NC_022905	545882	GTCGAAGAGC.GACACATGGG	G	A	40	PASS	NA	GT	0	0	0	0	1	0	ID=gene-V910_RS02630;Name=carA;gbkey=Gene;gene=carA;gene_biotype=protein_coding;locus_tag=V910_RS02630;old_locus_tag=V910_100520	glutamine-hydrolyzing carbamoyl-phosphate	-	GO:0004088 - carbamoyl-phosphate synthase	GO:0006541 - glutamine metabolic process
NC_022905	607496	TTGAGTATCG.ACGCGCGGCC	A	G	40	PASS	NA	GT	0	1	1	1	1	1	.	.	-	-	-
NC_022905	670893	TGGATCCCGG.CATTCCGGCG	C	T	40	PASS	NA	GT	0	1	1	1	0	0	.	.	-	-	-
NC_022905	671795	ACGGCACCCC.GGCTATAGAA	G	A	40	PASS	NA	GT	0	0	0	0	1	1	ID=gene-V910_RS18410;Name=V910_RS18410;gbkey=Gene;gene_biotype=protein_coding;locus_tag=V910_RS18410	hypothetical protein	-	-	-
NC_022905	711446	GCTGGAAATG.CTCTAAACGG	C	T	40	PASS	NA	GT	0	1	1	1	0	0	.	.	-	-	-
NC_022905	716118	CGCGTATCGG.CGATCATGAT	C	T	40	PASS	NA	GT	0	0	0	1	0	0	ID=gene-V910_RS03430;Name=V910_RS03430;gbkey=Gene;gene_biotype=protein_coding;locus_tag=V910_RS03430;old_locus_tag=V910_100684	cobyric acid synthase	-	GO:0003824 - catalytic activity [Evidence	GO:0009236 - cobalamin biosynthetic process
NC_022905	736094	TAAACCCATT.CGCCACCATC	C	T	40	PASS	NA	GT	0	0	0	0	1	1	ID=gene-V910_RS03540;Name=cobJ;gbkey=Gene;gene=cobJ;gene_biotype=protein_coding;locus_tag=V910_RS03540;old_locus_tag=V910_100707	precorrin-3B C(17)-methyltransferase	-	GO:0030789 - precorrin-3B	GO:0009236 - cobalamin biosynthetic process
NC_022905	755418	ACCATCAGGT.CGGCGGCGAT	C	T	40	PASS	NA	GT	0	0	0	0	0	1	ID=gene-V910_RS03635;Name=recJ;gbkey=Gene;gene=recJ;gene_biotype=protein_coding;locus_tag=V910_RS03635;old_locus_tag=V910_100726	single-stranded-DNA-specific exonuclease RecJ	-	GO:0008409 - 5'-3' exonuclease activity	GO:0006310 - DNA recombination [Evidence
NC_022905	763586	CATATAGTCG.CCGCAATCGC	C	T	40	PASS	NA	GT	0	1	1	1	1	1	ID=gene-V910_RS03680;Name=V910_RS03680;gbkey=Gene;gene_biotype=protein_coding;locus_tag=V910_RS03680;old_locus_tag=V910_100736	transglutaminase-like cysteine peptidase	-	-	-
NC_022905	782073	GCCGCCTTTC.GGGGCGGCCT	G	C	40	PASS	NA	GT	0	0	0	0	1	1	.	.	-	-	-
NC_022905	794297	ACCCGCGTGT.CGAAGCCTGG	C	T	40	PASS	NA	GT	0	0	0	0	1	0	ID=gene-V910_RS03870;Name=rpsH;gbkey=Gene;gene=rpsH;gene_biotype=protein_coding;locus_tag=V910_RS03870;old_locus_tag=V910_100774	30S ribosomal protein S8	GO:0005840 - ribosome [Evidence IEA]	GO:0003735 - structural constituent of	GO:0006412 - translation [Evidence IEA]
NC_022905	797527	GTATCGGCAA.CGGTATTTCG	C	T	40	PASS	NA	GT	0	1	1	1	0	0	ID=gene-V910_RS03900;Name=secY;gbkey=Gene;gene=secY;gene_biotype=protein_coding;locus_tag=V910_RS03900;old_locus_tag=V910_100780	preprotein translocase subunit SecY	GO:0016020 - membrane [Evidence IEA]	-	GO:0043952 - protein transport by the Sec
NC_022905	824644	GCGCGGCTGG.GTGACGAATT	G	A	40	PASS	NA	GT	0	1	1	1	0	0	ID=gene-V910_RS04010;Name=V910_RS04010;gbkey=Gene;gene_biotype=protein_coding;locus_tag=V910_RS04010;old_locus_tag=V910_100802	acetyl/propionyl/methylcrotonyl-CoA carboxylase	-	GO:0046872 - metal ion binding [Evidence	-
NC_022905	845423	GGAAGATGCC.GACCGGGTGG	G	A	40	PASS	NA	GT	0	0	0	0	0	1	ID=gene-V910_RS04120;Name=eipB;gbkey=Gene;gene=eipB;gene_biotype=protein_coding;locus_tag=V910_RS04120;old_locus_tag=V910_100824	cell envelope integrity protein EipB	-	-	-
NC_022905	848670	TTTTGGCATC.GACGTCTCGG	G	A	40	PASS	NA	GT	0	0	0	0	0	1	ID=gene-V910_RS04140;Name=pyrH;gbkey=Gene;gene=pyrH;gene_biotype=protein_coding;locus_tag=V910_RS04140;old_locus_tag=V910_100828	UMP kinase	GO:0005737 - cytoplasm [Evidence IEA]	GO:0033862 - UMP kinase activity [Evidence	GO:0015949 - nucleobase-containing small
NC_022905	863508	GGCAGCGCGG.GCAGCCTATG	G	A	40	PASS	NA	GT	0	1	1	1	1	1	.	.	-	-	-
NC_022905	893003	AGATACGCCC.TGATCTGCCC	T	C	40	PASS	NA	GT	0	1	1	1	1	1	ID=gene-V910_RS04345;Name=ntrC;gbkey=Gene;gene=ntrC;gene_biotype=protein_coding;locus_tag=V910_RS04345;old_locus_tag=V910_100870	nitrogen regulation protein NR(I)	-	GO:0005524 - ATP binding [Evidence IEA]	GO:0006808 - regulation of nitrogen
NC_022905	904280	TCCGCTCGCG.GCGAGAAGAC	G	A	40	PASS	NA	GT	0	0	0	1	0	0	ID=gene-V910_RS04385;Name=clpX;gbkey=Gene;gene=clpX;gene_biotype=protein_coding;locus_tag=V910_RS04385;old_locus_tag=V910_100878	ATP-dependent Clp protease ATP-binding subunit	-	GO:0046983 - protein dimerization activity	-
NC_022905	913185	CCATTTTAAC.GTACATTACT	G	A	40	PASS	NA	GT	0	0	0	0	1	0	.	.	-	-	-
NC_022905	915057	CGTTCTGCGG.ACAGCAGCAC	A	G	40	PASS	NA	GT	0	0	0	0	1	1	.	.	-	-	-
NC_022905	915492	CGGCGCCAGA.CCTGGCGGAT	C	T	40	PASS	NA	GT	0	1	1	1	0	0	.	.	-	-	-
NC_022905	924449	ACGCCGGGCA.CGGTGATCGC	C	T	40	PASS	NA	GT	0	1	1	0	0	0	ID=gene-V910_RS04470;Name=V910_RS04470;gbkey=Gene;gene_biotype=protein_coding;locus_tag=V910_RS04470;old_locus_tag=V910_100898	efflux RND transporter periplasmic adaptor	GO:0016020 - membrane [Evidence IEA]	GO:0042802 - identical protein binding	GO:0055085 - transmembrane transport
NC_022905	925577	ATTCTCGGTG.AGCAGGTCTA	A	G	40	PASS	NA	GT	0	1	1	1	1	1	ID=gene-V910_RS04475;Name=V910_RS04475;gbkey=Gene;gene_biotype=protein_coding;locus_tag=V910_RS04475;old_locus_tag=V910_100899	efflux RND transporter permease subunit	GO:0016020 - membrane [Evidence IEA]	GO:0022857 - transmembrane transporter	-
NC_022905	935666	AATACAGTAT.CCAGAATTGA	C	T	40	PASS	NA	GT	0	1	1	1	1	1	.	.	-	-	-
NC_022905	935761	CTAAGAGCGG.CTCTGGATAA	C	T	40	PASS	NA	GT	0	1	1	1	1	1	.	.	-	-	-
NC_022905	935762	TAAGAGCGGC.TCTGGATAAA	T	G	40	PASS	NA	GT	0	1	1	1	1	1	.	.	-	-	-
NC_022905	937191	TCACGCTGTG.CAGTTCACCG	C	T	40	PASS	NA	GT	0	1	1	1	1	1	ID=gene-V910_RS04520;Name=V910_RS04520;gbkey=Gene;gene_biotype=protein_coding;locus_tag=V910_RS04520	hypothetical protein	-	-	-
NC_022905	948527	GTGTCGGCCA.AAGCTTCGCC	A	G	40	PASS	NA	GT	0	1	1	1	1	1	ID=gene-V910_RS04580;Name=V910_RS04580;gbkey=Gene;gene_biotype=protein_coding;locus_tag=V910_RS04580	hypothetical protein	-	-	-
NC_022905	950106	TTCCGGCCCG.TGGGTAGAAT	T	G	40	PASS	NA	GT	0	0	0	0	1	0	ID=gene-V910_RS04585;Name=V910_RS04585;gbkey=Gene;gene_biotype=protein_coding;locus_tag=V910_RS04585;old_locus_tag=V910_100921	nitroreductase	-	-	-
NC_022905	952132	CCACCGTCTA.CGGCGACCCG	C	T	40	PASS	NA	GT	0	1	1	1	1	1	.	.	-	-	-
NC_022905	975124	GAGGAGAATG.GCGTTCCCTC	G	A	40	PASS	NA	GT	0	1	1	1	1	1	ID=gene-V910_RS04705;Name=V910_RS04705;gbkey=Gene;gene_biotype=protein_coding;locus_tag=V910_RS04705;old_locus_tag=V910_100947	vitamin B12-dependent ribonucleotide reductase	-	GO:0004748 - ribonucleoside-diphosphate	GO:0006260 - DNA replication [Evidence IEA]
NC_022905	980353	TCCGGCAAAG.TTACCCGACG	T	G	40	PASS	NA	GT	0	1	1	1	1	1	ID=gene-V910_RS04715;Name=V910_RS04715;gbkey=Gene;gene_biotype=protein_coding;locus_tag=V910_RS04715;old_locus_tag=V910_100949	serine hydrolase	-	GO:0016787 - hydrolase activity [Evidence	-
NC_022905	986870	AACAGAATCG.CCGAAGCTGC	C	T	40	PASS	NA	GT	0	1	1	1	1	1	.	.	-	-	-
NC_022905	986871	ACAGAATCGC.CGAAGCTGCT	C	T	40	PASS	NA	GT	0	1	1	1	1	1	.	.	-	-	-
NC_022905	986873	AGAATCGCCG.AAGCTGCTCT	A	G	40	PASS	NA	GT	0	1	1	1	1	1	.	.	-	-	-
NC_022905	986875	AATCGCCGAA.GCTGCTCTAA	G	A	40	PASS	NA	GT	0	1	1	1	1	1	.	.	-	-	-
NC_022905	988411	AAAACTGACC.AGTTTCAGCG	A	G	40	PASS	NA	GT	0	1	1	0	0	0	.	.	-	-	-
NC_022905	991026	CGTTGGAATC.GACAGTCCGG	G	A	40	PASS	NA	GT	0	0	0	1	1	1	.	.	-	-	-
NC_022905	1013340	GGCCGGACGT.GCCGTACCAG	G	A	40	PASS	NA	GT	0	0	0	1	0	0	ID=gene-V910_RS04855;Name=V910_RS04855;gbkey=Gene;gene_biotype=protein_coding;locus_tag=V910_RS04855;old_locus_tag=V910_100978	class II 3-deoxy-7-phosphoheptulonate synthase	-	GO:0003849 - 3-deoxy-7-phosphoheptulonate	GO:0009423 - chorismate biosynthetic process
NC_022905	1021473	CACGAAATTC.GACACGCTGG	G	A	40	PASS	NA	GT	0	0	0	0	0	1	ID=gene-V910_RS04895;Name=glnA;gbkey=Gene;gene=glnA;gene_biotype=protein_coding;locus_tag=V910_RS04895;old_locus_tag=V910_100986	type I glutamate--ammonia ligase	-	GO:0004356 - glutamine synthetase activity	GO:0006542 - glutamine biosynthetic process
NC_022905	1024529	TTGAAAAGCG.GTATACGCCG	G	A	40	PASS	NA	GT	0	1	1	0	0	0	ID=gene-V910_RS04910;Name=V910_RS04910;gbkey=Gene;gene_biotype=protein_coding;locus_tag=V910_RS04910;old_locus_tag=V910_100989	DMT family transporter	GO:0016020 - membrane [Evidence IEA]	GO:0022857 - transmembrane transporter	GO:0055085 - transmembrane transport
NC_022905	1039563	CAGCAGCCCC.CAAAAAAATC	C	A	40	PASS	NA	GT	0	0	0	0	0	1	ID=gene-V910_RS04975;Name=V910_RS04975;gbkey=Gene;gene_biotype=protein_coding;locus_tag=V910_RS04975;old_locus_tag=V910_101004	glycosyltransferase	-	GO:0016757 - glycosyltransferase activity	-
NC_022905	1050320	TGGGACGCCA.TGCATAATAC	T	A	40	ALN	NA	GT	0	1	1	1	1	1	ID=gene-V910_RS05065;Name=V910_RS05065;gbkey=Gene;gene_biotype=protein_coding;locus_tag=V910_RS05065	hypothetical protein	-	-	-
NC_022905	1050322	GGACGCCATG.CATAATACAC	C	A	40	ALN	NA	GT	0	1	1	1	1	1	ID=gene-V910_RS05065;Name=V910_RS05065;gbkey=Gene;gene_biotype=protein_coding;locus_tag=V910_RS05065	hypothetical protein	-	-	-
NC_022905	1050330	TGCATAATAC.ACTTCGTTTC	A	G	40	ALN	NA	GT	0	1	1	1	1	1	ID=gene-V910_RS05065;Name=V910_RS05065;gbkey=Gene;gene_biotype=protein_coding;locus_tag=V910_RS05065	hypothetical protein	-	-	-
NC_022905	1050334	TAATACACTT.CGTTTCACAA	C	T	40	ALN	NA	GT	0	1	1	1	1	1	ID=gene-V910_RS05065;Name=V910_RS05065;gbkey=Gene;gene_biotype=protein_coding;locus_tag=V910_RS05065	hypothetical protein	-	-	-
NC_022905	1050336	ATACACTTCG.TTTCACAAAG	T	C	40	ALN	NA	GT	0	1	1	1	1	1	ID=gene-V910_RS05065;Name=V910_RS05065;gbkey=Gene;gene_biotype=protein_coding;locus_tag=V910_RS05065	hypothetical protein	-	-	-
NC_022905	1050337	TACACTTCGT.TTCACAAAGG	T	G	40	ALN	NA	GT	0	1	1	1	1	1	ID=gene-V910_RS05065;Name=V910_RS05065;gbkey=Gene;gene_biotype=protein_coding;locus_tag=V910_RS05065	hypothetical protein	-	-	-
NC_022905	1050339	CACTTCGTTT.CACAAAGGCA	C	T	40	ALN	NA	GT	0	1	1	1	1	1	ID=gene-V910_RS05065;Name=V910_RS05065;gbkey=Gene;gene_biotype=protein_coding;locus_tag=V910_RS05065	hypothetical protein	-	-	-
NC_022905	1050341	CTTCGTTTCA.CAAAGGCAGA	C	A	40	ALN	NA	GT	0	1	1	1	1	1	ID=gene-V910_RS05065;Name=V910_RS05065;gbkey=Gene;gene_biotype=protein_coding;locus_tag=V910_RS05065	hypothetical protein	-	-	-
NC_022905	1050342	TTCGTTTCAC.AAAGGCAGAT	A	C	40	CID:ALN	NA	GT	0	1	1	1	1	1	ID=gene-V910_RS05065;Name=V910_RS05065;gbkey=Gene;gene_biotype=protein_coding;locus_tag=V910_RS05065	hypothetical protein	-	-	-
NC_022905	1050343	TCGTTTCACA.AAGGCAGATA	A	T	40	CID:ALN	NA	GT	0	1	1	1	1	1	ID=gene-V910_RS05065;Name=V910_RS05065;gbkey=Gene;gene_biotype=protein_coding;locus_tag=V910_RS05065	hypothetical protein	-	-	-
NC_022905	1050344	CGTTTCACAA.AGGCAGATAT	A	T	40	CID:ALN	NA	GT	0	1	1	1	1	1	ID=gene-V910_RS05065;Name=V910_RS05065;gbkey=Gene;gene_biotype=protein_coding;locus_tag=V910_RS05065	hypothetical protein	-	-	-
NC_022905	1050345	GTTTCACAAA.GGCAGATATT	G	T	40	CID:ALN	NA	GT	0	1	1	1	1	1	ID=gene-V910_RS05065;Name=V910_RS05065;gbkey=Gene;gene_biotype=protein_coding;locus_tag=V910_RS05065	hypothetical protein	-	-	-
NC_022905	1050347	TTCACAAAGG.CAGATATTAT	C	T	40	CID:ALN	NA	GT	0	1	1	1	1	1	ID=gene-V910_RS05065;Name=V910_RS05065;gbkey=Gene;gene_biotype=protein_coding;locus_tag=V910_RS05065	hypothetical protein	-	-	-
NC_022905	1050348	TCACAAAGGC.AGATATTATA	A	G	40	CID:ALN	NA	GT	0	1	1	1	1	1	ID=gene-V910_RS05065;Name=V910_RS05065;gbkey=Gene;gene_biotype=protein_coding;locus_tag=V910_RS05065	hypothetical protein	-	-	-
NC_022905	1050353	AAGGCAGATA.TTATAGCTCG	T	C	40	CID:ALN	NA	GT	0	1	1	1	1	1	ID=gene-V910_RS05065;Name=V910_RS05065;gbkey=Gene;gene_biotype=protein_coding;locus_tag=V910_RS05065	hypothetical protein	-	-	-
NC_022905	1050355	GGCAGATATT.ATAGCTCGTG	A	G	40	CID:ALN	NA	GT	0	1	1	1	1	1	ID=gene-V910_RS05065;Name=V910_RS05065;gbkey=Gene;gene_biotype=protein_coding;locus_tag=V910_RS05065	hypothetical protein	-	-	-
NC_022905	1050358	AGATATTATA.GCTCGTGCTG	G	A	40	CID:ALN	NA	GT	0	1	1	1	1	1	ID=gene-V910_RS05065;Name=V910_RS05065;gbkey=Gene;gene_biotype=protein_coding;locus_tag=V910_RS05065	hypothetical protein	-	-	-
NC_022905	1050362	ATTATAGCTC.GTGCTGCCTC	G	A	40	CID:ALN	NA	GT	0	1	1	1	1	1	ID=gene-V910_RS05065;Name=V910_RS05065;gbkey=Gene;gene_biotype=protein_coding;locus_tag=V910_RS05065	hypothetical protein	-	-	-
NC_022905	1050369	CTCGTGCTGC.CTCAGTAGCC	C	T	40	CID:ALN	NA	GT	0	1	1	1	1	1	ID=gene-V910_RS05065;Name=V910_RS05065;gbkey=Gene;gene_biotype=protein_coding;locus_tag=V910_RS05065	hypothetical protein	-	-	-
NC_022905	1050372	GTGCTGCCTC.AGTAGCCAAA	A	G	40	CID:ALN	NA	GT	0	1	1	1	1	1	ID=gene-V910_RS05065;Name=V910_RS05065;gbkey=Gene;gene_biotype=protein_coding;locus_tag=V910_RS05065	hypothetical protein	-	-	-
NC_022905	1050381	CAGTAGCCAA.AGACCTAGGT	A	T	40	CID:ALN	NA	GT	0	1	1	1	1	1	ID=gene-V910_RS05065;Name=V910_RS05065;gbkey=Gene;gene_biotype=protein_coding;locus_tag=V910_RS05065	hypothetical protein	-	-	-
NC_022905	1050383	GTAGCCAAAG.ACCTAGGTGT	A	C	40	CID:ALN	NA	GT	0	1	1	1	1	1	ID=gene-V910_RS05065;Name=V910_RS05065;gbkey=Gene;gene_biotype=protein_coding;locus_tag=V910_RS05065	hypothetical protein	-	-	-
NC_022905	1050387	CCAAAGACCT.AGGTGTCATG	A	T	40	CID:ALN	NA	GT	0	1	1	1	1	1	ID=gene-V910_RS05065;Name=V910_RS05065;gbkey=Gene;gene_biotype=protein_coding;locus_tag=V910_RS05065	hypothetical protein	-	-	-
NC_022905	1050388	CAAAGACCTA.GGTGTCATGC	G	A	40	CID:ALN	NA	GT	0	1	1	1	1	1	ID=gene-V910_RS05065;Name=V910_RS05065;gbkey=Gene;gene_biotype=protein_coding;locus_tag=V910_RS05065	hypothetical protein	-	-	-
NC_022905	1050390	AAGACCTAGG.TGTCATGCTT	T	C	40	CID:ALN	NA	GT	0	1	1	1	1	1	ID=gene-V910_RS05065;Name=V910_RS05065;gbkey=Gene;gene_biotype=protein_coding;locus_tag=V910_RS05065	hypothetical protein	-	-	-
NC_022905	1050391	AGACCTAGGT.GTCATGCTTA	G	T	40	CID:ALN	NA	GT	0	1	1	1	1	1	ID=gene-V910_RS05065;Name=V910_RS05065;gbkey=Gene;gene_biotype=protein_coding;locus_tag=V910_RS05065	hypothetical protein	-	-	-
NC_022905	1050392	GACCTAGGTG.TCATGCTTAA	T	C	40	CID:ALN	NA	GT	0	1	1	1	1	1	ID=gene-V910_RS05065;Name=V910_RS05065;gbkey=Gene;gene_biotype=protein_coding;locus_tag=V910_RS05065	hypothetical protein	-	-	-
NC_022905	1050393	ACCTAGGTGT.CATGCTTAAA	C	T	40	CID:ALN	NA	GT	0	1	1	1	1	1	ID=gene-V910_RS05065;Name=V910_RS05065;gbkey=Gene;gene_biotype=protein_coding;locus_tag=V910_RS05065	hypothetical protein	-	-	-
NC_022905	1050394	CCTAGGTGTC.ATGCTTAAAT	A	T	40	CID:ALN	NA	GT	0	1	1	1	1	1	ID=gene-V910_RS05065;Name=V910_RS05065;gbkey=Gene;gene_biotype=protein_coding;locus_tag=V910_RS05065	hypothetical protein	-	-	-
NC_022905	1050397	AGGTGTCATG.CTTAAATTAT	C	T	40	CID	NA	GT	0	1	1	1	1	1	ID=gene-V910_RS05065;Name=V910_RS05065;gbkey=Gene;gene_biotype=protein_coding;locus_tag=V910_RS05065	hypothetical protein	-	-	-
NC_022905	1050398	GGTGTCATGC.TTAAATTATG	T	C	40	PASS	NA	GT	0	1	1	1	1	1	ID=gene-V910_RS05065;Name=V910_RS05065;gbkey=Gene;gene_biotype=protein_coding;locus_tag=V910_RS05065	hypothetical protein	-	-	-
NC_022905	1050399	GTGTCATGCT.TAAATTATGC	T	C	40	PASS	NA	GT	0	1	1	1	1	1	ID=gene-V910_RS05065;Name=V910_RS05065;gbkey=Gene;gene_biotype=protein_coding;locus_tag=V910_RS05065	hypothetical protein	-	-	-
NC_022905	1050401	GTCATGCTTA.AATTATGCAC	A	G	40	PASS	NA	GT	0	1	1	1	1	1	ID=gene-V910_RS05065;Name=V910_RS05065;gbkey=Gene;gene_biotype=protein_coding;locus_tag=V910_RS05065	hypothetical protein	-	-	-
NC_022905	1050407	CTTAAATTAT.GCACCGATGG	G	C	40	PASS	NA	GT	0	1	1	1	1	1	ID=gene-V910_RS05065;Name=V910_RS05065;gbkey=Gene;gene_biotype=protein_coding;locus_tag=V910_RS05065	hypothetical protein	-	-	-
NC_022905	1050410	AAATTATGCA.CCGATGGGGC	C	T	40	PASS	NA	GT	0	1	1	1	1	1	ID=gene-V910_RS05065;Name=V910_RS05065;gbkey=Gene;gene_biotype=protein_coding;locus_tag=V910_RS05065	hypothetical protein	-	-	-
NC_022905	1050416	TGCACCGATG.GGGCGATCCT	G	A	40	PASS	NA	GT	0	1	1	1	1	1	ID=gene-V910_RS05065;Name=V910_RS05065;gbkey=Gene;gene_biotype=protein_coding;locus_tag=V910_RS05065	hypothetical protein	-	-	-
NC_022905	1050417	GCACCGATGG.GGCGATCCTG	G	C	40	PASS	NA	GT	0	1	1	1	1	1	ID=gene-V910_RS05065;Name=V910_RS05065;gbkey=Gene;gene_biotype=protein_coding;locus_tag=V910_RS05065	hypothetical protein	-	-	-
NC_022905	1050418	CACCGATGGG.GCGATCCTGA	G	C	40	PASS	NA	GT	0	1	1	1	1	1	ID=gene-V910_RS05065;Name=V910_RS05065;gbkey=Gene;gene_biotype=protein_coding;locus_tag=V910_RS05065	hypothetical protein	-	-	-
NC_022905	1050421	CGATGGGGCG.ATCCTGATTT	A	T	40	PASS	NA	GT	0	1	1	1	1	1	ID=gene-V910_RS05065;Name=V910_RS05065;gbkey=Gene;gene_biotype=protein_coding;locus_tag=V910_RS05065	hypothetical protein	-	-	-
NC_022905	1050424	TGGGGCGATC.CTGATTTATT	C	A	40	PASS	NA	GT	0	1	1	1	1	1	ID=gene-V910_RS05065;Name=V910_RS05065;gbkey=Gene;gene_biotype=protein_coding;locus_tag=V910_RS05065	hypothetical protein	-	-	-
NC_022905	1050426	GGGCGATCCT.GATTTATTCA	G	C	40	PASS	NA	GT	0	1	1	1	1	1	ID=gene-V910_RS05065;Name=V910_RS05065;gbkey=Gene;gene_biotype=protein_coding;locus_tag=V910_RS05065	hypothetical protein	-	-	-
NC_022905	1050430	GATCCTGATT.TATTCAGACA	T	G	40	PASS	NA	GT	0	1	1	1	1	1	ID=gene-V910_RS05065;Name=V910_RS05065;gbkey=Gene;gene_biotype=protein_coding;locus_tag=V910_RS05065	hypothetical protein	-	-	-
NC_022905	1050431	ATCCTGATTT.ATTCAGACAA	A	T	40	PASS	NA	GT	0	1	1	1	1	1	ID=gene-V910_RS05065;Name=V910_RS05065;gbkey=Gene;gene_biotype=protein_coding;locus_tag=V910_RS05065	hypothetical protein	-	-	-
NC_022905	1050432	TCCTGATTTA.TTCAGACAAT	T	C	40	CID	NA	GT	0	1	1	1	1	1	ID=gene-V910_RS05065;Name=V910_RS05065;gbkey=Gene;gene_biotype=protein_coding;locus_tag=V910_RS05065	hypothetical protein	-	-	-
NC_022905	1050434	CTGATTTATT.CAGACAATGA	C	G	40	PASS	NA	GT	0	1	1	1	1	1	ID=gene-V910_RS05065;Name=V910_RS05065;gbkey=Gene;gene_biotype=protein_coding;locus_tag=V910_RS05065	hypothetical protein	-	-	-
NC_022905	1050436	GATTTATTCA.GACAATGATG	G	A	40	CID	NA	GT	0	1	1	1	1	1	ID=gene-V910_RS05065;Name=V910_RS05065;gbkey=Gene;gene_biotype=protein_coding;locus_tag=V910_RS05065	hypothetical protein	-	-	-
NC_022905	1050437	ATTTATTCAG.ACAATGATGA	A	T	40	PASS	NA	GT	0	1	1	1	1	1	ID=gene-V910_RS05065;Name=V910_RS05065;gbkey=Gene;gene_biotype=protein_coding;locus_tag=V910_RS05065	hypothetical protein	-	-	-
NC_022905	1050438	TTTATTCAGA.CAATGATGAA	C	A	40	PASS	NA	GT	0	1	1	1	1	1	ID=gene-V910_RS05065;Name=V910_RS05065;gbkey=Gene;gene_biotype=protein_coding;locus_tag=V910_RS05065	hypothetical protein	-	-	-
NC_022905	1050442	TTCAGACAAT.GATGAACGGG	G	C	40	PASS	NA	GT	0	1	1	1	1	1	ID=gene-V910_RS05065;Name=V910_RS05065;gbkey=Gene;gene_biotype=protein_coding;locus_tag=V910_RS05065	hypothetical protein	-	-	-
NC_022905	1050444	CAGACAATGA.TGAACGGGTC	T	G	40	PASS	NA	GT	0	1	1	1	1	1	ID=gene-V910_RS05065;Name=V910_RS05065;gbkey=Gene;gene_biotype=protein_coding;locus_tag=V910_RS05065	hypothetical protein	-	-	-
NC_022905	1050447	ACAATGATGA.ACGGGTCATC	A	T	40	PASS	NA	GT	0	1	1	1	1	1	ID=gene-V910_RS05065;Name=V910_RS05065;gbkey=Gene;gene_biotype=protein_coding;locus_tag=V910_RS05065	hypothetical protein	-	-	-
NC_022905	1050450	ATGATGAACG.GGTCATCGAT	G	C	40	PASS	NA	GT	0	1	1	1	1	1	ID=gene-V910_RS05065;Name=V910_RS05065;gbkey=Gene;gene_biotype=protein_coding;locus_tag=V910_RS05065	hypothetical protein	-	-	-
NC_022905	1050451	TGATGAACGG.GTCATCGATC	G	C	40	PASS	NA	GT	0	1	1	1	1	1	ID=gene-V910_RS05065;Name=V910_RS05065;gbkey=Gene;gene_biotype=protein_coding;locus_tag=V910_RS05065	hypothetical protein	-	-	-
NC_022905	1050452	GATGAACGGG.TCATCGATCA	T	C	40	PASS	NA	GT	0	1	1	1	1	1	ID=gene-V910_RS05065;Name=V910_RS05065;gbkey=Gene;gene_biotype=protein_coding;locus_tag=V910_RS05065	hypothetical protein	-	-	-
NC_022905	1050458	CGGGTCATCG.ATCAGGATAG	A	G	40	PASS	NA	GT	0	1	1	1	1	1	ID=gene-V910_RS05065;Name=V910_RS05065;gbkey=Gene;gene_biotype=protein_coding;locus_tag=V910_RS05065	hypothetical protein	-	-	-
NC_022905	1050463	CATCGATCAG.GATAGCGATC	G	C	40	PASS	NA	GT	0	1	1	1	1	1	ID=gene-V910_RS05065;Name=V910_RS05065;gbkey=Gene;gene_biotype=protein_coding;locus_tag=V910_RS05065	hypothetical protein	-	-	-
NC_022905	1050472	GGATAGCGAT.CTGGACAAAG	C	T	40	PASS	NA	GT	0	1	1	1	1	1	ID=gene-V910_RS05065;Name=V910_RS05065;gbkey=Gene;gene_biotype=protein_coding;locus_tag=V910_RS05065	hypothetical protein	-	-	-
NC_022905	1050474	ATAGCGATCT.GGACAAAGAG	G	A	40	PASS	NA	GT	0	1	1	1	1	1	ID=gene-V910_RS05065;Name=V910_RS05065;gbkey=Gene;gene_biotype=protein_coding;locus_tag=V910_RS05065	hypothetical protein	-	-	-
NC_022905	1050475	TAGCGATCTG.GACAAAGAGC	G	A	40	PASS	NA	GT	0	1	1	1	1	1	ID=gene-V910_RS05065;Name=V910_RS05065;gbkey=Gene;gene_biotype=protein_coding;locus_tag=V910_RS05065	hypothetical protein	-	-	-
NC_022905	1050476	AGCGATCTGG.ACAAAGAGCT	A	G	40	CID	NA	GT	0	1	1	1	1	1	ID=gene-V910_RS05065;Name=V910_RS05065;gbkey=Gene;gene_biotype=protein_coding;locus_tag=V910_RS05065	hypothetical protein	-	-	-
NC_022905	1050479	GATCTGGACA.AAGAGCTAAG	A	T	40	CID:ALN	NA	GT	0	1	1	1	1	1	ID=gene-V910_RS05065;Name=V910_RS05065;gbkey=Gene;gene_biotype=protein_coding;locus_tag=V910_RS05065	hypothetical protein	-	-	-
NC_022905	1050480	ATCTGGACAA.AGAGCTAAGG	A	G	40	CID:ALN	NA	GT	0	1	1	1	1	1	ID=gene-V910_RS05065;Name=V910_RS05065;gbkey=Gene;gene_biotype=protein_coding;locus_tag=V910_RS05065	hypothetical protein	-	-	-
NC_022905	1050481	TCTGGACAAA.GAGCTAAGGG	G	A	40	CID:ALN	NA	GT	0	1	1	1	1	1	ID=gene-V910_RS05065;Name=V910_RS05065;gbkey=Gene;gene_biotype=protein_coding;locus_tag=V910_RS05065	hypothetical protein	-	-	-
NC_022905	1050482	CTGGACAAAG.AGCTAAGGGC	A	C	40	CID:ALN	NA	GT	0	1	1	1	1	1	ID=gene-V910_RS05065;Name=V910_RS05065;gbkey=Gene;gene_biotype=protein_coding;locus_tag=V910_RS05065	hypothetical protein	-	-	-
NC_022905	1050483	TGGACAAAGA.GCTAAGGGCA	G	A	40	CID:ALN	NA	GT	0	1	1	1	1	1	ID=gene-V910_RS05065;Name=V910_RS05065;gbkey=Gene;gene_biotype=protein_coding;locus_tag=V910_RS05065	hypothetical protein	-	-	-
NC_022905	1050485	GACAAAGAGC.TAAGGGCATT	T	C	40	CID:ALN	NA	GT	0	1	1	1	1	1	ID=gene-V910_RS05065;Name=V910_RS05065;gbkey=Gene;gene_biotype=protein_coding;locus_tag=V910_RS05065	hypothetical protein	-	-	-
NC_022905	1050486	ACAAAGAGCT.AAGGGCATTC	A	T	40	CID:ALN	NA	GT	0	1	1	1	1	1	ID=gene-V910_RS05065;Name=V910_RS05065;gbkey=Gene;gene_biotype=protein_coding;locus_tag=V910_RS05065	hypothetical protein	-	-	-
NC_022905	1050490	AGAGCTAAGG.GCATTCGAAG	G	T	40	CID:ALN	NA	GT	0	1	1	1	1	1	ID=gene-V910_RS05065;Name=V910_RS05065;gbkey=Gene;gene_biotype=protein_coding;locus_tag=V910_RS05065	hypothetical protein	-	-	-
NC_022905	1050492	AGCTAAGGGC.ATTCGAAGCA	A	T	40	CID:ALN	NA	GT	0	1	1	1	1	1	ID=gene-V910_RS05065;Name=V910_RS05065;gbkey=Gene;gene_biotype=protein_coding;locus_tag=V910_RS05065	hypothetical protein	-	-	-
NC_022905	1050495	TAAGGGCATT.CGAAGCAAAG	C	T	40	CID:ALN	NA	GT	0	1	1	1	1	1	ID=gene-V910_RS05065;Name=V910_RS05065;gbkey=Gene;gene_biotype=protein_coding;locus_tag=V910_RS05065	hypothetical protein	-	-	-
NC_022905	1050498	GGGCATTCGA.AGCAAAGCAT	A	G	40	CID:ALN	NA	GT	0	1	1	1	1	1	ID=gene-V910_RS05065;Name=V910_RS05065;gbkey=Gene;gene_biotype=protein_coding;locus_tag=V910_RS05065	hypothetical protein	-	-	-
NC_022905	1050507	AAGCAAAGCA.TGGTTACAGT	T	C	40	CID:ALN	NA	GT	0	1	1	1	1	1	ID=gene-V910_RS05065;Name=V910_RS05065;gbkey=Gene;gene_biotype=protein_coding;locus_tag=V910_RS05065	hypothetical protein	-	-	-
NC_022905	1050510	CAAAGCATGG.TTACAGTTGA	T	C	40	CID:ALN	NA	GT	0	1	1	1	1	1	ID=gene-V910_RS05065;Name=V910_RS05065;gbkey=Gene;gene_biotype=protein_coding;locus_tag=V910_RS05065	hypothetical protein	-	-	-
NC_022905	1050513	AGCATGGTTA.CAGTTGATTT	C	T	40	CID:ALN	NA	GT	0	1	1	1	1	1	ID=gene-V910_RS05065;Name=V910_RS05065;gbkey=Gene;gene_biotype=protein_coding;locus_tag=V910_RS05065	hypothetical protein	-	-	-
NC_022905	1050515	CATGGTTACA.GTTGATTTGA	G	A	40	CID:ALN	NA	GT	0	1	1	1	1	1	ID=gene-V910_RS05065;Name=V910_RS05065;gbkey=Gene;gene_biotype=protein_coding;locus_tag=V910_RS05065	hypothetical protein	-	-	-
NC_022905	1050533	GAAAGGCATC.CACAAAGTTA	C	T	40	ALN	NA	GT	0	1	1	1	1	1	.	.	-	-	-
NC_022905	1050534	AAAGGCATCC.ACAAAGTTAA	A	G	40	ALN	NA	GT	0	1	1	1	1	1	.	.	-	-	-
NC_022905	1050536	AGGCATCCAC.AAAGTTAACG	A	C	40	ALN	NA	GT	0	1	1	1	1	1	.	.	-	-	-
NC_022905	1050542	CCACAAAGTT.AACGCAAAGG	A	T	40	ALN	NA	GT	0	1	1	1	1	1	.	.	-	-	-
NC_022905	1050543	CACAAAGTTA.ACGCAAAGGG	A	G	40	ALN	NA	GT	0	1	1	1	1	1	.	.	-	-	-
NC_022905	1050544	ACAAAGTTAA.CGCAAAGGGC	C	T	40	ALN	NA	GT	0	1	1	1	1	1	.	.	-	-	-
NC_022905	1050546	AAAGTTAACG.CAAAGGGCCG	C	A	40	ALN	NA	GT	0	1	1	1	1	1	.	.	-	-	-
NC_022905	1050549	GTTAACGCAA.AGGGCCGCAA	A	C	40	ALN	NA	GT	0	1	1	1	1	1	.	.	-	-	-
NC_022905	1052913	TCCCTTCACA.TCGGAGGGGT	T	C	40	PASS	NA	GT	0	1	1	1	1	1	ID=gene-V910_RS05090;Name=V910_RS05090;gbkey=Gene;gene_biotype=tRNA;locus_tag=V910_RS05090;old_locus_tag=V910_101027	tRNA-Val	-	-	-
NC_022905	1052914	CCCTTCACAT.CGGAGGGGTC	C	G	40	PASS	NA	GT	0	1	1	1	1	1	ID=gene-V910_RS05090;Name=V910_RS05090;gbkey=Gene;gene_biotype=tRNA;locus_tag=V910_RS05090;old_locus_tag=V910_101027	tRNA-Val	-	-	-
NC_022905	1055504	TTCAAGGGGC.AGGAAGTCCT	A	G	40	PASS	NA	GT	0	1	1	0	0	0	ID=gene-V910_RS05100;Name=V910_RS05100;gbkey=Gene;gene_biotype=protein_coding;locus_tag=V910_RS05100;old_locus_tag=V910_101029	fumarate hydratase	-	GO:0051539 - 4 iron, 4 sulfur cluster	GO:0006099 - tricarboxylic acid cycle
NC_022905	1057995	GTTTATGTTT.GGGCGACACT	G	A	40	PASS	NA	GT	0	1	0	0	0	0	ID=gene-V910_RS05105;Name=V910_RS05105;gbkey=Gene;gene_biotype=protein_coding;locus_tag=V910_RS05105;old_locus_tag=V910_101030	NAD(P)/FAD-dependent oxidoreductase	-	-	-
NC_022905	1078426	CCTGCACATC.GACCGGCAGG	G	A	40	PASS	NA	GT	0	0	0	0	1	0	ID=gene-V910_RS05215;Name=V910_RS05215;gbkey=Gene;gene_biotype=protein_coding;locus_tag=V910_RS05215;old_locus_tag=V910_101052	cysteine desulfurase	-	GO:0031071 - cysteine desulfurase activity	GO:0006534 - cysteine metabolic process
NC_022905	1079287	CTTCATTTTC.GGGGATGCCA	G	A	40	PASS	NA	GT	0	0	0	1	0	0	ID=gene-V910_RS05220;Name=sufD;gbkey=Gene;gene=sufD;gene_biotype=protein_coding;locus_tag=V910_RS05220;old_locus_tag=V910_101053	Fe-S cluster assembly protein SufD	-	-	GO:0016226 - iron-sulfur cluster assembly
NC_022905	1092841	CGCATGTGGC.CGTGGGCGCA	C	T	40	PASS	NA	GT	0	0	0	0	1	1	ID=gene-V910_RS05270;Name=V910_RS05270;gbkey=Gene;gene_biotype=protein_coding;locus_tag=V910_RS05270	ferritin-like domain-containing protein	-	-	-
NC_022905	1093281	ATTTTGCGCT.ACGGCCATGG	A	G	40	PASS	NA	GT	0	1	1	1	1	1	ID=gene-V910_RS05275;Name=V910_RS05275;gbkey=Gene;gene_biotype=protein_coding;locus_tag=V910_RS05275;old_locus_tag=V910_101064	hypothetical protein	-	-	-
NC_022905	1106644	CCCGAATGGC.GACGTGACGG	G	A	40	PASS	NA	GT	0	0	0	0	0	1	ID=gene-V910_RS05325;Name=V910_RS05325;gbkey=Gene;gene_biotype=protein_coding;locus_tag=V910_RS05325;old_locus_tag=V910_101073	DsbA family protein	-	-	-
NC_022905	1122070	GACCACCAGT.ACCGCCAGAA	A	G	40	PASS	NA	GT	0	1	1	1	1	1	ID=gene-V910_RS05410;Name=secDF;gbkey=Gene;gene=secDF;gene_biotype=protein_coding;locus_tag=V910_RS05410	protein translocase subunit SecDF	-	-	-
NC_022905	1141666	CCCCGCACGA.GCGCATAATC	G	A	40	PASS	NA	GT	0	0	0	0	0	1	.	.	-	-	-
NC_022905	1146183	ATGATCGATG.GCTTCCGGGT	G	A	40	PASS	NA	GT	0	1	1	1	0	0	ID=gene-V910_RS05530;Name=cobT;gbkey=Gene;gene=cobT;gene_biotype=protein_coding;locus_tag=V910_RS05530;old_locus_tag=V910_101113	nicotinate-nucleotide--dimethylbenzimidazole	-	GO:0008939 -	GO:0009236 - cobalamin biosynthetic process
NC_022905	1153469	ACGGCGCTTT.CATGGTTGCG	C	T	40	PASS	NA	GT	0	0	0	1	0	0	ID=gene-V910_RS05570;Name=V910_RS05570;gbkey=Gene;gene_biotype=protein_coding;locus_tag=V910_RS05570;old_locus_tag=V910_101120	DUF1045 domain-containing protein	-	-	-
NC_022905	1165534	AAACTCTCCA.CGGCGCGGCG	C	T	40	PASS	NA	GT	0	0	0	1	0	0	ID=gene-V910_RS05630;Name=V910_RS05630;gbkey=Gene;gene_biotype=protein_coding;locus_tag=V910_RS05630;old_locus_tag=V910_101132	alpha/beta hydrolase	-	GO:0016787 - hydrolase activity [Evidence	-
NC_022905	1166203	CTTGCCGGCT.ACTGCGGCCT	A	G	40	PASS	NA	GT	0	1	1	1	1	1	ID=gene-V910_RS05635;Name=V910_RS05635;gbkey=Gene;gene_biotype=protein_coding;locus_tag=V910_RS05635;old_locus_tag=V910_101133	HpcH/HpaI aldolase/citrate lyase family protein	-	-	-
NC_022905	1166659	GCCGAGGCTG.CGCAGAATGC	C	T	40	PASS	NA	GT	0	0	0	0	1	1	ID=gene-V910_RS05635;Name=V910_RS05635;gbkey=Gene;gene_biotype=protein_coding;locus_tag=V910_RS05635;old_locus_tag=V910_101133	HpcH/HpaI aldolase/citrate lyase family protein	-	-	-
NC_022905	1179905	TCTTGATCAG.GGTTGCCACG	G	A	40	PASS	NA	GT	0	0	0	1	0	0	.	.	-	-	-
NC_022905	1196394	CCGTGATGGC.GACCGTACCG	G	A	40	PASS	NA	GT	0	1	1	1	0	0	ID=gene-V910_RS05770;Name=nuoL;gbkey=Gene;gene=nuoL;gene_biotype=protein_coding;locus_tag=V910_RS05770;old_locus_tag=V910_101162	NADH-quinone oxidoreductase subunit L	-	GO:0008137 - NADH dehydrogenase (ubiquinone)	GO:0042773 - ATP synthesis coupled electron
NC_022905	1203545	GCCCGGCTCC.GATTCGTCGG	G	A	40	PASS	NA	GT	0	0	0	1	0	0	ID=gene-V910_RS05800;Name=nuoF;gbkey=Gene;gene=nuoF;gene_biotype=protein_coding;locus_tag=V910_RS05800;old_locus_tag=V910_101168	NADH-quinone oxidoreductase subunit NuoF	-	GO:0051539 - 4 iron, 4 sulfur cluster	-
[truncated: 555 more rows]
