# Supplementary material for: Brucella ceti in Common Dolphins (Delphinus delphis) in Portugal—Characterization of First Isolates
Source: Animals (Basel). 2025 Jan 28;15(3):374. doi: 10.3390/ani15030374 (PMC11816080; doi:10.3390/ani15030374)
Supplement: Supplementary file 1 [file animals-15-00374-s001.zip › Supplementary Table S4_VFdb_R1.xlsx]

## Sheet: Table S4
#FILE	SEQUENCE	START	END	STRAND	GENE	COVERAGE	COVERAGE_MAP	GAPS	%COVERAGE	%IDENTITY	DATABASE	ACCESSION	PRODUCT
DDE001
/home/aicampos/INIAV_Dolphins_Brucella/1Assembly/Canu_out/Dolphin_1A.contigs.fasta	tig00000001	84130	92733	-	cgs	1-8604/8604	========/======	45020	99.98	99.72	vfdb	WP_011005413	(cgs) cyclic beta 1-2 glucan synthetase [CbetaG (VF0366) - Immune modulation (VFC0258)] [Brucella melitensis bv. 1 str. 16M]
/home/aicampos/INIAV_Dolphins_Brucella/1Assembly/Canu_out/Dolphin_1A.contigs.fasta	tig00000001	140649	142280	+	pgm	1-1632/1632	===============	0/0	100	99.75	vfdb	WP_004686741	(pgm) phosphoglucomutase [LPS (VF0367) - Immune modulation (VFC0258)] [Brucella melitensis bv. 1 str. 16M]
/home/aicampos/INIAV_Dolphins_Brucella/1Assembly/Canu_out/Dolphin_1A.contigs.fasta	tig00000001	163271	164026	+	kdsB	1-756/756	===============	0/0	100	100	vfdb	WP_002971781	(kdsB) 3-deoxy-manno-octulosonate cytidylyltransferase [LPS (VF0367) - Immune modulation (VFC0258)] [Brucella melitensis bv. 1 str. 16M]
/home/aicampos/INIAV_Dolphins_Brucella/1Assembly/Canu_out/Dolphin_1A.contigs.fasta	tig00000001	299252	301057	-	bvrS	1-1806/1806	===============	0/0	100	99.83	vfdb	WP_004684547	(bvrS) stimulus-sensing domain-containing protein [BvrR-BvrS (VF0368) - Regulation (VFC0301)] [Brucella melitensis bv. 1 str. 16M]
/home/aicampos/INIAV_Dolphins_Brucella/1Assembly/Canu_out/Dolphin_1A.contigs.fasta	tig00000001	301168	301887	-	bvrR	1-720/720	===============	0/0	100	99.72	vfdb	WP_002965156	(bvrR) response regulator transcription factor [BvrR-BvrS (VF0368) - Regulation (VFC0301)] [Brucella melitensis bv. 1 str. 16M]
/home/aicampos/INIAV_Dolphins_Brucella/1Assembly/Canu_out/Dolphin_1A.contigs.fasta	tig00000001	375720	380041	-	bmaB/omaA	1-4323/4323	========/======	44927	99.98	99.7	vfdb	WP_004684499	(bmaB/omaA) autotransporter outer membrane beta-barrel domain-containing protein [BmaB/OmaA (VF1340) - Adherence (VFC0001)] [Brucella melitensis bv. 1 str. 16M]
/home/aicampos/INIAV_Dolphins_Brucella/1Assembly/Canu_out/Dolphin_1A.contigs.fasta	tig00000001	380679	382234	+	bigB	1-1557/1557	========/======	44927	99.94	99.74	vfdb	WP_004684498	(bigB) adhesin with a bacterial immunoglobulin-like domain [BigB (VF1345) - Adherence (VFC0001)] [Brucella melitensis bv. 1 str. 16M]
/home/aicampos/INIAV_Dolphins_Brucella/1Assembly/Canu_out/Dolphin_1A.contigs.fasta	tig00000001	384125	385636	+	bigA	1-1512/1512	===============	0/0	100	99.54	vfdb	WP_080515433	(bigA) adhesin with a bacterial immunoglobulin-like domain [BigA (VF1344) - Adherence (VFC0001)] [Brucella canis ATCC 23365]
/home/aicampos/INIAV_Dolphins_Brucella/1Assembly/Canu_out/Dolphin_1A.contigs.fasta	tig00000001	387495	387956	+	BPE005	1-462/462	===============	0/0	100	100	vfdb	WP_002965067	(BPE005) type IV secretion system effector cyclic nucleotide-binding domain-containing protein [T4SS secreted effectors (VF0695) - Effector delivery system (VFC0086)] [Brucella melitensis bv. 1 str. 16M]
/home/aicampos/INIAV_Dolphins_Brucella/1Assembly/Canu_out/Dolphin_1A.contigs.fasta	tig00000001	436064	437350	-	bspF	1-1287/1287	===============	0/0	100	99.92	vfdb	WP_004684470	(bspF) type IV secretion system effector GNAT family N-acetyltransferase [T4SS secreted effectors (VF0695) - Effector delivery system (VFC0086)] [Brucella melitensis bv. 1 str. 16M]
/home/aicampos/INIAV_Dolphins_Brucella/1Assembly/Canu_out/Dolphin_1A.contigs.fasta	tig00000001	706312	707106	+	bspE	1-795/795	===============	0/0	100	100	vfdb	WP_002964749	(bspE) type IV secretion system effector BspE [T4SS secreted effectors (VF0695) - Effector delivery system (VFC0086)] [Brucella melitensis bv. 1 str. 16M]
/home/aicampos/INIAV_Dolphins_Brucella/1Assembly/Canu_out/Dolphin_1A.contigs.fasta	tig00000001	731473	731790	-	vceA	1-318/318	===============	0/0	100	100	vfdb	WP_002964730	(vceA) Type IV secretion system effector VceA [T4SS secreted effectors (VF0695) - Effector delivery system (VFC0086)] [Brucella melitensis bv. 1 str. 16M]
/home/aicampos/INIAV_Dolphins_Brucella/1Assembly/Canu_out/Dolphin_1A.contigs.fasta	tig00000001	843151	843639	-	bspL	1-504/504	========/======	12086	95.24	93.18	vfdb	WP_004684061	(bspL) type IV secretion system effector BspL [T4SS secreted effectors (VF0695) - Effector delivery system (VFC0086)] [Brucella melitensis bv. 1 str. 16M]
/home/aicampos/INIAV_Dolphins_Brucella/1Assembly/Canu_out/Dolphin_1A.contigs.fasta	tig00000001	854389	855453	+	lpsB/lpcC	1-1065/1065	===============	0/0	100	99.72	vfdb	WP_002964609	(lpsB/lpcC) Lipopolysaccharide core biosynthesis mannosyltransferase LpcC [LPS (VF0367) - Immune modulation (VFC0258)] [Brucella melitensis bv. 1 str. 16M]
/home/aicampos/INIAV_Dolphins_Brucella/1Assembly/Canu_out/Dolphin_1A.contigs.fasta	tig00000001	890115	890687	+	sepA	1-573/573	===============	0/0	100	99.83	vfdb	WP_004684041	(sepA) type IV secretion system effector SepA [T4SS secreted effectors (VF0695) - Effector delivery system (VFC0086)] [Brucella melitensis bv. 1 str. 16M]
/home/aicampos/INIAV_Dolphins_Brucella/1Assembly/Canu_out/Dolphin_1A.contigs.fasta	tig00000001	938762	939622	+	lpxC	1-861/861	===============	0/0	100	99.65	vfdb	WP_004684016	(lpxC) UDP-3-O-[3-hydroxymyristoyl] N-acetylglucosamine deacetylase [LPS (VF0367) - Immune modulation (VFC0258)] [Brucella melitensis bv. 1 str. 16M]
/home/aicampos/INIAV_Dolphins_Brucella/1Assembly/Canu_out/Dolphin_1A.contigs.fasta	tig00000001	1097542	1098069	+	ricA	1-528/528	===============	0/0	100	99.81	vfdb	WP_002964382	(ricA) type IV secretion system effector RicA Rab2 interacting conserved protein A [T4SS secreted effectors (VF0695) - Effector delivery system (VFC0086)] [Brucella melitensis bv. 1 str. 16M]
/home/aicampos/INIAV_Dolphins_Brucella/1Assembly/Canu_out/Dolphin_1A.contigs.fasta	tig00000001	1100029	1100757	+	BPE275	1-729/729	===============	0/0	100	99.73	vfdb	WP_002964379	(BPE275) type IV secretion system effector rhomboid family intramembrane serine protease [T4SS secreted effectors (VF0695) - Effector delivery system (VFC0086)] [Brucella melitensis bv. 1 str. 16M]
/home/aicampos/INIAV_Dolphins_Brucella/1Assembly/Canu_out/Dolphin_1A.contigs.fasta	tig00000001	1190308	1191363	+	lpxD	1-1056/1056	===============	0/0	100	99.81	vfdb	WP_002964281	(lpxD) UDP-3-O-[3-hydroxymyristoyl] glucosamine N-acyltransferase [LPS (VF0367) - Immune modulation (VFC0258)] [Brucella melitensis bv. 1 str. 16M]
/home/aicampos/INIAV_Dolphins_Brucella/1Assembly/Canu_out/Dolphin_1A.contigs.fasta	tig00000001	1191356	1191829	+	fabZ	1-474/474	===============	0/0	100	99.58	vfdb	WP_004683864	(fabZ) (3R)-hydroxymyristoyl ACP dehydratase [LPS (VF0367) - Immune modulation (VFC0258)] [Brucella melitensis bv. 1 str. 16M]
/home/aicampos/INIAV_Dolphins_Brucella/1Assembly/Canu_out/Dolphin_1A.contigs.fasta	tig00000001	1191838	1192674	+	lpxA	1-837/837	===============	0/0	100	100	vfdb	WP_002964279	(lpxA) UDP-N-acetylglucosamine acyltransferase [LPS (VF0367) - Immune modulation (VFC0258)] [Brucella melitensis bv. 1 str. 16M]
/home/aicampos/INIAV_Dolphins_Brucella/1Assembly/Canu_out/Dolphin_1A.contigs.fasta	tig00000001	1193554	1194741	+	lpxB	1-1188/1188	===============	0/0	100	99.75	vfdb	WP_002964277	(lpxB) lipid-A-disaccharide synthase [LPS (VF0367) - Immune modulation (VFC0258)] [Brucella melitensis bv. 1 str. 16M]
/home/aicampos/INIAV_Dolphins_Brucella/1Assembly/Canu_out/Dolphin_1A.contigs.fasta	tig00000001	1211597	1212430	+	kdsA	1-834/834	===============	0/0	100	99.88	vfdb	WP_002964262	(kdsA) 2-dehydro-3-deoxyphosphooctonate aldolase [LPS (VF0367) - Immune modulation (VFC0258)] [Brucella melitensis bv. 1 str. 16M]
/home/aicampos/INIAV_Dolphins_Brucella/1Assembly/Canu_out/Dolphin_1A.contigs.fasta	tig00000001	1320292	1321518	+	vceC	1-1257/1257	========/======	10959	97.61	97.45	vfdb	WP_004683775	(vceC) type IV secretion system effector VceC [T4SS secreted effectors (VF0695) - Effector delivery system (VFC0086)] [Brucella melitensis bv. 1 str. 16M]
/home/aicampos/INIAV_Dolphins_Brucella/1Assembly/Canu_out/Dolphin_1A.contigs.fasta	tig00000001	1330556	1335304	+	BPE043	1-4749/4749	===============	0/0	100	99.77	vfdb	WP_004683766	(BPE043) type IV secretion system effector [T4SS secreted effectors (VF0695) - Effector delivery system (VFC0086)] [Brucella melitensis bv. 1 str. 16M]
/home/aicampos/INIAV_Dolphins_Brucella/1Assembly/Canu_out/Dolphin_1A.contigs.fasta	tig00000001	1373877	1375436	-	wbdA	1-1560/1560	===============	0/0	100	99.49	vfdb	WP_004683743	(wbdA) mannosyltransferase [LPS (VF0367) - Immune modulation (VFC0258)] [Brucella melitensis bv. 1 str. 16M]
/home/aicampos/INIAV_Dolphins_Brucella/1Assembly/Canu_out/Dolphin_1A.contigs.fasta	tig00000001	1375433	1376665	-	wboA	1-1233/1233	===============	0/0	100	99.84	vfdb	WP_002966810	(wboA) glycosyltransferase [LPS (VF0367) - Immune modulation (VFC0258)] [Brucella melitensis bv. 1 str. 16M]
/home/aicampos/INIAV_Dolphins_Brucella/1Assembly/Canu_out/Dolphin_1A.contigs.fasta	tig00000001	1493305	1493586	+	acpXL	1-282/282	===============	0/0	100	100	vfdb	WP_002963985	(acpXL) acyl carrier protein [LPS (VF0367) - Immune modulation (VFC0258)] [Brucella melitensis bv. 1 str. 16M]
/home/aicampos/INIAV_Dolphins_Brucella/1Assembly/Canu_out/Dolphin_1A.contigs.fasta	tig00000001	1497318	1498244	+	htrB	1-927/927	===============	0/0	100	99.68	vfdb	WP_004683664	(htrB) lipid A biosynthesis lauroyl acyltransferase [LPS (VF0367) - Immune modulation (VFC0258)] [Brucella melitensis bv. 1 str. 16M]
/home/aicampos/INIAV_Dolphins_Brucella/1Assembly/Canu_out/Dolphin_1A.contigs.fasta	tig00000001	1516556	1516969	+	bspC	1-414/414	===============	0/0	100	99.52	vfdb	WP_002963960	(bspC) type IV secretion system effector BspC [T4SS secreted effectors (VF0695) - Effector delivery system (VFC0086)] [Brucella melitensis bv. 1 str. 16M]
/home/aicampos/INIAV_Dolphins_Brucella/1Assembly/Canu_out/Dolphin_1A.contigs.fasta	tig00000001	1597441	1598208	-	lpxE	1-768/768	===============	0/0	100	99.87	vfdb	WP_004685554	(lpxE) phosphatidylglycerophosphatase B [LPS (VF0367) - Immune modulation (VFC0258)] [Brucella melitensis bv. 1 str. 16M]
/home/aicampos/INIAV_Dolphins_Brucella/1Assembly/Canu_out/Dolphin_1A.contigs.fasta	tig00000001	1601137	1602015	-	btpB	1-879/879	===============	0/0	100	100	vfdb	WP_002963876	(btpB) Tir domain containing protein BtpB [BtpB (VF0522) - Immune modulation (VFC0258)] [Brucella suis 1330]
/home/aicampos/INIAV_Dolphins_Brucella/1Assembly/Canu_out/Dolphin_1A.contigs.fasta	tig00000001	1645529	1646092	-	bspB	1-564/564	===============	0/0	100	99.82	vfdb	WP_004683443	(bspB) type IV secretion system effector BspB [T4SS secreted effectors (VF0695) - Effector delivery system (VFC0086)] [Brucella melitensis bv. 1 str. 16M]
/home/aicampos/INIAV_Dolphins_Brucella/1Assembly/Canu_out/Dolphin_1A.contigs.fasta	tig00000001	1674278	1674853	-	bspA	1-576/576	===============	0/0	100	100	vfdb	WP_002966733	(bspA) type IV secretion system effector DUF2062 domain-containing protein [T4SS secreted effectors (VF0695) - Effector delivery system (VFC0086)] [Brucella melitensis bv. 1 str. 16M]
/home/aicampos/INIAV_Dolphins_Brucella/1Assembly/Canu_out/Dolphin_1A.contigs.fasta	tig00000001	1715746	1717857	+	lpsA	1-2112/2112	===============	0/0	100	99.81	vfdb	WP_004683330	(lpsA) glycosyltransferase [LPS (VF0367) - Immune modulation (VFC0258)] [Brucella melitensis bv. 1 str. 16M]
/home/aicampos/INIAV_Dolphins_Brucella/1Assembly/Canu_out/Dolphin_1A.contigs.fasta	tig00000001	1792500	1793609	-	wbpZ	1-1110/1110	===============	0/0	100	99.82	vfdb	WP_002969456	(wbpZ) mannosyltransferase C [LPS (VF0367) - Immune modulation (VFC0258)] [Brucella melitensis bv. 1 str. 16M]
/home/aicampos/INIAV_Dolphins_Brucella/1Assembly/Canu_out/Dolphin_1A.contigs.fasta	tig00000001	1793692	1794864	-	manAoAg	1-1173/1173	===============	0/0	100	100	vfdb	WP_002963690	(manAoAg) mannose-6-phosphate isomerase [LPS (VF0367) - Immune modulation (VFC0258)] [Brucella melitensis bv. 1 str. 16M]
/home/aicampos/INIAV_Dolphins_Brucella/1Assembly/Canu_out/Dolphin_1A.contigs.fasta	tig00000001	1794897	1796321	-	manCoAg	1-1425/1425	===============	0/0	100	99.72	vfdb	WP_004683228	(manCoAg) mannose-1-phosphate guanylyltransferase [LPS (VF0367) - Immune modulation (VFC0258)] [Brucella melitensis bv. 1 str. 16M]
/home/aicampos/INIAV_Dolphins_Brucella/1Assembly/Canu_out/Dolphin_1A.contigs.fasta	tig00000001	1801852	1802970	-	wbkA	1-1119/1119	===============	0/0	100	99.82	vfdb	WP_002963682	(wbkA) mannosyltransferase [LPS (VF0367) - Immune modulation (VFC0258)] [Brucella melitensis bv. 1 str. 16M]
/home/aicampos/INIAV_Dolphins_Brucella/1Assembly/Canu_out/Dolphin_1A.contigs.fasta	tig00000001	1806232	1807320	+	gmd	1-1089/1089	===============	0/0	100	99.91	vfdb	WP_002963680	(gmd) GDP-mannose 46-dehydratase [LPS (VF0367) - Immune modulation (VFC0258)] [Brucella melitensis bv. 1 str. 16M]
/home/aicampos/INIAV_Dolphins_Brucella/1Assembly/Canu_out/Dolphin_1A.contigs.fasta	tig00000001	1807328	1808431	+	per	1-1104/1104	===============	0/0	100	99.73	vfdb	WP_002963679	(per) perosamine synthetase [LPS (VF0367) - Immune modulation (VFC0258)] [Brucella melitensis bv. 1 str. 16M]
/home/aicampos/INIAV_Dolphins_Brucella/1Assembly/Canu_out/Dolphin_1A.contigs.fasta	tig00000001	1808446	1809228	+	wzm	1-783/783	===============	0/0	100	99.87	vfdb	WP_004683211	(wzm) O-antigen export system permease protein [LPS (VF0367) - Immune modulation (VFC0258)] [Brucella melitensis bv. 1 str. 16M]
/home/aicampos/INIAV_Dolphins_Brucella/1Assembly/Canu_out/Dolphin_1A.contigs.fasta	tig00000001	1809225	1809983	+	wzt	1-759/759	===============	0/0	100	100	vfdb	WP_002963677	(wzt) O-antigen export system ATP-binding protein [LPS (VF0367) - Immune modulation (VFC0258)] [Brucella melitensis bv. 1 str. 16M]
/home/aicampos/INIAV_Dolphins_Brucella/1Assembly/Canu_out/Dolphin_1A.contigs.fasta	tig00000001	1809980	1810834	+	wbkB	1-855/855	===============	0/0	100	99.77	vfdb	WP_002963676	(wbkB) perosamine synthetase WbkB [LPS (VF0367) - Immune modulation (VFC0258)] [Brucella melitensis bv. 1 str. 16M]
/home/aicampos/INIAV_Dolphins_Brucella/1Assembly/Canu_out/Dolphin_1A.contigs.fasta	tig00000001	1810861	1811640	+	wbkC	1-780/780	===============	0/0	100	100	vfdb	WP_002963675	(wbkC) GDP-mannose 46-dehydratase / GDP-4-amino-46-dideoxy-D-mannose formyltransferase [LPS (VF0367) - Immune modulation (VFC0258)] [Brucella melitensis bv. 1 str. 16M]
/home/aicampos/INIAV_Dolphins_Brucella/1Assembly/Canu_out/Dolphin_1A.contigs.fasta	tig00000001	1815507	1816514	+	wbpL	1-1008/1008	===============	0/0	100	99.9	vfdb	WP_002963669	(wbpL) undecaprenyl-phosphate alpha-N-acetylglucosaminyltransferase [LPS (VF0367) - Immune modulation (VFC0258)] [Brucella melitensis bv. 1 str. 16M]
/home/aicampos/INIAV_Dolphins_Brucella/1Assembly/Canu_out/Dolphin_1A.contigs.fasta	tig00000001	1869813	1870049	-	acpXL	1-237/237	===============	0/0	100	100	vfdb	WP_002963616	(acpXL) acyl carrier protein [LPS (VF0367) - Immune modulation (VFC0258)] [Brucella melitensis bv. 1 str. 16M]
/home/aicampos/INIAV_Dolphins_Brucella/1Assembly/Canu_out/Dolphin_1A.contigs.fasta	tig00000001	2070003	2070830	+	btpA	1-828/828	===============	0/0	100	99.64	vfdb	WP_004684737	(btpA) Tir domain containing protein BtpA [BtpA/Btp1/TcpB (VF0412) - Immune modulation (VFC0258)] [Brucella melitensis bv. 1 str. 16M]
/home/aicampos/INIAV_Dolphins_Brucella/1Assembly/Canu_out/Dolphin_1A.contigs.fasta	tig00000002	301	1020	-	virB8	1-720/720	===============	0/0	100	99.72	vfdb	WP_002966517	(virB8) type IV secretion system protein VirB8 [VirB type IV secretion system (VF0365) - Effector delivery system (VFC0086)] [Brucella melitensis bv. 1 str. 16M]
/home/aicampos/INIAV_Dolphins_Brucella/1Assembly/Canu_out/Dolphin_1A.contigs.fasta	tig00000002	1023	1196	-	virB7	1-174/174	===============	0/0	100	100	vfdb	WP_002966516	(virB7) type IV secretion system protein VirB7 [VirB type IV secretion system (VF0365) - Effector delivery system (VFC0086)] [Brucella melitensis bv. 1 str. 16M]
/home/aicampos/INIAV_Dolphins_Brucella/1Assembly/Canu_out/Dolphin_1A.contigs.fasta	tig00000002	1360	2403	-	virB6	1-1044/1044	===============	0/0	100	99.62	vfdb	WP_004686828	(virB6) type IV secretion system channel protein VirB6 [VirB type IV secretion system (VF0365) - Effector delivery system (VFC0086)] [Brucella melitensis bv. 1 str. 16M]
/home/aicampos/INIAV_Dolphins_Brucella/1Assembly/Canu_out/Dolphin_1A.contigs.fasta	tig00000002	2587	3303	-	virB5	1-717/717	===============	0/0	100	98.88	vfdb	WP_002966514	(virB5) type IV secretion system protein VirB5 [VirB type IV secretion system (VF0365) - Effector delivery system (VFC0086)] [Brucella melitensis bv. 1 str. 16M]
/home/aicampos/INIAV_Dolphins_Brucella/1Assembly/Canu_out/Dolphin_1A.contigs.fasta	tig00000002	3308	5803	-	virB4	1-2496/2496	===============	0/0	100	99.84	vfdb	WP_004681223	(virB4) type IV secretion system protein ATPase VirB4 [VirB type IV secretion system (VF0365) - Effector delivery system (VFC0086)] [Brucella melitensis bv. 1 str. 16M]
/home/aicampos/INIAV_Dolphins_Brucella/1Assembly/Canu_out/Dolphin_1A.contigs.fasta	tig00000002	5805	6153	-	virB3	1-349/351	===============	0/0	99.43	99.43	vfdb	WP_002966512	(virB3) type IV secretion system protein VirB3 [VirB type IV secretion system (VF0365) - Effector delivery system (VFC0086)] [Brucella melitensis bv. 1 str. 16M]
/home/aicampos/INIAV_Dolphins_Brucella/1Assembly/Canu_out/Dolphin_1A.contigs.fasta	tig00000002	6167	6484	-	virB2	1-318/318	===============	0/0	100	99.37	vfdb	WP_002967165	(virB2) type IV secretion system protein VirB2 [VirB type IV secretion system (VF0365) - Effector delivery system (VFC0086)] [Brucella melitensis bv. 1 str. 16M]
/home/aicampos/INIAV_Dolphins_Brucella/1Assembly/Canu_out/Dolphin_1A.contigs.fasta	tig00000002	6919	7635	-	virB1	1-717/717	===============	0/0	100	99.86	vfdb	WP_004681227	(virB1) type IV secretion system attachment mediating protein VirB1 Homolog [VirB type IV secretion system (VF0365) - Effector delivery system (VFC0086)] [Brucella melitensis bv. 1 str. 16M]
/home/aicampos/INIAV_Dolphins_Brucella/1Assembly/Canu_out/Dolphin_1A.contigs.fasta	tig00000002	62805	63266	-	BPE123	1-462/462	===============	0/0	100	99.78	vfdb	WP_004681330	(BPE123) type IV secretion system effector [T4SS secreted effectors (VF0695) - Effector delivery system (VFC0086)] [Brucella melitensis bv. 1 str. 16M]
/home/aicampos/INIAV_Dolphins_Brucella/1Assembly/Canu_out/Dolphin_1A.contigs.fasta	tig00000002	143546	144886	+	waaA/kdtA	1-1341/1341	===============	0/0	100	99.78	vfdb	WP_004681469	(waaA/kdtA) lipid IV(A) 3-deoxy-D-manno-octulosonic acid transferase [LPS (VF0367) - Immune modulation (VFC0258)] [Brucella melitensis bv. 1 str. 16M]
/home/aicampos/INIAV_Dolphins_Brucella/1Assembly/Canu_out/Dolphin_1A.contigs.fasta	tig00000002	144889	145914	+	lpxK	1-1026/1026	===============	0/0	100	100	vfdb	WP_002966366	(lpxK) tetraacyldisaccharide 4'-kinase [LPS (VF0367) - Immune modulation (VFC0258)] [Brucella melitensis bv. 1 str. 16M]
/home/aicampos/INIAV_Dolphins_Brucella/1Assembly/Canu_out/Dolphin_1A.contigs.fasta	tig00000002	270914	272329	-	manCcore	1-1416/1416	===============	0/0	100	100	vfdb	WP_004681680	(manCcore) mannose-1-phosphate guanylyltransferase/mannose-6-phosphate isomerase [LPS (VF0367) - Immune modulation (VFC0258)] [Brucella melitensis bv. 1 str. 16M]
/home/aicampos/INIAV_Dolphins_Brucella/1Assembly/Canu_out/Dolphin_1A.contigs.fasta	tig00000002	272326	273759	-	manBcore	1-1434/1434	===============	0/0	100	99.79	vfdb	WP_002966241	(manBcore) phosphomannomutase [LPS (VF0367) - Immune modulation (VFC0258)] [Brucella melitensis bv. 1 str. 16M]
/home/aicampos/INIAV_Dolphins_Brucella/1Assembly/Canu_out/Dolphin_1A.contigs.fasta	tig00000002	1071405	1081667	+	bmaC	1-10263/10263	===============	0/0	100	99.81	vfdb	WP_006191504	(bmaC) autotransporter outer membrane beta-barrel domain-containing protein [BmaC (VF1341) - Adherence (VFC0001)] [Brucella suis 1330]
/home/aicampos/INIAV_Dolphins_Brucella/1Assembly/Canu_out/Dolphin_1A.contigs.fasta	tig00000002	1197799	1198317	-	virB12	1-519/519	===============	0/0	100	99.61	vfdb	WP_004681215	(virB12) type IV secretion system protein VirB12 [VirB type IV secretion system (VF0365) - Effector delivery system (VFC0086)] [Brucella melitensis bv. 1 str. 16M]
/home/aicampos/INIAV_Dolphins_Brucella/1Assembly/Canu_out/Dolphin_1A.contigs.fasta	tig00000002	1198465	1199550	-	virB11	1-1086/1086	===============	0/0	100	99.82	vfdb	WP_005972055	(virB11) type IV secretion system protein ATPase VirB11 [VirB type IV secretion system (VF0365) - Effector delivery system (VFC0086)] [Brucella melitensis bv. 1 str. 16M]
/home/aicampos/INIAV_Dolphins_Brucella/1Assembly/Canu_out/Dolphin_1A.contigs.fasta	tig00000002	1199534	1200700	-	virB10	1-1143/1143	========/======	45292	100	97.77	vfdb	WP_041594650	(virB10) type IV secretion system channel protein VirB10 [VirB type IV secretion system (VF0365) - Effector delivery system (VFC0086)] [Brucella melitensis bv. 1 str. 16M]
/home/aicampos/INIAV_Dolphins_Brucella/1Assembly/Canu_out/Dolphin_1A.contigs.fasta	tig00000002	1200697	1201554	-	virB9	1-858/858	===============	0/0	100	99.42	vfdb	WP_041594649	(virB9) type IV secretion system channel protein VirB9 [VirB type IV secretion system (VF0365) - Effector delivery system (VFC0086)] [Brucella melitensis bv. 1 str. 16M]
/home/aicampos/INIAV_Dolphins_Brucella/1Assembly/Canu_out/Dolphin_1A.contigs.fasta	tig00000002	1201563	1202282	-	virB8	1-720/720	===============	0/0	100	99.72	vfdb	WP_002966517	(virB8) type IV secretion system protein VirB8 [VirB type IV secretion system (VF0365) - Effector delivery system (VFC0086)] [Brucella melitensis bv. 1 str. 16M]
/home/aicampos/INIAV_Dolphins_Brucella/1Assembly/Canu_out/Dolphin_1A.contigs.fasta	tig00000002	1202285	1202458	-	virB7	1-174/174	===============	0/0	100	100	vfdb	WP_002966516	(virB7) type IV secretion system protein VirB7 [VirB type IV secretion system (VF0365) - Effector delivery system (VFC0086)] [Brucella melitensis bv. 1 str. 16M]
/home/aicampos/INIAV_Dolphins_Brucella/1Assembly/Canu_out/Dolphin_1A.contigs.fasta	tig00000002	1202622	1203665	-	virB6	1-1044/1044	===============	0/0	100	99.62	vfdb	WP_004686828	(virB6) type IV secretion system channel protein VirB6 [VirB type IV secretion system (VF0365) - Effector delivery system (VFC0086)] [Brucella melitensis bv. 1 str. 16M]
/home/aicampos/INIAV_Dolphins_Brucella/1Assembly/Canu_out/Dolphin_1A.contigs.fasta	tig00000002	1203849	1204565	-	virB5	1-717/717	===============	0/0	100	98.88	vfdb	WP_002966514	(virB5) type IV secretion system protein VirB5 [VirB type IV secretion system (VF0365) - Effector delivery system (VFC0086)] [Brucella melitensis bv. 1 str. 16M]
/home/aicampos/INIAV_Dolphins_Brucella/1Assembly/Canu_out/Dolphin_1A.contigs.fasta	tig00000002	1204570	1207065	-	virB4	1-2496/2496	===============	0/0	100	99.8	vfdb	WP_004681223	(virB4) type IV secretion system protein ATPase VirB4 [VirB type IV secretion system (VF0365) - Effector delivery system (VFC0086)] [Brucella melitensis bv. 1 str. 16M]
/home/aicampos/INIAV_Dolphins_Brucella/1Assembly/Canu_out/Dolphin_1A.contigs.fasta	tig00000002	1207067	1207415	-	virB3	1-349/351	===============	0/0	99.43	99.43	vfdb	WP_002966512	(virB3) type IV secretion system protein VirB3 [VirB type IV secretion system (VF0365) - Effector delivery system (VFC0086)] [Brucella melitensis bv. 1 str. 16M]
/home/aicampos/INIAV_Dolphins_Brucella/1Assembly/Canu_out/Dolphin_1A.contigs.fasta	tig00000002	1207429	1207746	-	virB2	1-318/318	===============	0/0	100	99.37	vfdb	WP_002967165	(virB2) type IV secretion system protein VirB2 [VirB type IV secretion system (VF0365) - Effector delivery system (VFC0086)] [Brucella melitensis bv. 1 str. 16M]
/home/aicampos/INIAV_Dolphins_Brucella/1Assembly/Canu_out/Dolphin_1A.contigs.fasta	tig00000002	1208181	1208897	-	virB1	1-717/717	===============	0/0	100	99.86	vfdb	WP_004681227	(virB1) type IV secretion system attachment mediating protein VirB1 Homolog [VirB type IV secretion system (VF0365) - Effector delivery system (VFC0086)] [Brucella melitensis bv. 1 str. 16M]
DDE002
/home/aicampos/INIAV_Dolphins_Brucella/1Assembly/Canu_out/Dolphin_2A.contigs.fasta	tig00000001	152033	152560	+	ricA	1-528/528	===============	0/0	100	99.81	vfdb	WP_002964382	(ricA) type IV secretion system effector RicA Rab2 interacting conserved protein A [T4SS secreted effectors (VF0695) - Effector delivery system (VFC0086)] [Brucella melitensis bv. 1 str. 16M]
/home/aicampos/INIAV_Dolphins_Brucella/1Assembly/Canu_out/Dolphin_2A.contigs.fasta	tig00000001	154520	155248	+	BPE275	1-729/729	===============	0/0	100	99.73	vfdb	WP_002964379	(BPE275) type IV secretion system effector rhomboid family intramembrane serine protease [T4SS secreted effectors (VF0695) - Effector delivery system (VFC0086)] [Brucella melitensis bv. 1 str. 16M]
/home/aicampos/INIAV_Dolphins_Brucella/1Assembly/Canu_out/Dolphin_2A.contigs.fasta	tig00000001	244799	245854	+	lpxD	1-1056/1056	===============	0/0	100	99.81	vfdb	WP_002964281	(lpxD) UDP-3-O-[3-hydroxymyristoyl] glucosamine N-acyltransferase [LPS (VF0367) - Immune modulation (VFC0258)] [Brucella melitensis bv. 1 str. 16M]
/home/aicampos/INIAV_Dolphins_Brucella/1Assembly/Canu_out/Dolphin_2A.contigs.fasta	tig00000001	245847	246320	+	fabZ	1-474/474	===============	0/0	100	99.58	vfdb	WP_004683864	(fabZ) (3R)-hydroxymyristoyl ACP dehydratase [LPS (VF0367) - Immune modulation (VFC0258)] [Brucella melitensis bv. 1 str. 16M]
/home/aicampos/INIAV_Dolphins_Brucella/1Assembly/Canu_out/Dolphin_2A.contigs.fasta	tig00000001	246329	247165	+	lpxA	1-837/837	===============	0/0	100	100	vfdb	WP_002964279	(lpxA) UDP-N-acetylglucosamine acyltransferase [LPS (VF0367) - Immune modulation (VFC0258)] [Brucella melitensis bv. 1 str. 16M]
/home/aicampos/INIAV_Dolphins_Brucella/1Assembly/Canu_out/Dolphin_2A.contigs.fasta	tig00000001	248045	249232	+	lpxB	1-1188/1188	===============	0/0	100	99.75	vfdb	WP_002964277	(lpxB) lipid-A-disaccharide synthase [LPS (VF0367) - Immune modulation (VFC0258)] [Brucella melitensis bv. 1 str. 16M]
/home/aicampos/INIAV_Dolphins_Brucella/1Assembly/Canu_out/Dolphin_2A.contigs.fasta	tig00000001	266088	266921	+	kdsA	1-834/834	===============	0/0	100	99.88	vfdb	WP_002964262	(kdsA) 2-dehydro-3-deoxyphosphooctonate aldolase [LPS (VF0367) - Immune modulation (VFC0258)] [Brucella melitensis bv. 1 str. 16M]
/home/aicampos/INIAV_Dolphins_Brucella/1Assembly/Canu_out/Dolphin_2A.contigs.fasta	tig00000001	374783	376009	+	vceC	1-1257/1257	========/======	1930-01-01	97.61	97.45	vfdb	WP_004683775	(vceC) type IV secretion system effector VceC [T4SS secreted effectors (VF0695) - Effector delivery system (VFC0086)] [Brucella melitensis bv. 1 str. 16M]
/home/aicampos/INIAV_Dolphins_Brucella/1Assembly/Canu_out/Dolphin_2A.contigs.fasta	tig00000001	385047	389795	+	BPE043	1-4749/4749	===============	0/0	100	99.77	vfdb	WP_004683766	(BPE043) type IV secretion system effector [T4SS secreted effectors (VF0695) - Effector delivery system (VFC0086)] [Brucella melitensis bv. 1 str. 16M]
/home/aicampos/INIAV_Dolphins_Brucella/1Assembly/Canu_out/Dolphin_2A.contigs.fasta	tig00000001	428368	429927	-	wbdA	1-1560/1560	===============	0/0	100	99.49	vfdb	WP_004683743	(wbdA) mannosyltransferase [LPS (VF0367) - Immune modulation (VFC0258)] [Brucella melitensis bv. 1 str. 16M]
/home/aicampos/INIAV_Dolphins_Brucella/1Assembly/Canu_out/Dolphin_2A.contigs.fasta	tig00000001	429924	431156	-	wboA	1-1233/1233	===============	0/0	100	99.84	vfdb	WP_002966810	(wboA) glycosyltransferase [LPS (VF0367) - Immune modulation (VFC0258)] [Brucella melitensis bv. 1 str. 16M]
/home/aicampos/INIAV_Dolphins_Brucella/1Assembly/Canu_out/Dolphin_2A.contigs.fasta	tig00000001	547796	548077	+	acpXL	1-282/282	===============	0/0	100	100	vfdb	WP_002963985	(acpXL) acyl carrier protein [LPS (VF0367) - Immune modulation (VFC0258)] [Brucella melitensis bv. 1 str. 16M]
/home/aicampos/INIAV_Dolphins_Brucella/1Assembly/Canu_out/Dolphin_2A.contigs.fasta	tig00000001	551809	552735	+	htrB	1-927/927	===============	0/0	100	99.68	vfdb	WP_004683664	(htrB) lipid A biosynthesis lauroyl acyltransferase [LPS (VF0367) - Immune modulation (VFC0258)] [Brucella melitensis bv. 1 str. 16M]
/home/aicampos/INIAV_Dolphins_Brucella/1Assembly/Canu_out/Dolphin_2A.contigs.fasta	tig00000001	571047	571460	+	bspC	1-414/414	===============	0/0	100	99.52	vfdb	WP_002963960	(bspC) type IV secretion system effector BspC [T4SS secreted effectors (VF0695) - Effector delivery system (VFC0086)] [Brucella melitensis bv. 1 str. 16M]
/home/aicampos/INIAV_Dolphins_Brucella/1Assembly/Canu_out/Dolphin_2A.contigs.fasta	tig00000001	651868	652635	-	lpxE	1-768/768	===============	0/0	100	99.87	vfdb	WP_004685554	(lpxE) phosphatidylglycerophosphatase B [LPS (VF0367) - Immune modulation (VFC0258)] [Brucella melitensis bv. 1 str. 16M]
/home/aicampos/INIAV_Dolphins_Brucella/1Assembly/Canu_out/Dolphin_2A.contigs.fasta	tig00000001	655564	656442	-	btpB	1-879/879	===============	0/0	100	100	vfdb	WP_002963876	(btpB) Tir domain containing protein BtpB [BtpB (VF0522) - Immune modulation (VFC0258)] [Brucella suis 1330]
/home/aicampos/INIAV_Dolphins_Brucella/1Assembly/Canu_out/Dolphin_2A.contigs.fasta	tig00000001	699956	700519	-	bspB	1-564/564	===============	0/0	100	99.82	vfdb	WP_004683443	(bspB) type IV secretion system effector BspB [T4SS secreted effectors (VF0695) - Effector delivery system (VFC0086)] [Brucella melitensis bv. 1 str. 16M]
/home/aicampos/INIAV_Dolphins_Brucella/1Assembly/Canu_out/Dolphin_2A.contigs.fasta	tig00000001	728705	729280	-	bspA	1-576/576	===============	0/0	100	100	vfdb	WP_002966733	(bspA) type IV secretion system effector DUF2062 domain-containing protein [T4SS secreted effectors (VF0695) - Effector delivery system (VFC0086)] [Brucella melitensis bv. 1 str. 16M]
/home/aicampos/INIAV_Dolphins_Brucella/1Assembly/Canu_out/Dolphin_2A.contigs.fasta	tig00000001	770173	772284	+	lpsA	1-2112/2112	===============	0/0	100	99.81	vfdb	WP_004683330	(lpsA) glycosyltransferase [LPS (VF0367) - Immune modulation (VFC0258)] [Brucella melitensis bv. 1 str. 16M]
/home/aicampos/INIAV_Dolphins_Brucella/1Assembly/Canu_out/Dolphin_2A.contigs.fasta	tig00000001	846919	848028	-	wbpZ	1-1110/1110	===============	0/0	100	99.82	vfdb	WP_002969456	(wbpZ) mannosyltransferase C [LPS (VF0367) - Immune modulation (VFC0258)] [Brucella melitensis bv. 1 str. 16M]
/home/aicampos/INIAV_Dolphins_Brucella/1Assembly/Canu_out/Dolphin_2A.contigs.fasta	tig00000001	848111	849283	-	manAoAg	1-1173/1173	===============	0/0	100	100	vfdb	WP_002963690	(manAoAg) mannose-6-phosphate isomerase [LPS (VF0367) - Immune modulation (VFC0258)] [Brucella melitensis bv. 1 str. 16M]
/home/aicampos/INIAV_Dolphins_Brucella/1Assembly/Canu_out/Dolphin_2A.contigs.fasta	tig00000001	849316	850740	-	manCoAg	1-1425/1425	===============	0/0	100	99.72	vfdb	WP_004683228	(manCoAg) mannose-1-phosphate guanylyltransferase [LPS (VF0367) - Immune modulation (VFC0258)] [Brucella melitensis bv. 1 str. 16M]
/home/aicampos/INIAV_Dolphins_Brucella/1Assembly/Canu_out/Dolphin_2A.contigs.fasta	tig00000001	856271	857389	-	wbkA	1-1119/1119	===============	0/0	100	99.82	vfdb	WP_002963682	(wbkA) mannosyltransferase [LPS (VF0367) - Immune modulation (VFC0258)] [Brucella melitensis bv. 1 str. 16M]
/home/aicampos/INIAV_Dolphins_Brucella/1Assembly/Canu_out/Dolphin_2A.contigs.fasta	tig00000001	860651	861739	+	gmd	1-1089/1089	===============	0/0	100	99.91	vfdb	WP_002963680	(gmd) GDP-mannose 46-dehydratase [LPS (VF0367) - Immune modulation (VFC0258)] [Brucella melitensis bv. 1 str. 16M]
/home/aicampos/INIAV_Dolphins_Brucella/1Assembly/Canu_out/Dolphin_2A.contigs.fasta	tig00000001	861747	862850	+	per	1-1104/1104	===============	0/0	100	99.73	vfdb	WP_002963679	(per) perosamine synthetase [LPS (VF0367) - Immune modulation (VFC0258)] [Brucella melitensis bv. 1 str. 16M]
/home/aicampos/INIAV_Dolphins_Brucella/1Assembly/Canu_out/Dolphin_2A.contigs.fasta	tig00000001	862865	863647	+	wzm	1-783/783	===============	0/0	100	99.87	vfdb	WP_004683211	(wzm) O-antigen export system permease protein [LPS (VF0367) - Immune modulation (VFC0258)] [Brucella melitensis bv. 1 str. 16M]
/home/aicampos/INIAV_Dolphins_Brucella/1Assembly/Canu_out/Dolphin_2A.contigs.fasta	tig00000001	863644	864402	+	wzt	1-759/759	===============	0/0	100	100	vfdb	WP_002963677	(wzt) O-antigen export system ATP-binding protein [LPS (VF0367) - Immune modulation (VFC0258)] [Brucella melitensis bv. 1 str. 16M]
/home/aicampos/INIAV_Dolphins_Brucella/1Assembly/Canu_out/Dolphin_2A.contigs.fasta	tig00000001	864399	865253	+	wbkB	1-855/855	===============	0/0	100	99.77	vfdb	WP_002963676	(wbkB) perosamine synthetase WbkB [LPS (VF0367) - Immune modulation (VFC0258)] [Brucella melitensis bv. 1 str. 16M]
/home/aicampos/INIAV_Dolphins_Brucella/1Assembly/Canu_out/Dolphin_2A.contigs.fasta	tig00000001	865280	866059	+	wbkC	1-780/780	===============	0/0	100	100	vfdb	WP_002963675	(wbkC) GDP-mannose 46-dehydratase / GDP-4-amino-46-dideoxy-D-mannose formyltransferase [LPS (VF0367) - Immune modulation (VFC0258)] [Brucella melitensis bv. 1 str. 16M]
/home/aicampos/INIAV_Dolphins_Brucella/1Assembly/Canu_out/Dolphin_2A.contigs.fasta	tig00000001	869926	870933	+	wbpL	1-1008/1008	===============	0/0	100	99.9	vfdb	WP_002963669	(wbpL) undecaprenyl-phosphate alpha-N-acetylglucosaminyltransferase [LPS (VF0367) - Immune modulation (VFC0258)] [Brucella melitensis bv. 1 str. 16M]
/home/aicampos/INIAV_Dolphins_Brucella/1Assembly/Canu_out/Dolphin_2A.contigs.fasta	tig00000001	924225	924461	-	acpXL	1-237/237	===============	0/0	100	100	vfdb	WP_002963616	(acpXL) acyl carrier protein [LPS (VF0367) - Immune modulation (VFC0258)] [Brucella melitensis bv. 1 str. 16M]
/home/aicampos/INIAV_Dolphins_Brucella/1Assembly/Canu_out/Dolphin_2A.contigs.fasta	tig00000001	1124375	1125202	+	btpA	1-828/828	===============	0/0	100	99.64	vfdb	WP_004684737	(btpA) Tir domain containing protein BtpA [BtpA/Btp1/TcpB (VF0412) - Immune modulation (VFC0258)] [Brucella melitensis bv. 1 str. 16M]
/home/aicampos/INIAV_Dolphins_Brucella/1Assembly/Canu_out/Dolphin_2A.contigs.fasta	tig00000001	1280793	1289396	-	cgs	1-8604/8604	========/======	2023-04-04	99.98	99.74	vfdb	WP_011005413	(cgs) cyclic beta 1-2 glucan synthetase [CbetaG (VF0366) - Immune modulation (VFC0258)] [Brucella melitensis bv. 1 str. 16M]
/home/aicampos/INIAV_Dolphins_Brucella/1Assembly/Canu_out/Dolphin_2A.contigs.fasta	tig00000001	1337463	1339094	+	pgm	1-1632/1632	===============	0/0	100	99.75	vfdb	WP_004686741	(pgm) phosphoglucomutase [LPS (VF0367) - Immune modulation (VFC0258)] [Brucella melitensis bv. 1 str. 16M]
/home/aicampos/INIAV_Dolphins_Brucella/1Assembly/Canu_out/Dolphin_2A.contigs.fasta	tig00000001	1360093	1360848	+	kdsB	1-756/756	===============	0/0	100	100	vfdb	WP_002971781	(kdsB) 3-deoxy-manno-octulosonate cytidylyltransferase [LPS (VF0367) - Immune modulation (VFC0258)] [Brucella melitensis bv. 1 str. 16M]
/home/aicampos/INIAV_Dolphins_Brucella/1Assembly/Canu_out/Dolphin_2A.contigs.fasta	tig00000001	1496074	1497879	-	bvrS	1-1806/1806	===============	0/0	100	99.83	vfdb	WP_004684547	(bvrS) stimulus-sensing domain-containing protein [BvrR-BvrS (VF0368) - Regulation (VFC0301)] [Brucella melitensis bv. 1 str. 16M]
/home/aicampos/INIAV_Dolphins_Brucella/1Assembly/Canu_out/Dolphin_2A.contigs.fasta	tig00000001	1497990	1498709	-	bvrR	1-720/720	===============	0/0	100	99.72	vfdb	WP_002965156	(bvrR) response regulator transcription factor [BvrR-BvrS (VF0368) - Regulation (VFC0301)] [Brucella melitensis bv. 1 str. 16M]
/home/aicampos/INIAV_Dolphins_Brucella/1Assembly/Canu_out/Dolphin_2A.contigs.fasta	tig00000001	1572543	1576864	-	bmaB/omaA	1-4323/4323	========/======	2023-01-01	99.98	99.7	vfdb	WP_004684499	(bmaB/omaA) autotransporter outer membrane beta-barrel domain-containing protein [BmaB/OmaA (VF1340) - Adherence (VFC0001)] [Brucella melitensis bv. 1 str. 16M]
/home/aicampos/INIAV_Dolphins_Brucella/1Assembly/Canu_out/Dolphin_2A.contigs.fasta	tig00000001	1577502	1579057	+	bigB	1-1557/1557	========/======	2023-01-01	99.94	99.74	vfdb	WP_004684498	(bigB) adhesin with a bacterial immunoglobulin-like domain [BigB (VF1345) - Adherence (VFC0001)] [Brucella melitensis bv. 1 str. 16M]
/home/aicampos/INIAV_Dolphins_Brucella/1Assembly/Canu_out/Dolphin_2A.contigs.fasta	tig00000001	1580948	1582459	+	bigA	1-1512/1512	===============	0/0	100	99.54	vfdb	WP_080515433	(bigA) adhesin with a bacterial immunoglobulin-like domain [BigA (VF1344) - Adherence (VFC0001)] [Brucella canis ATCC 23365]
/home/aicampos/INIAV_Dolphins_Brucella/1Assembly/Canu_out/Dolphin_2A.contigs.fasta	tig00000001	1584318	1584779	+	BPE005	1-462/462	===============	0/0	100	100	vfdb	WP_002965067	(BPE005) type IV secretion system effector cyclic nucleotide-binding domain-containing protein [T4SS secreted effectors (VF0695) - Effector delivery system (VFC0086)] [Brucella melitensis bv. 1 str. 16M]
/home/aicampos/INIAV_Dolphins_Brucella/1Assembly/Canu_out/Dolphin_2A.contigs.fasta	tig00000001	1632888	1634174	-	bspF	1-1287/1287	===============	0/0	100	99.92	vfdb	WP_004684470	(bspF) type IV secretion system effector GNAT family N-acetyltransferase [T4SS secreted effectors (VF0695) - Effector delivery system (VFC0086)] [Brucella melitensis bv. 1 str. 16M]
/home/aicampos/INIAV_Dolphins_Brucella/1Assembly/Canu_out/Dolphin_2A.contigs.fasta	tig00000001	1903832	1904626	+	bspE	1-795/795	===============	0/0	100	100	vfdb	WP_002964749	(bspE) type IV secretion system effector BspE [T4SS secreted effectors (VF0695) - Effector delivery system (VFC0086)] [Brucella melitensis bv. 1 str. 16M]
/home/aicampos/INIAV_Dolphins_Brucella/1Assembly/Canu_out/Dolphin_2A.contigs.fasta	tig00000001	1928993	1929310	-	vceA	1-318/318	===============	0/0	100	100	vfdb	WP_002964730	(vceA) Type IV secretion system effector VceA [T4SS secreted effectors (VF0695) - Effector delivery system (VFC0086)] [Brucella melitensis bv. 1 str. 16M]
/home/aicampos/INIAV_Dolphins_Brucella/1Assembly/Canu_out/Dolphin_2A.contigs.fasta	tig00000001	2040547	2041035	-	bspL	1-504/504	========/======	1933-02-01	95.24	93.37	vfdb	WP_004684061	(bspL) type IV secretion system effector BspL [T4SS secreted effectors (VF0695) - Effector delivery system (VFC0086)] [Brucella melitensis bv. 1 str. 16M]
/home/aicampos/INIAV_Dolphins_Brucella/1Assembly/Canu_out/Dolphin_2A.contigs.fasta	tig00000001	2051785	2052849	+	lpsB/lpcC	1-1065/1065	===============	0/0	100	99.72	vfdb	WP_002964609	(lpsB/lpcC) Lipopolysaccharide core biosynthesis mannosyltransferase LpcC [LPS (VF0367) - Immune modulation (VFC0258)] [Brucella melitensis bv. 1 str. 16M]
/home/aicampos/INIAV_Dolphins_Brucella/1Assembly/Canu_out/Dolphin_2A.contigs.fasta	tig00000001	2087511	2088083	+	sepA	1-573/573	===============	0/0	100	99.83	vfdb	WP_004684041	(sepA) type IV secretion system effector SepA [T4SS secreted effectors (VF0695) - Effector delivery system (VFC0086)] [Brucella melitensis bv. 1 str. 16M]
/home/aicampos/INIAV_Dolphins_Brucella/1Assembly/Canu_out/Dolphin_2A.contigs.fasta	tig00000001	2136142	2137002	+	lpxC	1-861/861	===============	0/0	100	99.65	vfdb	WP_004684016	(lpxC) UDP-3-O-[3-hydroxymyristoyl] N-acetylglucosamine deacetylase [LPS (VF0367) - Immune modulation (VFC0258)] [Brucella melitensis bv. 1 str. 16M]
/home/aicampos/INIAV_Dolphins_Brucella/1Assembly/Canu_out/Dolphin_2A.contigs.fasta	tig00000002	506534	516796	+	bmaC	1-10263/10263	===============	0/0	100	99.81	vfdb	WP_006191504	(bmaC) autotransporter outer membrane beta-barrel domain-containing protein [BmaC (VF1341) - Adherence (VFC0001)] [Brucella suis 1330]
/home/aicampos/INIAV_Dolphins_Brucella/1Assembly/Canu_out/Dolphin_2A.contigs.fasta	tig00000002	632929	633447	-	virB12	1-519/519	===============	0/0	100	99.61	vfdb	WP_004681215	(virB12) type IV secretion system protein VirB12 [VirB type IV secretion system (VF0365) - Effector delivery system (VFC0086)] [Brucella melitensis bv. 1 str. 16M]
/home/aicampos/INIAV_Dolphins_Brucella/1Assembly/Canu_out/Dolphin_2A.contigs.fasta	tig00000002	633595	634680	-	virB11	1-1086/1086	===============	0/0	100	99.82	vfdb	WP_005972055	(virB11) type IV secretion system protein ATPase VirB11 [VirB type IV secretion system (VF0365) - Effector delivery system (VFC0086)] [Brucella melitensis bv. 1 str. 16M]
/home/aicampos/INIAV_Dolphins_Brucella/1Assembly/Canu_out/Dolphin_2A.contigs.fasta	tig00000002	634664	635830	-	virB10	1-1143/1143	========/======	2024-01-01	100	97.77	vfdb	WP_041594650	(virB10) type IV secretion system channel protein VirB10 [VirB type IV secretion system (VF0365) - Effector delivery system (VFC0086)] [Brucella melitensis bv. 1 str. 16M]
/home/aicampos/INIAV_Dolphins_Brucella/1Assembly/Canu_out/Dolphin_2A.contigs.fasta	tig00000002	635827	636684	-	virB9	1-858/858	===============	0/0	100	99.42	vfdb	WP_041594649	(virB9) type IV secretion system channel protein VirB9 [VirB type IV secretion system (VF0365) - Effector delivery system (VFC0086)] [Brucella melitensis bv. 1 str. 16M]
/home/aicampos/INIAV_Dolphins_Brucella/1Assembly/Canu_out/Dolphin_2A.contigs.fasta	tig00000002	636693	637412	-	virB8	1-720/720	===============	0/0	100	99.72	vfdb	WP_002966517	(virB8) type IV secretion system protein VirB8 [VirB type IV secretion system (VF0365) - Effector delivery system (VFC0086)] [Brucella melitensis bv. 1 str. 16M]
/home/aicampos/INIAV_Dolphins_Brucella/1Assembly/Canu_out/Dolphin_2A.contigs.fasta	tig00000002	637415	637588	-	virB7	1-174/174	===============	0/0	100	100	vfdb	WP_002966516	(virB7) type IV secretion system protein VirB7 [VirB type IV secretion system (VF0365) - Effector delivery system (VFC0086)] [Brucella melitensis bv. 1 str. 16M]
/home/aicampos/INIAV_Dolphins_Brucella/1Assembly/Canu_out/Dolphin_2A.contigs.fasta	tig00000002	637752	638795	-	virB6	1-1044/1044	===============	0/0	100	99.62	vfdb	WP_004686828	(virB6) type IV secretion system channel protein VirB6 [VirB type IV secretion system (VF0365) - Effector delivery system (VFC0086)] [Brucella melitensis bv. 1 str. 16M]
/home/aicampos/INIAV_Dolphins_Brucella/1Assembly/Canu_out/Dolphin_2A.contigs.fasta	tig00000002	638979	639695	-	virB5	1-717/717	===============	0/0	100	98.88	vfdb	WP_002966514	(virB5) type IV secretion system protein VirB5 [VirB type IV secretion system (VF0365) - Effector delivery system (VFC0086)] [Brucella melitensis bv. 1 str. 16M]
/home/aicampos/INIAV_Dolphins_Brucella/1Assembly/Canu_out/Dolphin_2A.contigs.fasta	tig00000002	639700	642195	-	virB4	1-2496/2496	===============	0/0	100	99.84	vfdb	WP_004681223	(virB4) type IV secretion system protein ATPase VirB4 [VirB type IV secretion system (VF0365) - Effector delivery system (VFC0086)] [Brucella melitensis bv. 1 str. 16M]
/home/aicampos/INIAV_Dolphins_Brucella/1Assembly/Canu_out/Dolphin_2A.contigs.fasta	tig00000002	642197	642545	-	virB3	1-349/351	===============	0/0	99.43	99.43	vfdb	WP_002966512	(virB3) type IV secretion system protein VirB3 [VirB type IV secretion system (VF0365) - Effector delivery system (VFC0086)] [Brucella melitensis bv. 1 str. 16M]
/home/aicampos/INIAV_Dolphins_Brucella/1Assembly/Canu_out/Dolphin_2A.contigs.fasta	tig00000002	642559	642876	-	virB2	1-318/318	===============	0/0	100	99.37	vfdb	WP_002967165	(virB2) type IV secretion system protein VirB2 [VirB type IV secretion system (VF0365) - Effector delivery system (VFC0086)] [Brucella melitensis bv. 1 str. 16M]
/home/aicampos/INIAV_Dolphins_Brucella/1Assembly/Canu_out/Dolphin_2A.contigs.fasta	tig00000002	643311	644027	-	virB1	1-717/717	===============	0/0	100	99.86	vfdb	WP_004681227	(virB1) type IV secretion system attachment mediating protein VirB1 Homolog [VirB type IV secretion system (VF0365) - Effector delivery system (VFC0086)] [Brucella melitensis bv. 1 str. 16M]
/home/aicampos/INIAV_Dolphins_Brucella/1Assembly/Canu_out/Dolphin_2A.contigs.fasta	tig00000002	699101	699562	-	BPE123	1-462/462	===============	0/0	100	99.78	vfdb	WP_004681330	(BPE123) type IV secretion system effector [T4SS secreted effectors (VF0695) - Effector delivery system (VFC0086)] [Brucella melitensis bv. 1 str. 16M]
/home/aicampos/INIAV_Dolphins_Brucella/1Assembly/Canu_out/Dolphin_2A.contigs.fasta	tig00000002	778749	780089	+	waaA/kdtA	1-1341/1341	===============	0/0	100	99.78	vfdb	WP_004681469	(waaA/kdtA) lipid IV(A) 3-deoxy-D-manno-octulosonic acid transferase [LPS (VF0367) - Immune modulation (VFC0258)] [Brucella melitensis bv. 1 str. 16M]
/home/aicampos/INIAV_Dolphins_Brucella/1Assembly/Canu_out/Dolphin_2A.contigs.fasta	tig00000002	780092	781117	+	lpxK	1-1026/1026	===============	0/0	100	100	vfdb	WP_002966366	(lpxK) tetraacyldisaccharide 4'-kinase [LPS (VF0367) - Immune modulation (VFC0258)] [Brucella melitensis bv. 1 str. 16M]
/home/aicampos/INIAV_Dolphins_Brucella/1Assembly/Canu_out/Dolphin_2A.contigs.fasta	tig00000002	906116	907531	-	manCcore	1-1416/1416	===============	0/0	100	99.93	vfdb	WP_004681680	(manCcore) mannose-1-phosphate guanylyltransferase/mannose-6-phosphate isomerase [LPS (VF0367) - Immune modulation (VFC0258)] [Brucella melitensis bv. 1 str. 16M]
/home/aicampos/INIAV_Dolphins_Brucella/1Assembly/Canu_out/Dolphin_2A.contigs.fasta	tig00000002	907528	908961	-	manBcore	1-1434/1434	===============	0/0	100	99.79	vfdb	WP_002966241	(manBcore) phosphomannomutase [LPS (VF0367) - Immune modulation (VFC0258)] [Brucella melitensis bv. 1 str. 16M]
DDE003
/home/aicampos/INIAV_Dolphins_Brucella/1Assembly/Canu_out/Brucella_Ceti_4_only_fasta/Brucella_Ceti_4.fasta	tig00000002	316377	326639	+	bmaC	1-10263/10263	===============	0/0	100	99.81	vfdb	WP_006191504	(bmaC) autotransporter outer membrane beta-barrel domain-containing protein [BmaC (VF1341) - Adherence (VFC0001)] [Brucella suis 1330]
/home/aicampos/INIAV_Dolphins_Brucella/1Assembly/Canu_out/Brucella_Ceti_4_only_fasta/Brucella_Ceti_4.fasta	tig00000002	442772	443290	-	virB12	1-519/519	===============	0/0	100	99.61	vfdb	WP_004681215	(virB12) type IV secretion system protein VirB12 [VirB type IV secretion system (VF0365) - Effector delivery system (VFC0086)] [Brucella melitensis bv. 1 str. 16M]
/home/aicampos/INIAV_Dolphins_Brucella/1Assembly/Canu_out/Brucella_Ceti_4_only_fasta/Brucella_Ceti_4.fasta	tig00000002	443438	444523	-	virB11	1-1086/1086	===============	0/0	100	99.82	vfdb	WP_005972055	(virB11) type IV secretion system protein ATPase VirB11 [VirB type IV secretion system (VF0365) - Effector delivery system (VFC0086)] [Brucella melitensis bv. 1 str. 16M]
/home/aicampos/INIAV_Dolphins_Brucella/1Assembly/Canu_out/Brucella_Ceti_4_only_fasta/Brucella_Ceti_4.fasta	tig00000002	444507	445673	-	virB10	1-1143/1143	========/======	2024-01-01	100	97.77	vfdb	WP_041594650	(virB10) type IV secretion system channel protein VirB10 [VirB type IV secretion system (VF0365) - Effector delivery system (VFC0086)] [Brucella melitensis bv. 1 str. 16M]
/home/aicampos/INIAV_Dolphins_Brucella/1Assembly/Canu_out/Brucella_Ceti_4_only_fasta/Brucella_Ceti_4.fasta	tig00000002	445670	446527	-	virB9	1-858/858	===============	0/0	100	99.42	vfdb	WP_041594649	(virB9) type IV secretion system channel protein VirB9 [VirB type IV secretion system (VF0365) - Effector delivery system (VFC0086)] [Brucella melitensis bv. 1 str. 16M]
/home/aicampos/INIAV_Dolphins_Brucella/1Assembly/Canu_out/Brucella_Ceti_4_only_fasta/Brucella_Ceti_4.fasta	tig00000002	446536	447255	-	virB8	1-720/720	===============	0/0	100	99.72	vfdb	WP_002966517	(virB8) type IV secretion system protein VirB8 [VirB type IV secretion system (VF0365) - Effector delivery system (VFC0086)] [Brucella melitensis bv. 1 str. 16M]
/home/aicampos/INIAV_Dolphins_Brucella/1Assembly/Canu_out/Brucella_Ceti_4_only_fasta/Brucella_Ceti_4.fasta	tig00000002	447258	447431	-	virB7	1-174/174	===============	0/0	100	100	vfdb	WP_002966516	(virB7) type IV secretion system protein VirB7 [VirB type IV secretion system (VF0365) - Effector delivery system (VFC0086)] [Brucella melitensis bv. 1 str. 16M]
/home/aicampos/INIAV_Dolphins_Brucella/1Assembly/Canu_out/Brucella_Ceti_4_only_fasta/Brucella_Ceti_4.fasta	tig00000002	447595	448638	-	virB6	1-1044/1044	===============	0/0	100	99.62	vfdb	WP_004686828	(virB6) type IV secretion system channel protein VirB6 [VirB type IV secretion system (VF0365) - Effector delivery system (VFC0086)] [Brucella melitensis bv. 1 str. 16M]
/home/aicampos/INIAV_Dolphins_Brucella/1Assembly/Canu_out/Brucella_Ceti_4_only_fasta/Brucella_Ceti_4.fasta	tig00000002	448822	449538	-	virB5	1-717/717	===============	0/0	100	98.88	vfdb	WP_002966514	(virB5) type IV secretion system protein VirB5 [VirB type IV secretion system (VF0365) - Effector delivery system (VFC0086)] [Brucella melitensis bv. 1 str. 16M]
/home/aicampos/INIAV_Dolphins_Brucella/1Assembly/Canu_out/Brucella_Ceti_4_only_fasta/Brucella_Ceti_4.fasta	tig00000002	449543	452038	-	virB4	1-2496/2496	===============	0/0	100	99.84	vfdb	WP_004681223	(virB4) type IV secretion system protein ATPase VirB4 [VirB type IV secretion system (VF0365) - Effector delivery system (VFC0086)] [Brucella melitensis bv. 1 str. 16M]
/home/aicampos/INIAV_Dolphins_Brucella/1Assembly/Canu_out/Brucella_Ceti_4_only_fasta/Brucella_Ceti_4.fasta	tig00000002	452040	452388	-	virB3	1-349/351	===============	0/0	99.43	99.43	vfdb	WP_002966512	(virB3) type IV secretion system protein VirB3 [VirB type IV secretion system (VF0365) - Effector delivery system (VFC0086)] [Brucella melitensis bv. 1 str. 16M]
/home/aicampos/INIAV_Dolphins_Brucella/1Assembly/Canu_out/Brucella_Ceti_4_only_fasta/Brucella_Ceti_4.fasta	tig00000002	452402	452719	-	virB2	1-318/318	===============	0/0	100	99.37	vfdb	WP_002967165	(virB2) type IV secretion system protein VirB2 [VirB type IV secretion system (VF0365) - Effector delivery system (VFC0086)] [Brucella melitensis bv. 1 str. 16M]
/home/aicampos/INIAV_Dolphins_Brucella/1Assembly/Canu_out/Brucella_Ceti_4_only_fasta/Brucella_Ceti_4.fasta	tig00000002	453154	453870	-	virB1	1-717/717	===============	0/0	100	99.86	vfdb	WP_004681227	(virB1) type IV secretion system attachment mediating protein VirB1 Homolog [VirB type IV secretion system (VF0365) - Effector delivery system (VFC0086)] [Brucella melitensis bv. 1 str. 16M]
/home/aicampos/INIAV_Dolphins_Brucella/1Assembly/Canu_out/Brucella_Ceti_4_only_fasta/Brucella_Ceti_4.fasta	tig00000002	508952	509413	-	BPE123	1-462/462	===============	0/0	100	99.78	vfdb	WP_004681330	(BPE123) type IV secretion system effector [T4SS secreted effectors (VF0695) - Effector delivery system (VFC0086)] [Brucella melitensis bv. 1 str. 16M]
/home/aicampos/INIAV_Dolphins_Brucella/1Assembly/Canu_out/Brucella_Ceti_4_only_fasta/Brucella_Ceti_4.fasta	tig00000002	589655	590995	+	waaA/kdtA	1-1341/1341	===============	0/0	100	99.78	vfdb	WP_004681469	(waaA/kdtA) lipid IV(A) 3-deoxy-D-manno-octulosonic acid transferase [LPS (VF0367) - Immune modulation (VFC0258)] [Brucella melitensis bv. 1 str. 16M]
/home/aicampos/INIAV_Dolphins_Brucella/1Assembly/Canu_out/Brucella_Ceti_4_only_fasta/Brucella_Ceti_4.fasta	tig00000002	590998	592023	+	lpxK	1-1026/1026	===============	0/0	100	100	vfdb	WP_002966366	(lpxK) tetraacyldisaccharide 4'-kinase [LPS (VF0367) - Immune modulation (VFC0258)] [Brucella melitensis bv. 1 str. 16M]
/home/aicampos/INIAV_Dolphins_Brucella/1Assembly/Canu_out/Brucella_Ceti_4_only_fasta/Brucella_Ceti_4.fasta	tig00000002	717022	718437	-	manCcore	1-1416/1416	===============	0/0	100	99.93	vfdb	WP_004681680	(manCcore) mannose-1-phosphate guanylyltransferase/mannose-6-phosphate isomerase [LPS (VF0367) - Immune modulation (VFC0258)] [Brucella melitensis bv. 1 str. 16M]
/home/aicampos/INIAV_Dolphins_Brucella/1Assembly/Canu_out/Brucella_Ceti_4_only_fasta/Brucella_Ceti_4.fasta	tig00000002	718434	719867	-	manBcore	1-1434/1434	===============	0/0	100	99.79	vfdb	WP_002966241	(manBcore) phosphomannomutase [LPS (VF0367) - Immune modulation (VFC0258)] [Brucella melitensis bv. 1 str. 16M]
/home/aicampos/INIAV_Dolphins_Brucella/1Assembly/Canu_out/Brucella_Ceti_4_only_fasta/Brucella_Ceti_4.fasta	tig00000003	28271	28759	-	bspL	1-504/504	========/======	1933-02-01	95.24	93.37	vfdb	WP_004684061	(bspL) type IV secretion system effector BspL [T4SS secreted effectors (VF0695) - Effector delivery system (VFC0086)] [Brucella melitensis bv. 1 str. 16M]
/home/aicampos/INIAV_Dolphins_Brucella/1Assembly/Canu_out/Brucella_Ceti_4_only_fasta/Brucella_Ceti_4.fasta	tig00000003	39509	40573	+	lpsB/lpcC	1-1065/1065	===============	0/0	100	99.72	vfdb	WP_002964609	(lpsB/lpcC) Lipopolysaccharide core biosynthesis mannosyltransferase LpcC [LPS (VF0367) - Immune modulation (VFC0258)] [Brucella melitensis bv. 1 str. 16M]
/home/aicampos/INIAV_Dolphins_Brucella/1Assembly/Canu_out/Brucella_Ceti_4_only_fasta/Brucella_Ceti_4.fasta	tig00000003	75235	75807	+	sepA	1-573/573	===============	0/0	100	99.83	vfdb	WP_004684041	(sepA) type IV secretion system effector SepA [T4SS secreted effectors (VF0695) - Effector delivery system (VFC0086)] [Brucella melitensis bv. 1 str. 16M]
/home/aicampos/INIAV_Dolphins_Brucella/1Assembly/Canu_out/Brucella_Ceti_4_only_fasta/Brucella_Ceti_4.fasta	tig00000003	123866	124726	+	lpxC	1-861/861	===============	0/0	100	99.65	vfdb	WP_004684016	(lpxC) UDP-3-O-[3-hydroxymyristoyl] N-acetylglucosamine deacetylase [LPS (VF0367) - Immune modulation (VFC0258)] [Brucella melitensis bv. 1 str. 16M]
/home/aicampos/INIAV_Dolphins_Brucella/1Assembly/Canu_out/Brucella_Ceti_4_only_fasta/Brucella_Ceti_4.fasta	tig00000003	282544	283071	+	ricA	1-528/528	===============	0/0	100	99.81	vfdb	WP_002964382	(ricA) type IV secretion system effector RicA Rab2 interacting conserved protein A [T4SS secreted effectors (VF0695) - Effector delivery system (VFC0086)] [Brucella melitensis bv. 1 str. 16M]
/home/aicampos/INIAV_Dolphins_Brucella/1Assembly/Canu_out/Brucella_Ceti_4_only_fasta/Brucella_Ceti_4.fasta	tig00000003	285031	285759	+	BPE275	1-729/729	===============	0/0	100	99.73	vfdb	WP_002964379	(BPE275) type IV secretion system effector rhomboid family intramembrane serine protease [T4SS secreted effectors (VF0695) - Effector delivery system (VFC0086)] [Brucella melitensis bv. 1 str. 16M]
/home/aicampos/INIAV_Dolphins_Brucella/1Assembly/Canu_out/Brucella_Ceti_4_only_fasta/Brucella_Ceti_4.fasta	tig00000003	375310	376365	+	lpxD	1-1056/1056	===============	0/0	100	99.81	vfdb	WP_002964281	(lpxD) UDP-3-O-[3-hydroxymyristoyl] glucosamine N-acyltransferase [LPS (VF0367) - Immune modulation (VFC0258)] [Brucella melitensis bv. 1 str. 16M]
/home/aicampos/INIAV_Dolphins_Brucella/1Assembly/Canu_out/Brucella_Ceti_4_only_fasta/Brucella_Ceti_4.fasta	tig00000003	376358	376831	+	fabZ	1-474/474	===============	0/0	100	99.58	vfdb	WP_004683864	(fabZ) (3R)-hydroxymyristoyl ACP dehydratase [LPS (VF0367) - Immune modulation (VFC0258)] [Brucella melitensis bv. 1 str. 16M]
/home/aicampos/INIAV_Dolphins_Brucella/1Assembly/Canu_out/Brucella_Ceti_4_only_fasta/Brucella_Ceti_4.fasta	tig00000003	376840	377676	+	lpxA	1-837/837	===============	0/0	100	100	vfdb	WP_002964279	(lpxA) UDP-N-acetylglucosamine acyltransferase [LPS (VF0367) - Immune modulation (VFC0258)] [Brucella melitensis bv. 1 str. 16M]
/home/aicampos/INIAV_Dolphins_Brucella/1Assembly/Canu_out/Brucella_Ceti_4_only_fasta/Brucella_Ceti_4.fasta	tig00000003	378556	379743	+	lpxB	1-1188/1188	===============	0/0	100	99.75	vfdb	WP_002964277	(lpxB) lipid-A-disaccharide synthase [LPS (VF0367) - Immune modulation (VFC0258)] [Brucella melitensis bv. 1 str. 16M]
/home/aicampos/INIAV_Dolphins_Brucella/1Assembly/Canu_out/Brucella_Ceti_4_only_fasta/Brucella_Ceti_4.fasta	tig00000003	396599	397432	+	kdsA	1-834/834	===============	0/0	100	99.88	vfdb	WP_002964262	(kdsA) 2-dehydro-3-deoxyphosphooctonate aldolase [LPS (VF0367) - Immune modulation (VFC0258)] [Brucella melitensis bv. 1 str. 16M]
/home/aicampos/INIAV_Dolphins_Brucella/1Assembly/Canu_out/Brucella_Ceti_4_only_fasta/Brucella_Ceti_4.fasta	tig00000003	505294	506520	+	vceC	1-1257/1257	========/======	1930-01-01	97.61	97.45	vfdb	WP_004683775	(vceC) type IV secretion system effector VceC [T4SS secreted effectors (VF0695) - Effector delivery system (VFC0086)] [Brucella melitensis bv. 1 str. 16M]
/home/aicampos/INIAV_Dolphins_Brucella/1Assembly/Canu_out/Brucella_Ceti_4_only_fasta/Brucella_Ceti_4.fasta	tig00000003	515558	520306	+	BPE043	1-4749/4749	===============	0/0	100	99.77	vfdb	WP_004683766	(BPE043) type IV secretion system effector [T4SS secreted effectors (VF0695) - Effector delivery system (VFC0086)] [Brucella melitensis bv. 1 str. 16M]
/home/aicampos/INIAV_Dolphins_Brucella/1Assembly/Canu_out/Brucella_Ceti_4_only_fasta/Brucella_Ceti_4.fasta	tig00000003	558879	560438	-	wbdA	1-1560/1560	===============	0/0	100	99.42	vfdb	WP_004683743	(wbdA) mannosyltransferase [LPS (VF0367) - Immune modulation (VFC0258)] [Brucella melitensis bv. 1 str. 16M]
/home/aicampos/INIAV_Dolphins_Brucella/1Assembly/Canu_out/Brucella_Ceti_4_only_fasta/Brucella_Ceti_4.fasta	tig00000003	560435	561667	-	wboA	1-1233/1233	===============	0/0	100	99.84	vfdb	WP_002966810	(wboA) glycosyltransferase [LPS (VF0367) - Immune modulation (VFC0258)] [Brucella melitensis bv. 1 str. 16M]
/home/aicampos/INIAV_Dolphins_Brucella/1Assembly/Canu_out/Brucella_Ceti_4_only_fasta/Brucella_Ceti_4.fasta	tig00000003	678307	678588	+	acpXL	1-282/282	===============	0/0	100	100	vfdb	WP_002963985	(acpXL) acyl carrier protein [LPS (VF0367) - Immune modulation (VFC0258)] [Brucella melitensis bv. 1 str. 16M]
/home/aicampos/INIAV_Dolphins_Brucella/1Assembly/Canu_out/Brucella_Ceti_4_only_fasta/Brucella_Ceti_4.fasta	tig00000003	682320	683246	+	htrB	1-927/927	===============	0/0	100	99.68	vfdb	WP_004683664	(htrB) lipid A biosynthesis lauroyl acyltransferase [LPS (VF0367) - Immune modulation (VFC0258)] [Brucella melitensis bv. 1 str. 16M]
/home/aicampos/INIAV_Dolphins_Brucella/1Assembly/Canu_out/Brucella_Ceti_4_only_fasta/Brucella_Ceti_4.fasta	tig00000003	701558	701971	+	bspC	1-414/414	===============	0/0	100	99.52	vfdb	WP_002963960	(bspC) type IV secretion system effector BspC [T4SS secreted effectors (VF0695) - Effector delivery system (VFC0086)] [Brucella melitensis bv. 1 str. 16M]
/home/aicampos/INIAV_Dolphins_Brucella/1Assembly/Canu_out/Brucella_Ceti_4_only_fasta/Brucella_Ceti_4.fasta	tig00000003	782419	783186	-	lpxE	1-768/768	===============	0/0	100	99.87	vfdb	WP_004685554	(lpxE) phosphatidylglycerophosphatase B [LPS (VF0367) - Immune modulation (VFC0258)] [Brucella melitensis bv. 1 str. 16M]
/home/aicampos/INIAV_Dolphins_Brucella/1Assembly/Canu_out/Brucella_Ceti_4_only_fasta/Brucella_Ceti_4.fasta	tig00000003	786115	786993	-	btpB	1-879/879	===============	0/0	100	100	vfdb	WP_002963876	(btpB) Tir domain containing protein BtpB [BtpB (VF0522) - Immune modulation (VFC0258)] [Brucella suis 1330]
/home/aicampos/INIAV_Dolphins_Brucella/1Assembly/Canu_out/Brucella_Ceti_4_only_fasta/Brucella_Ceti_4.fasta	tig00000003	830507	831070	-	bspB	1-564/564	===============	0/0	100	99.82	vfdb	WP_004683443	(bspB) type IV secretion system effector BspB [T4SS secreted effectors (VF0695) - Effector delivery system (VFC0086)] [Brucella melitensis bv. 1 str. 16M]
/home/aicampos/INIAV_Dolphins_Brucella/1Assembly/Canu_out/Brucella_Ceti_4_only_fasta/Brucella_Ceti_4.fasta	tig00000003	859256	859831	-	bspA	1-576/576	===============	0/0	100	100	vfdb	WP_002966733	(bspA) type IV secretion system effector DUF2062 domain-containing protein [T4SS secreted effectors (VF0695) - Effector delivery system (VFC0086)] [Brucella melitensis bv. 1 str. 16M]
/home/aicampos/INIAV_Dolphins_Brucella/1Assembly/Canu_out/Brucella_Ceti_4_only_fasta/Brucella_Ceti_4.fasta	tig00000003	900723	902834	+	lpsA	1-2112/2112	===============	0/0	100	99.81	vfdb	WP_004683330	(lpsA) glycosyltransferase [LPS (VF0367) - Immune modulation (VFC0258)] [Brucella melitensis bv. 1 str. 16M]
/home/aicampos/INIAV_Dolphins_Brucella/1Assembly/Canu_out/Brucella_Ceti_4_only_fasta/Brucella_Ceti_4.fasta	tig00000003	977469	978578	-	wbpZ	1-1110/1110	===============	0/0	100	99.82	vfdb	WP_002969456	(wbpZ) mannosyltransferase C [LPS (VF0367) - Immune modulation (VFC0258)] [Brucella melitensis bv. 1 str. 16M]
/home/aicampos/INIAV_Dolphins_Brucella/1Assembly/Canu_out/Brucella_Ceti_4_only_fasta/Brucella_Ceti_4.fasta	tig00000003	978661	979833	-	manAoAg	1-1173/1173	===============	0/0	100	100	vfdb	WP_002963690	(manAoAg) mannose-6-phosphate isomerase [LPS (VF0367) - Immune modulation (VFC0258)] [Brucella melitensis bv. 1 str. 16M]
/home/aicampos/INIAV_Dolphins_Brucella/1Assembly/Canu_out/Brucella_Ceti_4_only_fasta/Brucella_Ceti_4.fasta	tig00000003	979866	981290	-	manCoAg	1-1425/1425	===============	0/0	100	99.72	vfdb	WP_004683228	(manCoAg) mannose-1-phosphate guanylyltransferase [LPS (VF0367) - Immune modulation (VFC0258)] [Brucella melitensis bv. 1 str. 16M]
/home/aicampos/INIAV_Dolphins_Brucella/1Assembly/Canu_out/Brucella_Ceti_4_only_fasta/Brucella_Ceti_4.fasta	tig00000003	986821	987939	-	wbkA	1-1119/1119	===============	0/0	100	99.82	vfdb	WP_002963682	(wbkA) mannosyltransferase [LPS (VF0367) - Immune modulation (VFC0258)] [Brucella melitensis bv. 1 str. 16M]
/home/aicampos/INIAV_Dolphins_Brucella/1Assembly/Canu_out/Brucella_Ceti_4_only_fasta/Brucella_Ceti_4.fasta	tig00000003	991201	992289	+	gmd	1-1089/1089	===============	0/0	100	99.91	vfdb	WP_002963680	(gmd) GDP-mannose 46-dehydratase [LPS (VF0367) - Immune modulation (VFC0258)] [Brucella melitensis bv. 1 str. 16M]
/home/aicampos/INIAV_Dolphins_Brucella/1Assembly/Canu_out/Brucella_Ceti_4_only_fasta/Brucella_Ceti_4.fasta	tig00000003	992297	993400	+	per	1-1104/1104	===============	0/0	100	99.73	vfdb	WP_002963679	(per) perosamine synthetase [LPS (VF0367) - Immune modulation (VFC0258)] [Brucella melitensis bv. 1 str. 16M]
/home/aicampos/INIAV_Dolphins_Brucella/1Assembly/Canu_out/Brucella_Ceti_4_only_fasta/Brucella_Ceti_4.fasta	tig00000003	993415	994197	+	wzm	1-783/783	===============	0/0	100	99.87	vfdb	WP_004683211	(wzm) O-antigen export system permease protein [LPS (VF0367) - Immune modulation (VFC0258)] [Brucella melitensis bv. 1 str. 16M]
/home/aicampos/INIAV_Dolphins_Brucella/1Assembly/Canu_out/Brucella_Ceti_4_only_fasta/Brucella_Ceti_4.fasta	tig00000003	994194	994952	+	wzt	1-759/759	===============	0/0	100	100	vfdb	WP_002963677	(wzt) O-antigen export system ATP-binding protein [LPS (VF0367) - Immune modulation (VFC0258)] [Brucella melitensis bv. 1 str. 16M]
/home/aicampos/INIAV_Dolphins_Brucella/1Assembly/Canu_out/Brucella_Ceti_4_only_fasta/Brucella_Ceti_4.fasta	tig00000003	994949	995803	+	wbkB	1-855/855	===============	0/0	100	99.77	vfdb	WP_002963676	(wbkB) perosamine synthetase WbkB [LPS (VF0367) - Immune modulation (VFC0258)] [Brucella melitensis bv. 1 str. 16M]
/home/aicampos/INIAV_Dolphins_Brucella/1Assembly/Canu_out/Brucella_Ceti_4_only_fasta/Brucella_Ceti_4.fasta	tig00000003	995830	996609	+	wbkC	1-780/780	===============	0/0	100	100	vfdb	WP_002963675	(wbkC) GDP-mannose 46-dehydratase / GDP-4-amino-46-dideoxy-D-mannose formyltransferase [LPS (VF0367) - Immune modulation (VFC0258)] [Brucella melitensis bv. 1 str. 16M]
/home/aicampos/INIAV_Dolphins_Brucella/1Assembly/Canu_out/Brucella_Ceti_4_only_fasta/Brucella_Ceti_4.fasta	tig00000003	1000476	1001483	+	wbpL	1-1008/1008	===============	0/0	100	99.9	vfdb	WP_002963669	(wbpL) undecaprenyl-phosphate alpha-N-acetylglucosaminyltransferase [LPS (VF0367) - Immune modulation (VFC0258)] [Brucella melitensis bv. 1 str. 16M]
/home/aicampos/INIAV_Dolphins_Brucella/1Assembly/Canu_out/Brucella_Ceti_4_only_fasta/Brucella_Ceti_4.fasta	tig00000003	1054774	1055010	-	acpXL	1-237/237	===============	0/0	100	100	vfdb	WP_002963616	(acpXL) acyl carrier protein [LPS (VF0367) - Immune modulation (VFC0258)] [Brucella melitensis bv. 1 str. 16M]
/home/aicampos/INIAV_Dolphins_Brucella/1Assembly/Canu_out/Brucella_Ceti_4_only_fasta/Brucella_Ceti_4.fasta	tig00000003	1254916	1255743	+	btpA	1-828/828	===============	0/0	100	99.64	vfdb	WP_004684737	(btpA) Tir domain containing protein BtpA [BtpA/Btp1/TcpB (VF0412) - Immune modulation (VFC0258)] [Brucella melitensis bv. 1 str. 16M]
/home/aicampos/INIAV_Dolphins_Brucella/1Assembly/Canu_out/Brucella_Ceti_4_only_fasta/Brucella_Ceti_4.fasta	tig00000003	1411333	1419936	-	cgs	1-8604/8604	========/======	2023-04-04	99.98	99.74	vfdb	WP_011005413	(cgs) cyclic beta 1-2 glucan synthetase [CbetaG (VF0366) - Immune modulation (VFC0258)] [Brucella melitensis bv. 1 str. 16M]
/home/aicampos/INIAV_Dolphins_Brucella/1Assembly/Canu_out/Brucella_Ceti_4_only_fasta/Brucella_Ceti_4.fasta	tig00000003	1467971	1469602	+	pgm	1-1632/1632	===============	0/0	100	99.75	vfdb	WP_004686741	(pgm) phosphoglucomutase [LPS (VF0367) - Immune modulation (VFC0258)] [Brucella melitensis bv. 1 str. 16M]
/home/aicampos/INIAV_Dolphins_Brucella/1Assembly/Canu_out/Brucella_Ceti_4_only_fasta/Brucella_Ceti_4.fasta	tig00000003	1490617	1491372	+	kdsB	1-756/756	===============	0/0	100	100	vfdb	WP_002971781	(kdsB) 3-deoxy-manno-octulosonate cytidylyltransferase [LPS (VF0367) - Immune modulation (VFC0258)] [Brucella melitensis bv. 1 str. 16M]
/home/aicampos/INIAV_Dolphins_Brucella/1Assembly/Canu_out/Brucella_Ceti_4_only_fasta/Brucella_Ceti_4.fasta	tig00000003	1626598	1628403	-	bvrS	1-1806/1806	===============	0/0	100	99.83	vfdb	WP_004684547	(bvrS) stimulus-sensing domain-containing protein [BvrR-BvrS (VF0368) - Regulation (VFC0301)] [Brucella melitensis bv. 1 str. 16M]
/home/aicampos/INIAV_Dolphins_Brucella/1Assembly/Canu_out/Brucella_Ceti_4_only_fasta/Brucella_Ceti_4.fasta	tig00000003	1628514	1629233	-	bvrR	1-720/720	===============	0/0	100	99.72	vfdb	WP_002965156	(bvrR) response regulator transcription factor [BvrR-BvrS (VF0368) - Regulation (VFC0301)] [Brucella melitensis bv. 1 str. 16M]
/home/aicampos/INIAV_Dolphins_Brucella/1Assembly/Canu_out/Brucella_Ceti_4_only_fasta/Brucella_Ceti_4.fasta	tig00000003	1703067	1707388	-	bmaB/omaA	1-4323/4323	========/======	2023-01-01	99.98	99.7	vfdb	WP_004684499	(bmaB/omaA) autotransporter outer membrane beta-barrel domain-containing protein [BmaB/OmaA (VF1340) - Adherence (VFC0001)] [Brucella melitensis bv. 1 str. 16M]
/home/aicampos/INIAV_Dolphins_Brucella/1Assembly/Canu_out/Brucella_Ceti_4_only_fasta/Brucella_Ceti_4.fasta	tig00000003	1708026	1709581	+	bigB	1-1557/1557	========/======	2023-01-01	99.94	99.74	vfdb	WP_004684498	(bigB) adhesin with a bacterial immunoglobulin-like domain [BigB (VF1345) - Adherence (VFC0001)] [Brucella melitensis bv. 1 str. 16M]
/home/aicampos/INIAV_Dolphins_Brucella/1Assembly/Canu_out/Brucella_Ceti_4_only_fasta/Brucella_Ceti_4.fasta	tig00000003	1711472	1712983	+	bigA	1-1512/1512	===============	0/0	100	99.54	vfdb	WP_080515433	(bigA) adhesin with a bacterial immunoglobulin-like domain [BigA (VF1344) - Adherence (VFC0001)] [Brucella canis ATCC 23365]
/home/aicampos/INIAV_Dolphins_Brucella/1Assembly/Canu_out/Brucella_Ceti_4_only_fasta/Brucella_Ceti_4.fasta	tig00000003	1714842	1715303	+	BPE005	1-462/462	===============	0/0	100	100	vfdb	WP_002965067	(BPE005) type IV secretion system effector cyclic nucleotide-binding domain-containing protein [T4SS secreted effectors (VF0695) - Effector delivery system (VFC0086)] [Brucella melitensis bv. 1 str. 16M]
/home/aicampos/INIAV_Dolphins_Brucella/1Assembly/Canu_out/Brucella_Ceti_4_only_fasta/Brucella_Ceti_4.fasta	tig00000003	1763412	1764698	-	bspF	1-1287/1287	===============	0/0	100	99.92	vfdb	WP_004684470	(bspF) type IV secretion system effector GNAT family N-acetyltransferase [T4SS secreted effectors (VF0695) - Effector delivery system (VFC0086)] [Brucella melitensis bv. 1 str. 16M]
/home/aicampos/INIAV_Dolphins_Brucella/1Assembly/Canu_out/Brucella_Ceti_4_only_fasta/Brucella_Ceti_4.fasta	tig00000003	2034370	2035164	+	bspE	1-795/795	===============	0/0	100	100	vfdb	WP_002964749	(bspE) type IV secretion system effector BspE [T4SS secreted effectors (VF0695) - Effector delivery system (VFC0086)] [Brucella melitensis bv. 1 str. 16M]
/home/aicampos/INIAV_Dolphins_Brucella/1Assembly/Canu_out/Brucella_Ceti_4_only_fasta/Brucella_Ceti_4.fasta	tig00000003	2059531	2059848	-	vceA	1-318/318	===============	0/0	100	100	vfdb	WP_002964730	(vceA) Type IV secretion system effector VceA [T4SS secreted effectors (VF0695) - Effector delivery system (VFC0086)] [Brucella melitensis bv. 1 str. 16M]
/home/aicampos/INIAV_Dolphins_Brucella/1Assembly/Canu_out/Brucella_Ceti_4_only_fasta/Brucella_Ceti_4.fasta	tig00000003	2171085	2171573	-	bspL	1-504/504	========/======	1933-02-01	95.24	93.37	vfdb	WP_004684061	(bspL) type IV secretion system effector BspL [T4SS secreted effectors (VF0695) - Effector delivery system (VFC0086)] [Brucella melitensis bv. 1 str. 16M]
/home/aicampos/INIAV_Dolphins_Brucella/1Assembly/Canu_out/Brucella_Ceti_4_only_fasta/Brucella_Ceti_4.fasta	tig00000003	2182323	2183387	+	lpsB/lpcC	1-1065/1065	===============	0/0	100	99.72	vfdb	WP_002964609	(lpsB/lpcC) Lipopolysaccharide core biosynthesis mannosyltransferase LpcC [LPS (VF0367) - Immune modulation (VFC0258)] [Brucella melitensis bv. 1 str. 16M]
/home/aicampos/INIAV_Dolphins_Brucella/1Assembly/Canu_out/Brucella_Ceti_4_only_fasta/Brucella_Ceti_4.fasta	tig00000004	27652	28140	-	bspL	1-504/504	========/======	1933-02-01	95.24	93.37	vfdb	WP_004684061	(bspL) type IV secretion system effector BspL [T4SS secreted effectors (VF0695) - Effector delivery system (VFC0086)] [Brucella melitensis bv. 1 str. 16M]
/home/aicampos/INIAV_Dolphins_Brucella/1Assembly/Canu_out/Brucella_Ceti_4_only_fasta/Brucella_Ceti_4.fasta	tig00000004	38890	39954	+	lpsB/lpcC	1-1065/1065	===============	0/0	100	99.72	vfdb	WP_002964609	(lpsB/lpcC) Lipopolysaccharide core biosynthesis mannosyltransferase LpcC [LPS (VF0367) - Immune modulation (VFC0258)] [Brucella melitensis bv. 1 str. 16M]
