# Supplementary material for: Brucella ceti in Common Dolphins (Delphinus delphis) in Portugal—Characterization of First Isolates
Source: Animals (Basel). 2025 Jan 28;15(3):374. doi: 10.3390/ani15030374 (PMC11816080; doi:10.3390/ani15030374)
Supplement: Supplementary file 1 [file animals-15-00374-s001.zip › Supplementary Table S5_ARG_R1.xlsx]

## Sheet: Table S5
Genome	SEQUENCE	START	END	STRAND	GENE	COVERAGE	COVERAGE_MAP	GAPS	%COVERAGE	%IDENTITY	DATABASE	ACCESSION	PRODUCT
CARD database outputs
DDE016/22	tig00000002	514589	517231	+	Brucella_suis_mprF	1-2643/2643	===============	0/0	100	100	card	AE014292.2:568280-570923	MprF is a integral membrane protein that modifies the negatively-charged phosphatidylglycerol on the membrane surface. This confers resistance to cationic peptides that disrupt the cell membrane including defensins.
DDE006/23	tig00000002	1149583	1152225	+	Brucella_suis_mprF	1-2643/2643	===============	0/0	100	100	card	AE014292.2:568280-570923	MprF is a integral membrane protein that modifies the negatively-charged phosphatidylglycerol on the membrane surface. This confers resistance to cationic peptides that disrupt the cell membrane including defensins.
DDE043/23	tig00000002	960490	963132	+	Brucella_suis_mprF	1-2643/2643	===============	0/0	100	100	card	AE014292.2:568280-570923	MprF is a integral membrane protein that modifies the negatively-charged phosphatidylglycerol on the membrane surface. This confers resistance to cationic peptides that disrupt the cell membrane including defensins.
MegaRES database outputs
DDE016/22	tig00000001	1405555	1406925	-	BEPC	1-1371/1371	===============	0/0	100	99.71	megares	MEG_1223	Multi-compound:Drug_and_biocide_resistance:Drug_and_biocide_RND_efflux_pumps:BEPC
DDE016/22	tig00000001	2022950	2026105	-	BEPE	1-3156/3156	===============	0/0	100	99.87	megares	MEG_1225	Multi-compound:Drug_and_biocide_resistance:Drug_and_biocide_RND_efflux_pumps:BEPE
DDE016/22	tig00000001	2026102	2027295	-	BEPD	1-1194/1194	===============	0/0	100	99.83	megares	MEG_1224	Multi-compound:Drug_and_biocide_resistance:Drug_and_biocide_RND_efflux_pumps:BEPD
DDE016/22	tig00000002	256324	259548	-	BEPG	1-3225/3225	===============	0/0	100	99.72	megares	MEG_1227	Multi-compound:Drug_and_biocide_resistance:Drug_and_biocide_RND_efflux_pumps:BEPG
DDE016/22	tig00000002	259552	260787	-	BEPF	1-1236/1236	===============	0/0	100	99.92	megares	MEG_1226	Multi-compound:Drug_and_biocide_resistance:Drug_and_biocide_RND_efflux_pumps:BEPF
DDE016/22	tig00000002	514589	517231	+	MPRF	1-2643/2643	===============	0/0	100	100	megares	MEG_4054	Drugs:Cationic_antimicrobial_peptides:Defensin-resistant_mprF:MPRF
DDE006/23	tig00000001	460046	461416	-	BEPC	1-1371/1371	===============	0/0	100	99.71	megares	MEG_1223	Multi-compound:Drug_and_biocide_resistance:Drug_and_biocide_RND_efflux_pumps:BEPC
DDE006/23	tig00000001	1077322	1080477	-	BEPE	1-3156/3156	===============	0/0	100	99.87	megares	MEG_1225	Multi-compound:Drug_and_biocide_resistance:Drug_and_biocide_RND_efflux_pumps:BEPE
DDE006/23	tig00000001	1080474	1081667	-	BEPD	1-1194/1194	===============	0/0	100	99.83	megares	MEG_1224	Multi-compound:Drug_and_biocide_resistance:Drug_and_biocide_RND_efflux_pumps:BEPD
DDE006/23	tig00000002	891526	894750	-	BEPG	1-3225/3225	===============	0/0	100	99.72	megares	MEG_1227	Multi-compound:Drug_and_biocide_resistance:Drug_and_biocide_RND_efflux_pumps:BEPG
DDE006/23	tig00000002	894754	895989	-	BEPF	1-1236/1236	===============	0/0	100	99.92	megares	MEG_1226	Multi-compound:Drug_and_biocide_resistance:Drug_and_biocide_RND_efflux_pumps:BEPF
DDE006/23	tig00000002	1149583	1152225	+	MPRF	1-2643/2643	===============	0/0	100	100	megares	MEG_4054	Drugs:Cationic_antimicrobial_peptides:Defensin-resistant_mprF:MPRF
DDE043/23	tig00000002	702432	705656	-	BEPG	1-3225/3225	===============	0/0	100	99.72	megares	MEG_1227	Multi-compound:Drug_and_biocide_resistance:Drug_and_biocide_RND_efflux_pumps:BEPG
DDE043/23	tig00000002	705660	706895	-	BEPF	1-1236/1236	===============	0/0	100	99.92	megares	MEG_1226	Multi-compound:Drug_and_biocide_resistance:Drug_and_biocide_RND_efflux_pumps:BEPF
DDE043/23	tig00000002	960490	963132	+	MPRF	1-2643/2643	===============	0/0	100	100	megares	MEG_4054	Drugs:Cationic_antimicrobial_peptides:Defensin-resistant_mprF:MPRF
DDE043/23	tig00000003	590557	591927	-	BEPC	1-1371/1371	===============	0/0	100	99.71	megares	MEG_1223	Multi-compound:Drug_and_biocide_resistance:Drug_and_biocide_RND_efflux_pumps:BEPC
DDE043/23	tig00000003	1207863	1211018	-	BEPE	1-3156/3156	===============	0/0	100	99.87	megares	MEG_1225	Multi-compound:Drug_and_biocide_resistance:Drug_and_biocide_RND_efflux_pumps:BEPE
DDE043/23	tig00000003	1211015	1212208	-	BEPD	1-1194/1194	===============	0/0	100	99.83	megares	MEG_1224	Multi-compound:Drug_and_biocide_resistance:Drug_and_biocide_RND_efflux_pumps:BEPD
