# Supplementary material for: Brucella ceti in Common Dolphins (Delphinus delphis) in Portugal—Characterization of First Isolates
Source: Animals (Basel). 2025 Jan 28;15(3):374. doi: 10.3390/ani15030374 (PMC11816080; doi:10.3390/ani15030374)
Supplement: Supplementary file 1 [file animals-15-00374-s001.zip › Supplementary Table S6_MLST&MLVA_R1.xlsx]

## Sheet: Table S6
Multi-Locus Sequence Typing (MLST) profiles						Multiple-Locus Variable Number Tandem-Repeat Analysis (MLVA) alleles profiles and clustering
Locus	Allele	Length	Start position	End positon		Bruce06	Bruce08	Bruce11	Bruce12	Bruce42	Bruce43	Bruce45	Bruce55	Bruce18	Bruce19	Bruce21	Bruce04	Bruce07	Bruce09	Bruce16	Bruce30	MLVA-11 GT1	Cluster2
DDE001: ST-49						2	5	8	13	2	2	4	2	6	5.5	9.5	8	6	9	8	4	GT8	A1
gap	1	589	643989	644577
glk	2	565	176512	177076
aroA	4	475	968157	968631
dnaK	2	470	264200	264669
gyrB	1	469	65930	66398
trpE	2	486	793204	793689
cobQ	10	422	1048839	1049260
int_hyp	1	430	963960	964389
omp25	7	490	1635175	1635664
DDE002: ST-26						2	5	8	13	1	2	4	2	6	5.5	9.5	12	8	7	9	3	GT17	A2
gap	1	589	1841508	1842096
glk	2	565	403285	403759
aroA	4	475	1373334	1373898
dnaK	2	470	1461022	1461491
gyrB	1	469	1262593	1263061
trpE	2	486	1990600	1991085
cobQ	6	422	103432	103853
int_hyp	1	430	18554	18983
int_hyp	1	430	2161340	2161769
omp25	7	490	689602	690091
DDE003: ST-26						2	5	8	13	1	2	4	2	6	5.5	9.5	11	8	7	11	3	GT17	A2
gap	1	589	1972047	1972635
glk	2	565	213127	213601
aroA	4	475	1503858	1504422
dnaK	2	470	1591546	1592015
gyrB	1	469	1393133	1393601
trpE	2	486	2121138	2121623
cobQ	6	422	233943	234364
int_hyp	1	430	149064	149493
omp25	7	490	820153	820642
1 GT: genotype. The total number of repeats at each locus was determined by the correlation with the amplicon size according to the 2013 Brucella allele assignment table (Le Flèche et al., 2006 version 3.6 available at http://mlva.u-psud.fr). MLVA data was compared to results obtained by other authors with B. ceti strains from different origins that were deposited in the Brucella MLVA database (a…
2 Strains classified according to Maquart, M., Le Flèche, P., Foster, G. et al. MLVA-16 typing of 295 marine mammal Brucella isolates from diferent animal and geographic origins identfes 7 major groups within Brucella ceti and Brucella pinnipedialis. BMC Microbiol 9, 145 (2009). htps://doi.org/10.1186/1471-2180-9-145
